# Supplementary material for: Obesity-associated up-regulation of lipocalin 2 protects gastric mucosa cells from apoptotic cell death by reducing endoplasmic reticulum stress
Source: Cell Death Dis. 2021 Feb 26;12(2):221. doi: 10.1038/s41419-021-03512-2 (PMC7910621; doi:10.1038/s41419-021-03512-2)
Supplement: Supplementary file 3 — Supplementary Data File [file 41419_2021_3512_MOESM3_ESM.xlsx]

## Sheet: g1_VS_g2_p005fc2mean7
ProbeName	pvalues	foldchange	S1_3_NS	S1_4_NS	S1_5_NS	S1_3_flags	S1_4_flags	S1_5_flags	S2_1_NS	S2_2_NS	S2_3_NS	S2_1_flags	S2_2_flags	S2_3_flags	ProbeName.1	GeneSymbol	Description	Sequence	Chromosome.End.Index_Avadis_	Chromosome.Number_Avadis_	Chromosome.Start.Index_Avadis_	Chromosome.Strand_Avadis_	ControlType	Cytoband	EnsemblID	EntrezGeneID	GenbankAccession	GeneName	Go	RefSeqAccession	TIGRID
A_23_P169437	0.00481388	199.146	11.1385	9.70766	13.0974	P	P	P	3.7418	5.31414	2.66997	P	P	A	A_23_P169437	LCN2	Homo sapiens lipocalin 2 (LCN2), mRNA [NM_005564]	GCTATGGTGTTCTTCAAGAAAGTTTCTCAAAACAGGGAGTACTTCAAGATCACCCTCTAC	130914303	chr9	130914244	+	FALSE	hs|9q34.11	ENST00000373017	3934	NM_005564	lipocalin 2	GO:0005215|GO:0070301|GO:0002020|GO:0005615|GO:0042803|GO:0005829|GO:0006879|GO:0070207|GO:0031669|GO:0071356|GO:0015891|GO:0006811|GO:0070062|GO:0005506|GO:0042493|GO:0036094|GO:0009635|GO:0005576|GO:0009615|GO:0055085|GO:0097192|GO:0010628|GO:0071222|GO:0031346|GO:0045087|GO:0071347	NM_005564	NP1247777
A_23_P362694	0.0155743	70.0433	8.56398	11.3938	10.1478	P	P	P	4.08385	4.68769	4.11159	P	P	P	A_23_P362694	FDCSP	Homo sapiens follicular dendritic cell secreted protein (FDCSP), mRNA [NM_152997]	GTCACGATAAACCTGGTCACCTGAAATTGAAATTGAGCCACTTCCTTGAAGAATCAAAAT	71100846	chr4	71099918	+	FALSE	hs|4q13.3	ENST00000317987	260436	NM_152997	follicular dendritic cell secreted protein	GO:0005576	NM_152997	THC2472702
A_23_P105012	0.00519539	38.505	12.5546	10.5487	12.7764	P	P	P	7.89701	6.08204	6.15477	P	P	P	A_23_P105012	HRASLS2	Homo sapiens HRAS-like suppressor 2 (HRASLS2), mRNA [NM_017878]	GCCAGCAGGAGTGGAGTTTGGTTTACTGATTTTACTGTTTTGTGTTCATGAATCTTTATT	63320383	chr11	63320324	-	FALSE	hs|11q12.3	ENST00000255695	54979	NM_017878	HRAS-like suppressor 2	GO:0016042|GO:0005737|GO:0016746|GO:0016787|GO:0016021	NM_017878	THC2481921
A_23_P55270	0.0342056	38.3425	6.42451	9.58057	8.56255	P	P	P	3.1855	3.54408	3.49921	A	P	A	A_23_P55270	CCL18	Homo sapiens chemokine (C-C motif) ligand 18 (pulmonary and activation-regulated) (CCL18), mRNA [NM_002988]	ACATTCAATGCATGGATCAATCAGTGTGATTAGCTTTCTCAGCAGACATTGTGCCATATG	34398739	chr17	34398680	+	FALSE	hs|17q12	ENST00000614828	6362	NM_002988	chemokine (C-C motif) ligand 18 (pulmonary and activation-regulated)	GO:0009607|GO:0005515|GO:0008009|GO:0007165|GO:0006955|GO:0007154|GO:0006954|GO:0006935|GO:0060326|GO:0007267|GO:0005615	NM_002988	THC2464854
A_23_P160751	0.00172861	27.4417	6.44519	7.71769	7.69907	P	P	P	2.57557	2.1492	3.00393	A	A	A	A_23_P160751	FCRL2	Homo sapiens Fc receptor-like 2 (FCRL2), transcript variant 1, mRNA [NM_030764]	GAGGAATCAGAAGGGAAGATCAACAGCAAGGATGGGGCATCATTAAGACTTGCTATAAAA	157716519	chr1	157716460	-	FALSE	hs|1q23.1	ENST00000368181	79368	NM_030764	Fc receptor-like 2	GO:0005886|GO:0005070|GO:0007267|GO:0009967|GO:0016021	NM_030764	NP1165213
A_23_P17065	0.0251821	26.8884	7.92085	5.78503	8.29223	P	P	P	2.60919	2.88643	3.20568	A	A	A	A_23_P17065	CCL20	Homo sapiens chemokine (C-C motif) ligand 20 (CCL20), transcript variant 1, mRNA [NM_004591]	GTAAAAAAGTCAAGAACATGTAAAAACTGTGGCTTTTCTGGAATGGAATTGGACATAGCC	228681836	chr2	228681100	+	FALSE	hs|2q36.3	ENST00000473642	6364	NM_004591	chemokine (C-C motif) ligand 20	GO:0005515|GO:0008009|GO:2000406|GO:0007267|GO:0050726|GO:0005576|GO:0005615|GO:0007165|GO:0071223|GO:0006955|GO:0071222|GO:0006954|GO:0006935|GO:0060326|GO:0042060|GO:0051770|GO:0042742	NM_004591	THC2470856
A_23_P121695	0.00952694	24.7122	6.84042	8.51769	7.24755	P	P	P	3.28305	3.10242	2.86685	A	A	A	A_23_P121695	CXCL13	Homo sapiens chemokine (C-X-C motif) ligand 13 (CXCL13), mRNA [NM_006419]	CAAGAGGCAAAGGAATCCATGTAGTAGATATCCTCTGCTTAAAAACTCACTACGGAGGAG	78532705	chr4	78532646	+	FALSE	hs|4q21.1	ENST00000286758	10563	NM_006419	chemokine (C-X-C motif) ligand 13	GO:0035769|GO:0035768|GO:0048248|GO:0007267|GO:0033625|GO:0007204|GO:0005615|GO:0002518|GO:0048535|GO:0006955|GO:0031724|GO:0006954|GO:0042127|GO:0032496|GO:0002920|GO:0002467|GO:0008201|GO:0048018|GO:0042742|GO:0008009|GO:0070098|GO:0046982|GO:0017134|GO:0010820|GO:0045765|GO:2000545|GO:0005576|GO:0032861|GO:0002544|GO:0033634|GO:0031735|GO:0007186|GO:0035754|GO:0007166	NM_006419	THC2465087
A_23_P214360	0.000350078	21.7316	7.77955	8.23292	8.77553	P	P	P	4.27258	3.82219	3.41253	P	P	A	A_23_P214360	IRF4	Homo sapiens interferon regulatory factor 4 (IRF4), transcript variant 1, mRNA [NM_002460]	TTTTGTATTGATTTTCACAGCTTTGAGGAACATGCATAAGAAATGTAGCTGAAGTAGAGG	411061	chr6	411002	+	FALSE	hs|6p25.3	ENST00000380956	3662	NM_002460	interferon regulatory factor 4	GO:0005515|GO:0003700|GO:0034122|GO:0045404|GO:0019221|GO:0005634|GO:0072540|GO:0005829|GO:0005737|GO:0060337|GO:0045944|GO:0000788|GO:0045368|GO:0043011|GO:0060333|GO:0018022|GO:0042832|GO:0000978|GO:0016279|GO:0006351|GO:0043565|GO:0045086|GO:0001077|GO:0042110|GO:0016020|GO:0043966|GO:0043967|GO:0043388|GO:0005654|GO:0045893|GO:0045622|GO:0045082|GO:0008134	NM_002460	THC2781484
A_23_P21495	0.00392431	18.9156	12.8642	13.7966	14.5931	P	P	P	9.84535	10.0093	8.97298	P	P	P	A_23_P21495	FCGBP	Homo sapiens Fc fragment of IgG binding protein (FCGBP), mRNA [NM_003890]	TCAGTCATCCACCAGGAACGAAGATTTCCTGAAGAAGACCTGGTCCCTCTGGAGGTTGCG	40354126	chr19	40354068	-	FALSE	hs|19q13.2	ENST00000616721	8857	NM_003890	Fc fragment of IgG binding protein	GO:0005515|GO:0070062	NM_003890	THC2466782
A_23_P4714	0.00105278	18.6119	10.1269	10.868	10.3888	P	P	P	6.39791	6.28264	6.13655	P	P	P	A_23_P4714	MIA	Homo sapiens melanoma inhibitory activity (MIA), transcript variant 1, mRNA [NM_006533]	CTGGCAAAGTCGATGTGAAGACAGACAAATGGGATTTCTACTGCCAGTGAGCTCAGCCTA	41283335	chr19	41282959	+	FALSE	hs|19q13.2	ENST00000263369	8190	NM_006533	melanoma inhibitory activity	GO:0008283|GO:0008083|GO:0005615	NM_006533	THC2474540
A_33_P3281985	0.0400505	18.0905	7.25432	10.1789	8.92449	P	P	P	5.14791	5.3096	4.60055	P	P	P	A_33_P3281985	CR2	Homo sapiens complement component (3d/Epstein Barr virus) receptor 2 (CR2), transcript variant 1, mRNA [NM_001006658]	GTACAATTCAGGCTTTGGATGTTTCTTTAGCAGTTTTGTGATAAGTTCTAGTTGCTTGTA	207663175	chr1	207663116	+	FALSE	hs|1q32.2	ENST00000367057	1380	NM_001006658	complement component (3d/Epstein Barr virus) receptor 2	GO:0001848|GO:0005886|GO:0003677|GO:0042803|GO:0043235|GO:0006955|GO:0042100|GO:0045087|GO:0006958|GO:0030183|GO:0016021|GO:0002430|GO:0009897|GO:0070062|GO:0004875|GO:0004888	NM_001006658	THC2601145
A_23_P201211	0.00161482	17.7854	9.4697	10.439	10.6528	P	P	P	6.48027	6.05028	5.72495	P	P	P	A_23_P201211	FCRL5	Homo sapiens Fc receptor-like 5 (FCRL5), transcript variant 1, mRNA [NM_031281]	TGGCATATGGACTGAAAGAAACTATGCTATTGGATCTCCTGGATCTCCAGCTTGCTGACT	157483297	chr1	157483238	-	FALSE	hs|1q23.1	ENST00000461387	83416	NM_031281	Fc receptor-like 5	GO:0043235|GO:0005886|GO:0050859|GO:0016021|GO:0051280	NM_031281	THC2617135
A_23_P37736	0.000383928	16.3169	9.84993	10.0145	10.3297	P	P	P	6.31125	6.17585	5.55798	P	P	P	A_23_P37736	TNFRSF17	Homo sapiens tumor necrosis factor receptor superfamily, member 17 (TNFRSF17), mRNA [NM_001192]	GATCTCTTTAGGATGACTGTATTTTTCAGTTGCCGATACAGCTTTTTGTCCTCTAACTGT	12061827	chr16	12061768	+	FALSE	hs|16p13.13	ENST00000053243	608	NM_001192	tumor necrosis factor receptor superfamily, member 17	GO:0007165|GO:0005886|GO:0008283|GO:0007275|GO:0004872|GO:0016021|GO:0012505|GO:0002376	NM_001192	NP093457
A_33_P3399571	0.0100435	15.8344	7.56109	7.12443	9.08171	P	P	P	5.17008	3.24992	3.23885	P	A	A	A_33_P3399571	VNN1	Homo sapiens vanin 1 (VNN1), mRNA [NM_004666]	GAAAGCCCATAATGTATTTAGAAACAGGAATCCTCAGAGCAATTCTCTGTATTCTCATAT	133002860	chr6	133002801	-	FALSE	hs|6q23.2	ENST00000367928	8876	NM_004666	vanin 1	GO:0033089|GO:0002526|GO:0034235|GO:0005886|GO:0015939|GO:0006928|GO:0002544|GO:0031225|GO:0017159|GO:0016337|GO:0006954|GO:0045087|GO:0016021|GO:0006979|GO:0070062	NM_004666	THC2472403
A_24_P379104	0.0236866	14.7206	9.82675	10.0352	11.844	P	P	P	7.01831	7.25525	6.64814	P	P	P	A_24_P379104	PIM2	Homo sapiens Pim-2 proto-oncogene, serine/threonine kinase (PIM2), mRNA [NM_006875]	GGTGAGGGGACCCTACTTTGTTATCCCAAGTGCTCTTATTCTGGTGAGAAGAACCTTAAT	48770830	chrX	48770771	-	FALSE	hs|Xp11.23	ENST00000376509	11040	NM_006875	Pim-2 proto-oncogene, serine/threonine kinase	GO:0043066|GO:0008285|GO:0008283|GO:0050821|GO:0009615|GO:0005524|GO:0007346|GO:0000082|GO:0005737|GO:0046777|GO:0008637|GO:0004674|GO:0006468|GO:0045893|GO:0043123|GO:0007140|GO:0010508	NM_006875	THC2462237
A_23_P84596	0.0016676	13.7172	11.5544	11.9647	12.7346	P	P	P	8.39781	8.72202	7.95391	P	P	P	A_23_P84596	MZB1	Homo sapiens marginal zone B and B1 cell-specific protein (MZB1), mRNA [NM_016459]	GGACATGTTTGCACTACTTGGGGGAGTTTGGAGAAGACCAGATCTATGAAGCCCACCAAC	138723602	chr5	138723543	-	FALSE	hs|5q31.2	ENST00000503351	51237	NM_016459	marginal zone B and B1 cell-specific protein	GO:2001274|GO:0005515|GO:0008284|GO:0005737|GO:0034663|GO:0042127|GO:0006915|GO:0005788|GO:0030888|GO:0005576|GO:0033622|GO:0002642	NM_016459	THC2605618
A_33_P3335506	0.00490446	12.8206	8.84828	9.45645	10.3433	P	P	P	6.24522	6.15178	5.49564	P	P	P	A_33_P3335506	FCRL5	Fc receptor-like 5 [Source:HGNC Symbol;Acc:HGNC:18508] [ENST00000368190]	CTTGAGTCTCTTTCATTACTGGGGATGTAAATGTTCCTTACATTTCCACATTAAAAATCC	157493673	chr1	157493614	-	FALSE	hs|1q23.1	ENST00000368190	83416	AF343662	Fc receptor-like 5	GO:0043235|GO:0005886|GO:0050859|GO:0016021|GO:0051280	---	THC2478268
A_33_P3379039	0.000322286	12.678	17.345	17.5044	18.0417	P	P	P	14.2306	13.9741	13.7488	P	P	P	A_33_P3379039	IGLL5	Homo sapiens immunoglobulin lambda-like polypeptide 5 (IGLL5), transcript variant 1, mRNA [NM_001178126]	TAGTGTGTCTGATCAGTGACTTCTACCCGGGAGCTGTGACAGTGGCCTGGAAGGCAGATG	23237689	chr22	23237630	+	FALSE	hs|22q11.22	ENST00000390321	100423062	NM_001178126	immunoglobulin lambda-like polypeptide 5	GO:0070062	NM_001178126	NP492959
A_24_P239076	0.00205685	12.2873	16.1921	16.3248	17.0587	P	P	P	13.1139	12.7395	12.9981	P	P	P	A_24_P239076	IGLL1	Homo sapiens immunoglobulin lambda-like polypeptide 1 (IGLL1), transcript variant 1, mRNA [NM_020070]	AACAAGGCCACACTGGTGTGTCTCATGAATGACTTCTATCTGGGAATCTTGACGGTGACC	23915710	chr22	23915651	-	FALSE	hs|22q11.23	ENST00000412472	3543	NM_020070	immunoglobulin lambda-like polypeptide 1	GO:0006955|GO:0016020|GO:0070062	NM_020070	THC2471192
A_23_P113572	0.0104148	11.8602	10.0666	11.7267	10.4916	P	P	P	6.94228	7.37389	7.70542	P	P	P	A_23_P113572	CD19	Homo sapiens CD19 molecule (CD19), transcript variant 2, mRNA [NM_001770]	TACATGCCAGTGACACTTCCAGTCCCCTTTGTATTCCTTAAATAAACTCAATGAGCTCTT	28950659	chr16	28950600	+	FALSE	hs|16p11.2	ENST00000611258	930	NM_001770	CD19 molecule	GO:0050853|GO:0048011|GO:0005886|GO:0048015|GO:0043234|GO:0006968|GO:0007173|GO:0005887|GO:0008543|GO:0045087|GO:0050776|GO:0005057|GO:0051281|GO:0007166|GO:0009897|GO:0038095|GO:0070062	NM_001770	THC2473305
A_23_P154784	0.0259883	11.8312	6.9385	7.7775	9.39257	P	P	P	5.14106	3.946	5.13021	P	P	P	A_23_P154784	BPIFB1	Homo sapiens BPI fold containing family B, member 1 (BPIFB1), mRNA [NM_033197]	CTCAGTTTTACACCAAAGGTGACCAACTTATACTCAACTTGAATAACATCAGCTCTGATC	31892659	chr20	31891780	+	FALSE	hs|20q11.21	ENST00000253354	92747	NM_033197	BPI fold containing family B, member 1	GO:0034144|GO:0003674|GO:0005576|GO:0005615|GO:0070062|GO:0008289|GO:0002227	NM_033197	THC2469916
A_23_P253321	0.00951352	11.707	8.56807	9.15222	9.75457	P	P	P	5.66254	5.71148	5.69361	P	P	P	A_23_P253321	PNOC	Homo sapiens prepronociceptin (PNOC), transcript variant 1, mRNA [NM_006228]	GCCACTGCCATAACTTGTTTGTAAAAGAGCTGTTCTTTTTGACTGATTGTTTTAAACAAC	28200831	chr8	28200772	+	FALSE	hs|8p21.1	ENST00000301908	5368	NM_006228	prepronociceptin	GO:0005515|GO:0007165|GO:0007218|GO:0001515|GO:0007268|GO:0005576|GO:0005184|GO:0007600	NM_006228	THC2717614
A_23_P140190	0.0105476	10.8977	8.41905	9.24409	9.66962	P	P	P	5.66221	5.74822	5.84282	P	P	P	A_23_P140190	KIAA0125	Homo sapiens KIAA0125 (KIAA0125), long non-coding RNA [NR_026800]	ACATTGGGAAGGGATGGAGGATGGACGGAGGAAGGACGTGCAGTTGCAGCTCTTTCTGCA	106388185	chr14	106388126	+	FALSE	hs|14q32.33	ENST00000612938	9834	NR_026800	KIAA0125	---	NR_026800	THC2483256
A_24_P183150	0.020802	10.5187	6.92905	7.19503	9.0359	P	P	P	4.33284	5.34397	3.87275	P	P	P	A_24_P183150	CXCL3	Homo sapiens chemokine (C-X-C motif) ligand 3 (CXCL3), mRNA [NM_002090]	GATGTGAGTGTGTTTCATCAAACATAGCTCAGTCCTGATTATTTAATTGGAATATGATGG	74902761	chr4	74902702	-	FALSE	hs|4q13.3	ENST00000296026	2921	NM_002090	chemokine (C-X-C motif) ligand 3	GO:0008009|GO:0006955|GO:0070098|GO:0006954|GO:0007186|GO:0042127|GO:0030593|GO:0032496|GO:0005576|GO:0045236|GO:0005615|GO:0002690	NM_002090	THC2750222
A_23_P41145	0.0156856	10.346	11.9958	11.4033	12.8715	P	P	P	8.92728	8.8598	8.74632	P	P	P	A_23_P41145	FAM3D	Homo sapiens family with sequence similarity 3, member D (FAM3D), mRNA [NM_138805]	AAGACCAGCCTCAGAGGGTCCTTCTGGAACCAGCTGTCTGTGGAGAGAATGGGGTGCTTT	58619819	chr3	58619760	-	FALSE	hs|3p14.2	ENST00000358781	131177	NM_138805	family with sequence similarity 3, member D	GO:0005576|GO:0046676|GO:0005125	NM_138805	THC2463910
A_23_P53057	0.0295954	9.98292	6.22759	7.04592	8.00488	P	P	P	4.70719	1.98356	4.03536	P	A	P	A_23_P53057	ZNF215	Homo sapiens zinc finger protein 215 (ZNF215), mRNA [NM_013250]	AAGTTGCAGTTCCTAAGAACCTATTGATGATGTTCAGTGCAGACTTACTGTACCTTTGGG	6978985	chr11	6978926	+	FALSE	hs|11p15.4	ENST00000278319	7762	NM_013250	zinc finger protein 215	GO:0003700|GO:0006366|GO:0006357|GO:0000981|GO:0005634|GO:0003677|GO:0046872	NM_013250	THC2476995
A_24_P319647	0.0199694	9.8912	6.77434	8.47966	7.96233	P	P	P	4.42063	4.50849	4.81732	P	P	P	A_24_P319647	FCRL2	Homo sapiens Fc receptor-like 2 (FCRL2), transcript variant 1, mRNA [NM_030764]	CATGACAGCTGGAGTTCTCTGGGGACTGTTTGGTGTCCTTGGTTTCACTGGTGTTGCTTT	157736736	chr1	157736677	-	FALSE	hs|1q23.1	ENST00000469986	79368	NM_030764	Fc receptor-like 2	GO:0005886|GO:0005070|GO:0007267|GO:0009967|GO:0016021	NM_030764	NP458656
A_23_P408955	0.027015	9.86696	7.91509	7.60026	9.84592	P	P	P	6.21273	5.44221	4.3038	P	P	P	A_23_P408955	E2F2	Homo sapiens E2F transcription factor 2 (E2F2), mRNA [NM_004091]	CTTTATGAGCACCATGTAAGCCTCCTTGTATTGAGATAATTGGGCATTAAACATTAAACT	23832992	chr1	23832933	-	FALSE	hs|1p36.12	ENST00000361729	1870	NM_004091	E2F transcription factor 2	GO:0005515|GO:0005667|GO:0006355|GO:0006367|GO:0003700|GO:0072332|GO:0051726|GO:0005654|GO:0001047|GO:0000278|GO:0003677|GO:0008134	NM_004091	THC2471250
A_23_P211561	0.000183824	9.71161	11.4148	11.8019	11.9628	P	P	P	8.35958	8.7865	8.17877	P	P	P	A_23_P211561	MEI1	Homo sapiens meiosis inhibitor 1 (MEI1), mRNA [NM_152513]	AGAATGAGACCTGGAGACAAAGGGCATAATTGTTGGGGAAATGGATGACAGCTGAAGCTA	42195395	chr22	42195336	+	FALSE	hs|22q13.2	ENST00000401548	150365	NM_152513	meiosis inhibitor 1	GO:0007286|GO:0007141	NM_152513	NP1474825
A_33_P3250443	0.0414642	9.61412	12.4049	11.2367	11.7042	P	P	P	9.37386	8.68671	6.43648	P	P	P	A_33_P3250443	DUOXA2	Homo sapiens dual oxidase maturation factor 2 (DUOXA2), mRNA [NM_207581]	TCGGACATCCGCAGGCACCAGGGAAAGTCTCCTGGGGCGATCTGTAAATAAACCTTTTTT	45410286	chr15	45410227	+	FALSE	hs|15q21.1	ENST00000491993	405753	NM_207581	dual oxidase maturation factor 2	GO:2000609|GO:0050727|GO:0005789|GO:0016021|GO:0015031|GO:0042743	NM_207581	THC2641623
A_23_P167328	0.0114996	9.51607	8.12559	9.09226	9.68478	P	P	P	5.79132	6.15698	5.53776	P	P	P	A_23_P167328	CD38	Homo sapiens CD38 molecule (CD38), mRNA [NM_001775]	TGAAAAATCCTGAGGATTCATCTTGCACATCTGAGATCTGAGCCAGTCGCTGTGGTTGTT	15850244	chr4	15850185	+	FALSE	hs|4p15.32	ENST00000502843	952	NM_001775	CD38 molecule	GO:0050853|GO:0005886|GO:0030307|GO:0030890|GO:0005634|GO:0060292|GO:0007204|GO:0045779|GO:0045907|GO:0032024|GO:0032526|GO:0032355|GO:0033194|GO:0070555|GO:0070062|GO:0001666|GO:0007565|GO:0043066|GO:0016849|GO:0009986|GO:0050135|GO:0042493|GO:0097190|GO:0007165|GO:0003953|GO:0016020|GO:0008152|GO:0032570|GO:0016021|GO:0045893|GO:0045892|GO:0016740	NM_001775	NP088570
A_33_P3359084	0.00485057	9.43346	7.49207	8.38	8.81101	P	P	P	4.64779	5.12579	5.39322	P	P	P	A_33_P3359084	TAS1R3	taste receptor, type 1, member 3 [Source:HGNC Symbol;Acc:HGNC:15661] [ENST00000339381]	CGGAGAGAAGGGGCACAGGCCACACATCTGTCCCATAAAATTAAACGCTTTTTAGTGTTT	1270686	chr1	1270628	+	FALSE	hs|1p36.33	ENST00000339381	83756	AK122959	taste receptor, type 1, member 3	GO:0046982|GO:0007186|GO:0005886|GO:0008527|GO:0001582|GO:0033041|GO:0016021|GO:0050916|GO:0050917	---	THC2628404
A_23_P51085	0.0313487	9.19153	6.71321	6.07975	8.48754	P	P	P	5.13021	3.70841	3.28229	P	P	A	A_23_P51085	SPC25	Homo sapiens SPC25, NDC80 kinetochore complex component (SPC25), mRNA [NM_020675]	GTAAGGAAGACCAACAATTTTTCAGCTTTTCTTGCCAATGTTCGGAAAGCTTTTACTGCC	169728015	chr2	169727956	-	FALSE	hs|2q31.1	ENST00000611144	57405	NM_020675	SPC25, NDC80 kinetochore complex component	GO:0005515|GO:0007067|GO:0007059|GO:0000777|GO:0005634|GO:0007052|GO:0000278|GO:0031262|GO:0051301|GO:0005829	NM_020675	THC2471167
A_33_P3293049	0.00278267	9.18252	11.1459	11.9877	10.9172	P	P	P	8.80058	7.56615	8.04553	P	P	P	A_33_P3293049	HLA-DQA1	Homo sapiens major histocompatibility complex, class II, DQ alpha 1 (HLA-DQA1), mRNA [NM_002122]	TGCGTTCAGTTGGTGCTTCCAGACACCAAGGGCCATTGTGAATCCCATCCTGGAAGGGAA	32610560	chr6	32610501	+	FALSE	hs|6p21.32	ENST00000374949	3117	NM_002122	major histocompatibility complex, class II, DQ alpha 1	GO:0050852|GO:0012507|GO:0005886|GO:0031295|GO:0019221|GO:0042613|GO:0005765|GO:0032588|GO:0030666|GO:0019886|GO:0006955|GO:0000139|GO:0016020|GO:0005887|GO:0042605|GO:0071556|GO:0032395|GO:0030669|GO:0045582|GO:0009897|GO:0010008|GO:0060333|GO:0030658	NM_002122	THC2462487
A_23_P81898	0.0127999	9.14614	10.6467	10.7215	12.0062	P	P	P	7.47818	8.96774	7.02977	P	P	P	A_23_P81898	UBD	Homo sapiens ubiquitin D (UBD), mRNA [NM_006398]	ATTTGGGTGGGATGGGTAGGATGAAGTATATTGCCCAACTCTATGTTTCTTTGATTCTAA	29523536	chr6	29523477	-	FALSE	hs|6p22.1	ENST00000355973	10537	NM_006398	ubiquitin D	GO:0005515|GO:0006511|GO:0016567|GO:0043065|GO:0016235|GO:0010243|GO:0032446|GO:0005634|GO:0005737|GO:0070842|GO:0070628|GO:0006508|GO:0034612|GO:0034341|GO:0043011|GO:0043123	NM_006398	THC2534021
A_33_P3368334	0.0359838	8.94047	6.87769	8.82032	7.36015	P	P	P	4.72311	4.67042	4.91721	P	P	P	A_33_P3368334	FCRL3	Fc receptor-like 3 [Source:HGNC Symbol;Acc:HGNC:18506] [ENST00000480682]	GTGCTCTACTTGACTTTTATCTTTGAATTCACAACTAAAAACCCATAGCCCAGAAATCTA	157646383	chr1	157646324	-	FALSE	hs|1q23.1	ENST00000480682	115352	XR_241065	Fc receptor-like 3	GO:0005886|GO:0016021	XR_241065	NP402023
A_23_P259141	0.00163103	8.6139	7.98926	8.51154	8.89175	P	P	P	5.63183	5.40766	5.12824	P	P	P	A_23_P259141	ZBP1	Homo sapiens Z-DNA binding protein 1 (ZBP1), transcript variant 1, mRNA [NM_030776]	ATGTTTGAGTCCCAACAAAATTCATATCAAAACATAATCCCAACTGGGTGCAGTGGCTCA	56179269	chr20	56179210	-	FALSE	hs|20q13.31	ENST00000461547	81030	NM_030776	Z-DNA binding protein 1	GO:0005515|GO:0003726|GO:0003723|GO:0005634|GO:0003677|GO:0005829|GO:0003692|GO:0008150|GO:0005737|GO:0045087|GO:0008152|GO:0060340|GO:0032481	NM_030776	THC2510394
A_23_P52761	0.0102495	8.58415	6.85424	6.66218	8.16816	P	P	P	3.31854	4.99396	4.08261	A	P	P	A_23_P52761	MMP7	Homo sapiens matrix metallopeptidase 7 (matrilysin, uterine) (MMP7), mRNA [NM_002423]	TTGGGTATGGGACATTCCTCTGATCCTAATGCAGTGATGTATCCAACCTATGGAAATGGA	102394088	chr11	102394029	-	FALSE	hs|11q22.2	ENST00000260227	4316	NM_002423	matrix metallopeptidase 7 (matrilysin, uterine)	GO:0002780|GO:0050830|GO:0042493|GO:0005578|GO:0005576|GO:0005615|GO:0050829|GO:0022617|GO:0030198|GO:0042127|GO:0030574|GO:0006508|GO:0008270|GO:0004222|GO:0002779|GO:0070062	NM_002423	THC2464589
A_33_P3231414	0.00844027	8.58142	7.86501	8.79727	8.85576	P	P	P	5.37031	5.60661	5.42312	P	P	P	A_33_P3231414	LILRB1	Homo sapiens leukocyte immunoglobulin-like receptor, subfamily B (with TM and ITIM domains), member 1 (LILRB1), transcript variant 1, mRNA [NM_006669]	GGGAACTTTTAGGGGTCACTCAATTCTGCAGTATAAATAACTAATGTCTCTACAATTTTG	55148501	chr19	55148442	+	FALSE	hs|19q13.42	ENST00000421584	10859	NM_006669	leukocyte immunoglobulin-like receptor, subfamily B (with TM and ITIM domains), member 1	GO:0046636|GO:0042803|GO:0042130|GO:0031623|GO:0051607|GO:0045077|GO:0051926|GO:0032609|GO:0030109|GO:0032689|GO:0042169|GO:2001199|GO:0030107|GO:2001202|GO:2001205|GO:2001193|GO:0042536|GO:0045786|GO:2000669|GO:0014063|GO:0072643|GO:0002767|GO:0002230|GO:0050776|GO:2001189|GO:0009897|GO:2001183|GO:0042288|GO:2001180|GO:0005886|GO:2001186|GO:0097028|GO:0002740|GO:0005737|GO:0002309|GO:0045944|GO:…	NM_006669	NP1454352
A_23_P45099	0.00746568	8.35505	11.9291	12.2327	13.3977	P	P	P	9.27991	9.16356	10.1541	P	P	P	A_23_P45099	HLA-DRB5	Homo sapiens major histocompatibility complex, class II, DR beta 5 (HLA-DRB5), mRNA [NM_002125]	ATGAAAAGCTTTCCTGCTTGGCTCTTATTCTTCCACAAGAGAGGACTTTCTCAGGCCCTG	32485465	chr6	32485406	-	FALSE	hs|6p21.32	ENST00000374975	3127	NM_002125	major histocompatibility complex, class II, DR beta 5	GO:0002437|GO:0050852|GO:0005886|GO:0019221|GO:0031295|GO:0042088|GO:0005765|GO:0005615|GO:0042130|GO:0019886|GO:0006955|GO:0002381|GO:0042605|GO:2001179|GO:0071556|GO:0032689|GO:0070062|GO:0060333|GO:0030658|GO:0012507|GO:0051262|GO:0035774|GO:0042613|GO:0032588|GO:0030666|GO:0016020|GO:0000139|GO:0031902|GO:0032673|GO:0016045|GO:0030669|GO:0009897|GO:0002455	NM_002125	THC2478372
A_33_P3421571	0.0343501	8.28306	12.8107	13.6394	14.7516	P	P	P	10.993	10.9765	10.7185	P	P	P	A_33_P3421571	RAPH1	Homo sapiens Ras association (RalGDS/AF-6) and pleckstrin homology domains 1 (RAPH1), transcript variant 1, mRNA [NM_213589]	TCATATATCAGGCTATGCAACGTTGCGGAGAGGACCCCCTCCTGCTCCCCCCAAAAGAGA	204304250	chr2	204304191	-	FALSE	hs|2q33.2	ENST00000374493	65059	NM_213589	Ras association (RalGDS/AF-6) and pleckstrin homology domains 1	GO:0005515|GO:0007165|GO:0005737|GO:0007160|GO:0005886|GO:0048675|GO:0030175|GO:0005856|GO:0030027	NM_213589	THC2472794
A_33_P3405424	0.0255388	8.23599	7.449	8.39464	9.18226	P	P	P	5.62278	5.46217	5.29488	P	P	P	A_33_P3405424	IL4I1	Homo sapiens interleukin 4 induced 1 (IL4I1), transcript variant 1, mRNA [NM_152899]	AAGGCCAGTTATCTCTCCAAAACACGACCCACACGAGGACCTCGCATTAAAGTATTTTCG	50392976	chr19	50392917	-	FALSE	hs|19q13.33	ENST00000595948	259307	NM_152899	interleukin 4 induced 1	GO:0001716|GO:0005576|GO:0005764|GO:0055114	NM_152899	THC2488969
A_23_P360316	0.0222306	8.23537	8.6122	7.56922	9.71522	P	P	P	6.65911	4.91736	5.37031	P	P	P	A_23_P360316	FUT3	Homo sapiens fucosyltransferase 3 (galactoside 3(4)-L-fucosyltransferase, Lewis blood group) (FUT3), transcript variant 1, mRNA [NM_000149]	CACCACTTATAGGGTACAGGTGGGATCGACTGTAAATGAGGACTTCTGGAACATTCCAAA	5843151	chr19	5843092	-	FALSE	hs|19p13.3	ENST00000303225	2525	NM_000149	fucosyltransferase 3 (galactoside 3(4)-L-fucosyltransferase, Lewis blood group)	GO:0017060|GO:0046920|GO:0009312|GO:0016020|GO:0032580|GO:0009988|GO:0008417|GO:0006486|GO:0043413|GO:0016021|GO:0036065|GO:0070062	NM_000149	THC2471166
A_23_P393034	0.000840002	8.19357	7.4889	7.25711	8.05566	P	P	P	5.04302	4.33403	4.3168	P	P	P	A_23_P393034	HAS3	Homo sapiens hyaluronan synthase 3 (HAS3), transcript variant 1, mRNA [NM_005329]	GGGAAGAGCCTTTATACAATTGGACGCATTTTGGTTTTTCCTCATTGAGAATTCAAATCC	69151428	chr16	69151369	+	FALSE	hs|16q22.1	ENST00000306560	3038	NM_005329	hyaluronan synthase 3	GO:0005886|GO:0005975|GO:0036117|GO:0044281|GO:0045226|GO:0085029|GO:1900106|GO:0005887|GO:0009405|GO:0030213|GO:0030212|GO:0050501|GO:0016021|GO:0007155|GO:0045893|GO:0030203	NM_005329	THC2472843
A_33_P3257678	0.0434505	8.14981	9.30312	8.96605	11.2735	P	P	P	8.22475	6.54102	5.65402	P	P	P	A_33_P3257678	HIST2H3A	Homo sapiens histone cluster 2, H3a (HIST2H3A), mRNA [NM_001005464]	AAGAAGTGGCGGTTCGGCCGGAGGTTCCATCGTATCCAAAAGGCTCTTTTCAGAGCCACC	149824685	chr1	149824626	+	FALSE	hs|1q21.2	ENST00000369158	333932	NM_001005464	histone cluster 2, H3a	GO:0005515|GO:0010467|GO:0046982|GO:0005576|GO:0005634|GO:0003677|GO:0032776|GO:0000183|GO:0007596|GO:0045814|GO:0040029|GO:0005654|GO:0000786|GO:0070062	NM_001005464	THC2479197
A_23_P438	0.0130905	8.11851	6.50665	7.16901	7.9782	P	P	P	4.28959	4.57164	4.05746	P	P	P	A_23_P438	LAX1	Homo sapiens lymphocyte transmembrane adaptor 1 (LAX1), transcript variant 1, mRNA [NM_017773]	TCGCACATGACTGTTTATAGCAGCTTCATTCATAATTACCAAAAACTAGAAATAACCCAG	203744801	chr1	203744742	+	FALSE	hs|1q32.1	ENST00000442561	54900	NM_017773	lymphocyte transmembrane adaptor 1	GO:0005515|GO:0005794|GO:0005886|GO:0019901|GO:0050868|GO:0050851|GO:0000188|GO:0035556|GO:0042113|GO:0005737|GO:0006955|GO:0016020|GO:0045121|GO:0016021|GO:0042169|GO:0048305	NM_017773	THC2479387
A_32_P62997	0.0452206	8.02644	7.7369	6.45786	8.91116	P	P	P	5.74696	5.11724	3.18523	P	P	A	A_32_P62997	PBK	Homo sapiens PDZ binding kinase (PBK), transcript variant 1, mRNA [NM_018492]	AGCTCTGGAAACAGATGTCTAGTGATCATCTCAGCTGAAGTGTGGCTTGCGTAAATAACT	27667843	chr8	27667784	-	FALSE	hs|8p21.1	ENST00000301905	55872	NM_018492	PDZ binding kinase	GO:0005515|GO:0034644|GO:0007067|GO:0004674|GO:0050728|GO:0001933|GO:0006468|GO:0032435|GO:0005575|GO:0032873|GO:0005524	NM_018492	THC2467289
A_24_P353638	0.00668383	8.02108	11.4554	12.2935	12.2334	P	P	P	9.07961	8.93461	9.0926	P	P	P	A_24_P353638	SLAMF7	Homo sapiens SLAM family member 7 (SLAMF7), transcript variant 1, mRNA [NM_021181]	GGAGACCTCCCTACCAAGTGATGAAAGTGTTGAAAAACTTAATAACAAATGCTTGTTGGG	160724461	chr1	160724402	+	FALSE	hs|1q23.3	ENST00000621377	57823	NM_021181	SLAM family member 7	GO:0030101|GO:0042267|GO:0004872|GO:0016021|GO:0007155	NM_021181	THC2467640
A_24_P844984	0.00407379	7.85034	15.1912	14.9478	16.1585	P	P	P	12.0177	12.9913	12.5066	P	P	P	A_24_P844984	PIGR	Homo sapiens polymeric immunoglobulin receptor (PIGR), mRNA [NM_002644]	TCTCCAGAAAGCTAAAATTTAATTTCTTTTTTCCTCTGAGTTCTGTACTTCAACCAGCCT	207101994	chr1	207101935	-	FALSE	hs|1q32.1	ENST00000356495	5284	NM_002644	polymeric immunoglobulin receptor	GO:0043235|GO:0007173|GO:0005886|GO:0002415|GO:0005887|GO:0001895|GO:0001792|GO:0038093|GO:0043113|GO:0005615|GO:0001580|GO:0070062	NM_002644	THC2468965
A_23_P39067	0.0194383	7.81823	7.63109	9.19714	7.86667	P	P	P	5.28728	5.21029	5.76059	P	P	P	A_23_P39067	SPIB	Homo sapiens Spi-B transcription factor (Spi-1/PU.1 related) (SPIB), transcript variant 1, mRNA [NM_003121]	CCTGTCCAAGGTTCCCTCTTGTCAGATCTGAGATTTCCTAGTTATGTCTGGGGCCCTCTG	50932096	chr19	50932037	+	FALSE	hs|19q13.33	ENST00000270632	6689	NM_003121	Spi-B transcription factor (Spi-1/PU.1 related)	GO:0043565|GO:0005737|GO:0006366|GO:0006357|GO:0000981|GO:0005634|GO:0030154	NM_003121	THC2472043
A_23_P94422	0.0466095	7.64006	6.68946	6.06674	8.28766	P	P	P	5.38195	3.96776	2.54559	P	P	A	A_23_P94422	MELK	Homo sapiens maternal embryonic leucine zipper kinase (MELK), transcript variant 1, mRNA [NM_014791]	GGAAAGTGACAATGCAATTTGAATTAGAAGTGTGCCAGCTTCAAAAACCCGATGTGGTGG	36677251	chr9	36677192	+	FALSE	hs|9p13.2	ENST00000298048	9833	NM_014791	maternal embryonic leucine zipper kinase	GO:0030097|GO:0005515|GO:0043065|GO:0005886|GO:0008283|GO:0005509|GO:0008631|GO:0006915|GO:0018108|GO:0005524|GO:0008289|GO:0061351|GO:0046777|GO:0016020|GO:0004674|GO:0000086|GO:0004715|GO:0005938	NM_014791	THC2464235
A_24_P55225	0.00780362	7.58622	7.20577	7.20524	8.43363	P	P	P	4.36103	5.16701	4.80798	P	P	P	A_24_P55225	RSPH9	Homo sapiens radial spoke head 9 homolog (Chlamydomonas) (RSPH9), transcript variant 1, mRNA [NM_152732]	TTCAAGACCCCTTTTGGACCCACCCATGTCAATCGGACCTTTGAAGGACTGTCCTTGTCT	43624327	chr6	43623383	+	FALSE	hs|6p21.1	ENST00000372163	221421	NM_152732	radial spoke head 9 homolog (Chlamydomonas)	GO:0035082|GO:0031514|GO:0005930|GO:0003341|GO:0005856	NM_152732	NP373325
A_33_P3226154	0.00163854	7.35412	17.1022	17.3031	18.0174	P	P	P	14.6957	14.9959	14.1347	P	P	P	A_33_P3226154	LOC102724332	immunoglobulin kappa constant [Source:HGNC Symbol;Acc:HGNC:5716] [ENST00000390237]	AGCAGACTACGAGAAACACAAAGTCTACGCCTGCGAAGTCACCCATCAGGGCCTGAGCTC	89156970	chr2	89156911	-	FALSE	hs|2p11.2	ENST00000390237	102724332	AY538254	uncharacterized LOC102724332	---	---	NP1073961
A_33_P3424222	0.0245988	7.16895	9.74867	11.0913	11.7301	P	P	P	7.5646	8.15569	8.72701	P	P	P	A_33_P3424222	HLA-DQB1	Homo sapiens major histocompatibility complex, class II, DQ beta 1 (HLA-DQB1), transcript variant 1, mRNA [NM_002123]	TTCGTGCTGGGGCTGATCTTCCTTGGGCTGGGCCTTATCATCCGTCAAAGGAGTCAGAAA	32629184	chr6	32629125	-	FALSE	hs|6p21.32	ENST00000484729	3119	NM_002123	major histocompatibility complex, class II, DQ beta 1	GO:0050852|GO:0012507|GO:0005886|GO:0031295|GO:0019221|GO:0042613|GO:0005765|GO:0032588|GO:0030666|GO:0019886|GO:0006955|GO:0000139|GO:0016020|GO:0002381|GO:0042605|GO:0071556|GO:0032395|GO:0030669|GO:0010008|GO:0060333|GO:0002455|GO:0030658	NM_002123	THC2557334
A_23_P56559	0.0055147	7.06458	7.32086	8.00703	7.97021	P	P	P	5.61391	4.37756	4.63128	P	P	P	A_23_P56559	DHRS9	Homo sapiens dehydrogenase/reductase (SDR family) member 9 (DHRS9), transcript variant 3, mRNA [NM_001142270]	ACTCATTTAGATCGTGCTTATTTGGATTGCAAAAGGGAGTCCCACCATCGCTGGTGGTAT	169952434	chr2	169952375	+	FALSE	hs|2q31.1	ENST00000428522	10170	NM_001142270	dehydrogenase/reductase (SDR family) member 9	GO:0004022|GO:0008209|GO:0042904|GO:0042572|GO:0042448|GO:0030855|GO:0047035|GO:0005789|GO:0030176|GO:0016854|GO:0004745|GO:0055114	NM_001142270	NP525678
A_33_P3360216	0.0185806	7.01333	6.90371	6.91347	8.39701	P	P	P	5.64636	4.09683	3.91917	P	P	P	A_33_P3360216	HIST1H2AI	Homo sapiens histone cluster 1, H2ai (HIST1H2AI), mRNA [NM_003509]	TGGATTAGTTTGCAGCAACTCAATCCCAAAGGAACCAAAGGCTCTTTTCAGAGCCACCTA	27776445	chr6	27776386	+	FALSE	hs|6p22.1	ENST00000358739	8329	NM_003509	histone cluster 1, H2ai	GO:0005515|GO:0008150|GO:0046982|GO:0005634|GO:0019899|GO:0000786|GO:0003677|GO:0070062	NM_003509	THC2513394
A_32_P44394	0.027916	6.97889	7.07319	8.8649	7.56671	P	P	P	4.98078	5.5944	5.0607	P	P	P	A_32_P44394	AIM2	Homo sapiens absent in melanoma 2 (AIM2), mRNA [NM_004833]	GAAGGAGATAAGGTTCGACTTACATTCTTCACACTGTCAAAAAATGGAGAAAAACTACAG	159033365	chr1	159033306	-	FALSE	hs|1q23.1	ENST00000612470	9447	NM_004833	absent in melanoma 2	GO:0005515|GO:2001056|GO:0035458|GO:0032731|GO:0005634|GO:0002218|GO:0035872|GO:0005829|GO:0042802|GO:0006955|GO:0005737|GO:0006954|GO:0003690|GO:0051092|GO:0050718|GO:0032461|GO:0050702|GO:0006915|GO:0032088|GO:0035690|GO:0033209|GO:0070269|GO:0002230|GO:0045087|GO:0097169	NM_004833	THC2474709
A_33_P3273884	0.0114585	6.96005	8.85029	9.90078	8.7208	P	P	P	6.69527	6.25387	6.39809	P	P	P	A_33_P3273884	HLA-DQA1	Homo sapiens major histocompatibility complex, class II, DQ alpha 1 (HLA-DQA1), mRNA [NM_002122]	TAACTTGAACATCCTGATTAAACGCTCCAACTCTACCGCTGCTACCAATGAGGTTCCTGA	32609758	chr6	32609287	+	FALSE	hs|6p21.32	ENST00000477036	3117	NM_002122	major histocompatibility complex, class II, DQ alpha 1	GO:0050852|GO:0012507|GO:0005886|GO:0031295|GO:0019221|GO:0042613|GO:0005765|GO:0032588|GO:0030666|GO:0019886|GO:0006955|GO:0000139|GO:0016020|GO:0005887|GO:0042605|GO:0071556|GO:0032395|GO:0030669|GO:0045582|GO:0009897|GO:0010008|GO:0060333|GO:0030658	NM_002122	THC2463484
A_23_P10232	0.046634	6.8831	6.60934	8.87156	7.54643	P	P	P	4.66053	5.24362	5.53032	P	P	P	A_23_P10232	BANK1	Homo sapiens B-cell scaffold protein with ankyrin repeats 1 (BANK1), transcript variant 1, mRNA [NM_017935]	GCACATTTTTGCTTTTTAAGTAGCTGGTTCATTTTCTGAATTTCTCACATTCAGAGTTCC	102995632	chr4	102995573	+	FALSE	hs|4q24	ENST00000322953	55024	NM_017935	B-cell scaffold protein with ankyrin repeats 1	GO:0051898|GO:0042113|GO:1900165|GO:0050869|GO:0045947|GO:0043410	NM_017935	THC2471274
A_23_P166848	0.0268576	6.78922	11.3999	13.0391	13.285	P	P	P	9.28492	10.5076	10.006	P	P	P	A_23_P166848	LTF	Homo sapiens lactotransferrin (LTF), transcript variant 1, mRNA [NM_002343]	ATATTTGGGACCACAGTATGTCGCAGGCATTACTAATCTGAAAAAGTGCTCAACCTCCCC	46479489	chr3	46477720	-	FALSE	hs|3p21.31	ENST00000426532	4057	NM_002343	lactotransferrin	GO:0005515|GO:0034145|GO:0071902|GO:0004252|GO:0033214|GO:1900229|GO:0042581|GO:0005634|GO:0005615|GO:0001817|GO:0051092|GO:0001895|GO:0006959|GO:0006508|GO:0097013|GO:0031665|GO:0043123|GO:0030141|GO:0033690|GO:0090382|GO:0008201|GO:0070062|GO:0043066|GO:2001205|GO:0051701|GO:0005506|GO:0032680|GO:0005576|GO:0003677|GO:0052572|GO:0006351|GO:2000308|GO:0002227|GO:0008199|GO:0045669|GO:0001503|GO:…	NM_002343	THC2485813
A_22_P00001150	0.00940405	6.76842	7.39658	8.4011	8.46814	P	P	P	5.64157	5.29984	5.24214	P	P	P	A_22_P00001150	PCED1B-AS1	Homo sapiens PCED1B antisense RNA 1 (PCED1B-AS1), long non-coding RNA [NR_026544]	CTTGCTGGTGTGGTATGTTCACGGCTGAAAAGATGGTCAGAAGGGGAAAGGAGGAAGTGA	47610028	chr12	47609969	-	FALSE	hs|12q13.11	ENST00000552975	100233209	NR_026544	PCED1B antisense RNA 1	---	NR_026544	THC2550345
A_23_P40174	0.0197415	6.6658	9.17686	10.1493	10.453	P	P	P	7.20802	7.31859	7.32186	P	P	P	A_23_P40174	MMP9	Homo sapiens matrix metallopeptidase 9 (gelatinase B, 92kDa gelatinase, 92kDa type IV collagenase) (MMP9), mRNA [NM_004994]	TGGAGGTGGGCTGGGCCCTCTCTTCTCACCTTTGTTTTTTGTTGGAGTGTTTCTAATAAA	44645180	chr20	44645121	+	FALSE	hs|20q13.12	ENST00000372330	4318	NM_004994	matrix metallopeptidase 9 (gelatinase B, 92kDa gelatinase, 92kDa type IV collagenase)	GO:0005515|GO:0051549|GO:0005518|GO:0035987|GO:0050900|GO:2001258|GO:0005615|GO:0042802|GO:0022617|GO:0007411|GO:0030198|GO:0030574|GO:0006508|GO:0030225|GO:1900122|GO:0070062|GO:0043065|GO:0048013|GO:0007566|GO:0005578|GO:0005576|GO:0001501|GO:0004175|GO:0001503|GO:0008270|GO:0004222	NM_004994	THC2596473
A_23_P250385	0.04042	6.59739	7.70482	7.40342	9.2716	P	P	P	6.68193	4.8905	4.21968	P	P	P	A_23_P250385	HIST1H1B	Homo sapiens histone cluster 1, H1b (HIST1H1B), mRNA [NM_005322]	AGCCCAAAGCAGCAAAACCTAAAGCTGCAAAGGCCAAGAAGGCGGCTGCCAAAAAGAAGT	27834688	chr6	27834629	-	FALSE	hs|6p22.1	ENST00000331442	3009	NM_005322	histone cluster 1, H1b	GO:0000790|GO:0042826|GO:0030307|GO:0006325|GO:0006334|GO:0050821|GO:0000122|GO:0031490|GO:0051574|GO:0005720|GO:0071169|GO:0000786|GO:0070062	NM_005322	THC2482194
A_33_P3323501	0.0217391	6.46622	14.162	13.4954	14.0793	P	P	P	11.9592	11.1101	10.1107	P	P	P	A_33_P3323501	PHGR1	Homo sapiens proline/histidine/glycine-rich 1 (PHGR1), mRNA [NM_001145643]	GAGAATTGCCCAGCTGACCTGGAATGAGGCCTAAACCACAATCTTCTCTTCCTAATAAAC	40648603	chr15	40648544	+	FALSE	hs|15q15.1	ENST00000448599	644844	NM_001145643	proline/histidine/glycine-rich 1	---	NM_001145643	THC2537807
A_23_P107421	0.0321932	6.45801	11.7936	11.457	13.4351	P	P	P	10.6277	9.2888	8.9438	P	P	P	A_23_P107421	TK1	Homo sapiens thymidine kinase 1, soluble (TK1), mRNA [NM_003258]	AGGGGCTTATCTCTTCAAGTGTGGAGAGGGCAGGGTCCACGCCTCTGCTGTAGCTTATGA	76170252	chr17	76170193	-	FALSE	hs|17q25.3	ENST00000301634	7083	NM_003258	thymidine kinase 1, soluble	GO:0046104|GO:0043097|GO:0044281|GO:0019206|GO:0009165|GO:0005829|GO:0042802|GO:0051289|GO:0014856|GO:0031667|GO:0009157|GO:0009636|GO:0048565|GO:0055086|GO:0060138|GO:0005524|GO:0051414|GO:0001889|GO:0016310|GO:0006139|GO:0071897|GO:0008270|GO:0046688|GO:0006206|GO:0004797	NM_003258	THC2490776
A_23_P29773	0.00858774	6.42751	7.31816	8.45944	8.63445	P	P	P	5.62291	6.00562	4.80176	P	P	P	A_23_P29773	LAMP3	Homo sapiens lysosomal-associated membrane protein 3 (LAMP3), mRNA [NM_014398]	ACCATGTTGACTTTCCTCATGTGTTTCCTTATGACTCAGTAAGTTGGCAAGGTCCTGACT	182840122	chr3	182840063	-	FALSE	hs|3q27.1	ENST00000265598	27074	NM_014398	lysosomal-associated membrane protein 3	GO:0097233|GO:0008283|GO:0016021|GO:0005765|GO:0002376	NM_014398	THC2464581
A_33_P3395008	0.0179427	6.34013	7.17452	6.15606	7.87266	P	P	P	4.02257	4.43347	5.05046	P	P	P	A_33_P3395008	ACOXL	Homo sapiens acyl-CoA oxidase-like (ACOXL), mRNA [NM_001142807]	TGCTGTTAGCGGTGACTCACATTCCCAGTGATTTAGAAAAACTGTGGTGCCGAGTGAAAG	111875799	chr2	111875740	+	FALSE	hs|2q13	ENST00000439055	55289	NM_001142807	acyl-CoA oxidase-like	GO:0008150|GO:0003674|GO:0006635|GO:0003997|GO:0003995|GO:0005575|GO:0005777	NM_001142807	THC2529323
A_23_P51787	0.0470331	6.33294	7.13586	9.21122	8.58504	P	P	P	5.60054	5.73505	6.2222	P	P	P	A_23_P51787	AMPD1	Homo sapiens adenosine monophosphate deaminase 1 (AMPD1), transcript variant 1, mRNA [NM_000036]	GGAATTTCTCATGAGGAGAAAGTAAAGTTTCTGGGCGACAATTACCTTGAGGAAGGCCCT	115216274	chr1	115215849	-	FALSE	hs|1p13.2	ENST00000520113	270	NM_000036	adenosine monophosphate deaminase 1	GO:0003876|GO:0010033|GO:0006144|GO:0032264|GO:0043101|GO:0055086|GO:0044281|GO:0046872|GO:0032036|GO:0005829	NM_000036	THC2472266
A_21_P0009341	0.0223554	6.27364	7.18662	7.13887	8.74518	P	P	P	5.36378	5.77073	4.19447	P	P	P	A_21_P0009341	WFDC21P	Homo sapiens WAP four-disulfide core domain 21, pseudogene (WFDC21P), non-coding RNA [NR_030732]	AGGGGATATGGGAGGCAGGGAAGAGGGGTTGTTTCTTTTAATAAATCATCATTGTTAAAA	58160989	chr17	58160930	-	FALSE	hs|17q23.1	ENST00000592556	645638	NR_030732	WAP four-disulfide core domain 21, pseudogene	---	NR_030732	THC2691437
A_21_P0000197	0.0227479	6.24105	7.11057	7.13624	8.38987	P	P	P	5.95376	4.27543	4.09444	P	P	P	A_21_P0000197	HIST1H2AG	Homo sapiens histone cluster 1, H2ag (HIST1H2AG), mRNA [NM_021064]	TCTGTACTAGTTTGTGGCAGCTCAAGTAAAATCGAGTCCAAACCAACGGCTCTTTTCAGG	27101306	chr6	27101247	+	FALSE	hs|6p22.1	ENST00000359193	8969	NM_021064	histone cluster 1, H2ag	GO:0005515|GO:0008150|GO:0046982|GO:0005634|GO:0019899|GO:0000786|GO:0003677|GO:0070062	NM_021064	THC2477745
A_24_P944253	0.00290463	6.1723	7.29361	8.11969	7.76654	P	P	P	5.05088	4.99332	5.34908	P	P	P	A_24_P944253	KLHL6	Homo sapiens kelch-like family member 6 (KLHL6), mRNA [NM_130446]	CCTGGCTCATTTCTTGTTTCGGCAAGTCTGCTAAAAGATTCACTCAGCACAGCAGGGAAA	183208877	chr3	183208818	-	FALSE	hs|3q27.1	ENST00000489245	89857	NM_130446	kelch-like family member 6	GO:0050853|GO:0002467	NM_130446	THC2483274
A_23_P167168	0.00436058	6.13725	14.4199	14.5301	14.5085	P	P	P	12.022	12.0545	11.457	P	P	P	A_23_P167168	IGJ	Homo sapiens immunoglobulin J polypeptide, linker protein for immunoglobulin alpha and mu polypeptides (IGJ), mRNA [NM_144646]	TTGGGTGATGTAAAACCAACTCCCTGCCACCAAAATAATTAAAATAGTCACATTGTTATC	71521933	chr4	71521874	-	FALSE	hs|4q13.3	ENST00000543780	3512	NM_144646	immunoglobulin J polypeptide, linker protein for immunoglobulin alpha and mu polypeptides	GO:0071752|GO:0071756|GO:0071757|GO:0072562|GO:0071750|GO:0005615|GO:0003823|GO:0060267|GO:0071751|GO:0042803|GO:0006955|GO:0019862|GO:0003697|GO:0001895|GO:0032461|GO:0070062|GO:0034987|GO:0042834|GO:0071748|GO:0031210|GO:0005576|GO:0002250|GO:0003094|GO:0045087|GO:0019731	NM_144646	THC2469801
A_23_P42746	0.0222624	6.0944	6.81374	8.11876	8.01563	P	P	P	5.27199	5.20371	4.95606	P	P	P	A_23_P42746	NCF1	Homo sapiens neutrophil cytosolic factor 1 (NCF1), mRNA [NM_000265]	TTCACAAGCTCCTGGACGGCTGGTGGGTCATCAGGAAAGACGACGTCACAGGCTACTTTC	74202353	chr7	74199612	+	FALSE	hs|7q11.23	ENST00000438382	653361	NM_000265	neutrophil cytosolic factor 1	GO:0045730|GO:0005515|GO:0002474|GO:0017124|GO:0008283|GO:0006801|GO:0050665|GO:0006691|GO:0001878|GO:0030425|GO:0005829|GO:0002679|GO:0006954|GO:0045986|GO:0016175|GO:0006612|GO:0043025|GO:0032010|GO:0090382|GO:0070947|GO:0070946|GO:0005791|GO:0042554|GO:0048010|GO:0005794|GO:0051701|GO:0043325|GO:0042590|GO:0006915|GO:0009055|GO:0006968|GO:0045087|GO:0002479|GO:0043020|GO:0035091|GO:0055114|GO:…	NM_000265	THC2536916
A_33_P3268555	0.00807524	6.08009	6.78659	8.08544	7.31712	P	P	P	5.17592	4.97765	4.41961	P	P	P	A_33_P3268555	SP140	Homo sapiens SP140 nuclear body protein (SP140), transcript variant 2, mRNA [NM_001005176]	CCCTGTGCTAAGGAATCTGGAGTTTAATTTTTGGAAAATAAAGAAGGAATAAAGGGCATT	231103781	chr2	231103722	+	FALSE	hs|2q37.1	ENST00000544128	11262	NM_001005176	SP140 nuclear body protein	GO:0005515|GO:0006355|GO:0003700|GO:0005634|GO:0006952|GO:0005635|GO:0003677|GO:0005737|GO:0003682|GO:0016605|GO:0005654|GO:0006338|GO:0008270	NM_001005176	THC2483929
A_33_P3386262	0.0356236	6.03112	7.01091	7.2113	8.89077	P	P	P	5.89344	5.29488	4.69807	P	P	P	A_33_P3386262	CDT1	Homo sapiens chromatin licensing and DNA replication factor 1 (CDT1), mRNA [NM_030928]	CACCTTGACTTCAGTATTTCTGACCTCCTAAACTCTAATAAAGTCATGCTTACAGCCACT	88875665	chr16	88875606	+	FALSE	hs|16q24.3	ENST00000301019	81620	NM_030928	chromatin licensing and DNA replication factor 1	GO:0006260|GO:0005515|GO:0000082|GO:0033262|GO:0030174|GO:0000083|GO:0000076|GO:0005654|GO:0005634|GO:0000278|GO:0003677|GO:0005829	NM_030928	THC2466887
A_23_P252201	0.00632008	5.97798	8.36246	8.94566	9.40443	P	P	P	6.50884	6.11277	6.50188	P	P	P	A_23_P252201	EAF2	Homo sapiens ELL associated factor 2 (EAF2), mRNA [NM_018456]	CAGGATTCCTGATATAGATGCCAGTCATAATAGATTTCGAGACAACAGTGGCCTTCTGAT	121591624	chr3	121591565	+	FALSE	hs|3q13.33	ENST00000490434	55840	NM_018456	ELL associated factor 2	GO:0060770|GO:0005515|GO:0030308|GO:0000977|GO:0016607|GO:0045944|GO:0032783|GO:0006915|GO:0001228|GO:0008023|GO:0006351	NM_018456	THC2482477
A_24_P109214	0.0237177	5.96832	8.70901	9.18279	10.1503	P	P	P	6.91049	7.05238	6.71235	P	P	P	A_24_P109214	APOC1	Homo sapiens apolipoprotein C-I (APOC1), mRNA [NM_001645]	GTTTTCAGAGACATTTCAGAAAGTGAAGGAGAAACTCAAGATTGACTCATGAGGACCTGA	45422495	chr19	45422436	+	FALSE	hs|19q13.32	ENST00000588750	341	NM_001645	apolipoprotein C-I	GO:0032375|GO:0006629|GO:0050995|GO:0005783|GO:0010900|GO:0010873|GO:0042627|GO:0034379|GO:0060228|GO:0034361|GO:0034364|GO:0034382|GO:0055102|GO:0034447|GO:0070062|GO:0008203|GO:0033344|GO:0005504|GO:0004859|GO:0032374|GO:0045717|GO:0031210|GO:0034369|GO:0043085|GO:0051005|GO:0010916|GO:0033700|GO:0048261|GO:0034375|GO:0042157|GO:0006641|GO:0045833	NM_001645	NP091897
A_33_P3321507	0.0451675	5.88353	15.7411	16.5438	17.6151	P	P	P	14.4393	14.2788	14.1015	P	P	P	A_33_P3321507	TNRC18	Homo sapiens trinucleotide repeat containing 18 (TNRC18), mRNA [NM_001080495]	TCCAGGGCGGCCTCACCGGCCTCCTCCTCCTCCTCCTCATCCTCCTCCTCCTCCTCCTCC	5352703	chr7	5352644	-	FALSE	hs|7p22.1	ENST00000430969	84629	NM_001080495	trinucleotide repeat containing 18	GO:0005739|GO:0031965|GO:0006342|GO:0005737|GO:0000976|GO:0031507|GO:0003682|GO:0005654|GO:0005634|GO:0000785|GO:0005677	NM_001080495	THC2505898
A_33_P3211432	0.0255331	5.84937	6.94722	8.34546	8.06618	P	P	P	5.51327	5.29894	5.22813	P	P	P	A_33_P3211432	NCF1	Homo sapiens neutrophil cytosolic factor 1 (NCF1), mRNA [NM_000265]	AGACGACGTCACAGGCTACTTCCCGTCCATGTACCTGCAAAAGTCAGGGCAAGACGTGTC	74202390	chr7	74202331	+	FALSE	hs|7q11.23	ENST00000435988	653361	NM_000265	neutrophil cytosolic factor 1	GO:0045730|GO:0005515|GO:0002474|GO:0017124|GO:0008283|GO:0006801|GO:0050665|GO:0006691|GO:0001878|GO:0030425|GO:0005829|GO:0002679|GO:0006954|GO:0045986|GO:0016175|GO:0006612|GO:0043025|GO:0032010|GO:0090382|GO:0070947|GO:0070946|GO:0005791|GO:0042554|GO:0048010|GO:0005794|GO:0051701|GO:0043325|GO:0042590|GO:0006915|GO:0009055|GO:0006968|GO:0045087|GO:0002479|GO:0043020|GO:0035091|GO:0055114|GO:…	NM_000265	THC2497685
A_23_P74115	0.0230435	5.7843	6.49031	6.82281	8.19473	P	P	P	5.45076	4.56993	4.19219	P	P	P	A_23_P74115	RAD54L	Homo sapiens RAD54-like (S. cerevisiae) (RAD54L), transcript variant 1, mRNA [NM_003579]	GTTCTCTGGGAGAAAATCATCAAGAAGGGCTGCATGATGTTTGCCCAAAATTTATTTTAT	46744097	chr1	46744038	+	FALSE	hs|1p34.1	ENST00000371975	8438	NM_003579	RAD54-like (S. cerevisiae)	GO:0005515|GO:0051276|GO:0042493|GO:0004386|GO:0005634|GO:0006310|GO:0003677|GO:0005524|GO:0000733|GO:0006281|GO:0007126|GO:0000724|GO:0010212|GO:0005654	NM_003579	THC2462107
A_23_P50096	0.0294055	5.75	9.19277	9.03438	10.7408	P	P	P	8.18818	6.73348	6.53129	P	P	P	A_23_P50096	TYMS	Homo sapiens thymidylate synthetase (TYMS), mRNA [NM_001071]	ACATGTATGTGCATTTCAATCCCACGTACTTATAAAGAAGGTTGGTGAATTTCACAAGCT	673335	chr18	673276	+	FALSE	hs|18p11.32	ENST00000581920	7298	NM_001071	thymidylate synthetase	GO:0046683|GO:0051216|GO:0045471|GO:0033189|GO:0031100|GO:0005743|GO:0005634|GO:0044281|GO:0003729|GO:0032259|GO:0060574|GO:0042803|GO:0004799|GO:0005829|GO:0005739|GO:0019860|GO:0005737|GO:0005542|GO:0000082|GO:0048589|GO:0046134|GO:0000083|GO:0000166|GO:0005759|GO:0008144|GO:0046653|GO:0034097|GO:0009157|GO:0019088|GO:0048037|GO:0042493|GO:0007568|GO:0005730|GO:0006231|GO:0009636|GO:0055086|GO:…	NM_001071	THC2467882
A_23_P16469	0.0262333	5.72127	7.07521	6.42762	8.24505	P	P	P	5.48764	4.66241	4.42309	P	P	P	A_23_P16469	PLAUR	Homo sapiens plasminogen activator, urokinase receptor (PLAUR), transcript variant 3, mRNA [NM_001005377]	ACAGGACCCTGAGCTATCGGACTGGCTTGAAGATCACCAGCCTTACCGAGGTTGTGTGTG	44169557	chr19	44169498	-	FALSE	hs|19q13.31	ENST00000598875	5329	NM_001005377	plasminogen activator, urokinase receptor	GO:0005515|GO:0005886|GO:0006928|GO:0031225|GO:0030162|GO:0006935|GO:0071438|GO:0030377|GO:0004872|GO:0070062|GO:0006501|GO:0016255|GO:0019904|GO:0005102|GO:0007165|GO:0007596|GO:0005887|GO:0005789|GO:0005788|GO:0016021|GO:0019899|GO:0005925|GO:0042730|GO:0044267|GO:0019898|GO:0043687	NM_001005377	THC2762433
A_32_P161762	0.000166897	5.7043	7.68991	8.1038	8.0746	P	P	P	5.32263	5.66274	5.35779	P	P	P	A_32_P161762	RUNX2	Homo sapiens runt-related transcription factor 2 (RUNX2), transcript variant 1, mRNA [NM_001024630]	GCCCAGAATCCAGGTTAATACATGGAAACACGAAGCATTAGCAAAAGTAATAATTATACC	45518275	chr6	45518216	+	FALSE	hs|6p21.1	ENST00000371438	860	NM_001024630	runt-related transcription factor 2	GO:0071773|GO:0005515|GO:0010467|GO:0000790|GO:0008284|GO:0003700|GO:0006367|GO:0045879|GO:0048701|GO:0005737|GO:0002063|GO:0070491|GO:0042475|GO:0048469|GO:0032332|GO:0005667|GO:0019904|GO:0002051|GO:0043425|GO:0030509|GO:0000978|GO:0000979|GO:0005524|GO:0001649|GO:0048863|GO:0045669|GO:0001958|GO:0001077|GO:0040036|GO:0002076|GO:0001503|GO:0030217|GO:0003682|GO:0042487|GO:0005654|GO:0035115|GO:…	NM_001024630	THC2685579
A_24_P854492	0.00644931	5.69972	7.84006	7.95619	8.68629	P	P	P	5.83928	5.71645	5.53022	P	P	P	A_24_P854492	MIAT	Homo sapiens myocardial infarction associated transcript (non-protein coding) (MIAT), transcript variant 1, long non-coding RNA [NR_003491]	CAACAAAGGAGCGTCACTTGGATTTTTGTTTTCATCCATGAATGTAGCTGCTTCTGTGTA	27072401	chr22	27072342	+	FALSE	hs|22q12.1	ENST00000613780	440823	NR_003491	myocardial infarction associated transcript (non-protein coding)	---	NR_003491	THC2574058
A_23_P150018	0.0120116	5.66998	7.59341	6.49793	7.77575	P	P	P	5.15198	4.97062	4.44241	P	P	P	A_23_P150018	DUSP5	Homo sapiens dual specificity phosphatase 5 (DUSP5), mRNA [NM_004419]	TGGGAAAAGAGTTCTTCAGATCATAGACCAAAAAAGTCATACCTTCGAGGTGGTAGCAGT	112270959	chr10	112270900	+	FALSE	hs|10q25.2	ENST00000369583	1847	NM_004419	dual specificity phosphatase 5	GO:0005515|GO:0000188|GO:0001706|GO:0006470|GO:0005634|GO:0008138|GO:0035335|GO:0017017|GO:0004725	NM_004419	THC2467211
A_23_P212655	0.00317176	5.666	7.96934	8.87862	8.79666	P	P	P	6.06643	6.44045	5.69829	P	P	P	A_23_P212655	KLHL6	Homo sapiens kelch-like family member 6 (KLHL6), mRNA [NM_130446]	TTCTGGTCTCAATGGCTTCGGGAAACACACATATACACATACACCATGCCCTTGAACTCA	183205899	chr3	183205840	-	FALSE	hs|3q27.1	ENST00000468734	89857	NM_130446	kelch-like family member 6	GO:0050853|GO:0002467	NM_130446	THC2603638
A_23_P107336	0.0307069	5.65778	6.96243	7.8576	8.58199	P	P	P	5.65423	5.40864	5.24525	P	P	P	A_23_P107336	ACAP1	Homo sapiens ArfGAP with coiled-coil, ankyrin repeat and PH domains 1 (ACAP1), mRNA [NM_014716]	GTTCACTTCTCCAAAGTCCGGTCTCTGACCCTTGACTCATGGGAGCCAGAACTAGTGAAG	7251310	chr17	7251251	+	FALSE	hs|17p13.1	ENST00000576594	9744	NM_014716	ArfGAP with coiled-coil, ankyrin repeat and PH domains 1	GO:0043547|GO:0008060|GO:0016020|GO:0032312|GO:0008270|GO:0015031|GO:0055038	NM_014716	THC2644618
A_23_P34788	0.0303427	5.63674	8.29801	7.46753	9.37325	P	P	P	6.87081	5.70946	5.15084	P	P	P	A_23_P34788	KIF2C	Homo sapiens kinesin family member 2C (KIF2C), transcript variant 1, mRNA [NM_006845]	AGAGGAAGGAGCTCTTAGTTACCCTTTTGTGTTGCCCTTCTTTCCATCAAGGGGAATGTT	45233125	chr1	45233066	+	FALSE	hs|1p34.1	ENST00000372217	11004	NM_006845	kinesin family member 2C	GO:0005515|GO:0005881|GO:0008283|GO:0005634|GO:0035371|GO:0005829|GO:0019886|GO:0051010|GO:0015630|GO:0016887|GO:0007019|GO:0007018|GO:0005871|GO:0030951|GO:0051983|GO:0019237|GO:0003777|GO:0005524|GO:0007067|GO:0016020|GO:0007596|GO:0008152|GO:0000777|GO:0000776|GO:0007080|GO:0000278|GO:0000775|GO:0051301	NM_006845	THC2466055
A_33_P3270451	0.0160448	5.61754	10.1294	10.172	11.4392	P	P	P	8.20199	8.57269	7.80649	P	P	P	A_33_P3270451	TXNDC5	Homo sapiens thioredoxin domain containing 5 (endoplasmic reticulum) (TXNDC5), transcript variant 1, mRNA [NM_030810]	GGCAGAGACCTTGACTCGTTACACCGCTTTGTCCTGAGCCAAGCGAAAGACGAACTTTAG	7883436	chr6	7883377	-	FALSE	hs|6p24.3	ENST00000439343	81567	NM_030810	thioredoxin domain containing 5 (endoplasmic reticulum)	GO:0005515|GO:0034976|GO:0043066|GO:0005783|GO:0006892|GO:0003756|GO:0043277|GO:0006457|GO:0005788|GO:0061024|GO:0045454|GO:0043202|GO:0070062	NM_030810	THC2520615
A_33_P3724157	0.0146607	5.48437	7.11473	7.04421	8.0971	P	P	P	5.21338	4.89293	5.02023	P	P	P	A_33_P3724157	DERL3	Homo sapiens derlin 3 (DERL3), transcript variant 3, mRNA [NM_198440]	TCCCTATTACAGATGAGAACAGAGGGGACATGAACTCCTTGGAGGCAGGGCTGGGAAGGG	24177425	chr22	24177366	-	FALSE	hs|22q11.23	ENST00000614504	91319	NM_198440	derlin 3	GO:0005515|GO:0030176|GO:0030433|GO:0030968|GO:0018279	NM_198440	THC2488725
A_33_P3253144	0.00948766	5.30719	7.55428	8.64019	8.6721	P	P	P	6.20863	6.08955	5.50457	P	P	P	A_33_P3253144	DOK3	Homo sapiens docking protein 3 (DOK3), transcript variant 1, mRNA [NM_024872]	ATAGTGTGCAGACTCACAGATAATAAAGCTCAGAGCAGCTCCCGGCAGGGGCACTCACGG	176930812	chr5	176930753	-	FALSE	hs|5q35.3	ENST00000357198	79930	NM_024872	docking protein 3	GO:0005515|GO:0005737|GO:0005886|GO:0005158|GO:0007265	NM_024872	THC2506385
A_23_P416468	0.026219	5.30541	8.50071	7.94023	9.44784	P	P	P	6.9271	6.48336	5.13078	P	P	P	A_23_P416468	PIF1	Homo sapiens PIF1 5'-to-3' DNA helicase (PIF1), transcript variant 2, mRNA [NM_025049]	GCCTAACCAAAGAACATAAGCTGCAAAATGTGCACCCATATTTTAAGCTGCTTTTTCAGG	65107975	chr15	65107916	-	FALSE	hs|15q22.31	ENST00000559239	80119	NM_025049	PIF1 5'-to-3' DNA helicase	GO:0051974|GO:0043141|GO:0000287|GO:0010521|GO:0017116|GO:0042162|GO:0051880|GO:0006310|GO:0005524|GO:0005739|GO:0032211|GO:0006281|GO:0000723|GO:0032204|GO:0032508|GO:0000784|GO:0033682	NM_025049	NP1459454
A_23_P151851	0.00829424	5.30311	11.8534	11.0151	11.7383	P	P	P	9.64817	9.23187	8.36004	P	P	P	A_23_P151851	DUOX2	Homo sapiens dual oxidase 2 (DUOX2), mRNA [NM_014080]	GTCCTACTAAATATACTCTTTTGAGACTGGCCTCTTTTACTCACCATAATGCCTTTGTAA	45385075	chr15	45385016	-	FALSE	hs|15q21.1	ENST00000603300	50506	NM_014080	dual oxidase 2	GO:0048839|GO:0042335|GO:0005509|GO:0019221|GO:0030282|GO:0030878|GO:0048855|GO:0009615|GO:0051591|GO:0009566|GO:0016324|GO:0004601|GO:0035264|GO:0042446|GO:0006590|GO:0016174|GO:0016021|GO:0042744|GO:0006979|GO:0070062|GO:0055114|GO:0020037	NM_014080	THC2473617
A_23_P107735	0.01014	5.30052	13.2288	13.673	14.2225	P	P	P	11.1948	11.4144	11.4554	P	P	P	A_23_P107735	CD79A	Homo sapiens CD79a molecule, immunoglobulin-associated alpha (CD79A), transcript variant 1, mRNA [NM_001783]	TGATTGTAGCAGCCTCGTTAGTGTCACCCCCTCCTCCCTGATCTGTCAGGGCCACTTAGT	42385415	chr19	42385356	+	FALSE	hs|19q13.2	ENST00000221972	973	NM_001783	CD79a molecule, immunoglobulin-associated alpha	GO:0050853|GO:0042113|GO:0019815|GO:0005886|GO:0042100|GO:0005771|GO:0030183|GO:0045121|GO:0016021|GO:0009897|GO:0004888	NM_001783	THC2467444
A_22_P00008473	0.0208212	5.28114	6.96695	8.01658	8.0708	P	P	P	5.47949	5.30546	5.30282	P	P	P	A_22_P00008473	KCNA3	Homo sapiens potassium voltage-gated channel, shaker-related subfamily, member 3 (KCNA3), transcript variant 3, non-coding RNA [NR_109846]	AGTCAACAGTCTGTGATACATGCTGTACTTTTACTGATTAGCAATGCAATGTTACTGTGA	111196658	chr1	111196599	-	FALSE	hs|1p13.3	ENST00000566942	3738	NR_109846	potassium channel, voltage gated shaker related subfamily A, member 3	GO:0005251|GO:0015271|GO:0005244|GO:0005886|GO:0008076|GO:0007268|GO:0051260|GO:0045121|GO:0034765|GO:0016021|GO:0006813|GO:0071805	NR_109846	THC2710505
A_33_P3294504	0.0329817	5.2012	9.20208	8.96849	10.5516	P	P	P	7.72496	7.19023	7.1345	P	P	P	A_33_P3294504	FCRL1	Homo sapiens Fc receptor-like 1 (FCRL1), transcript variant 2, mRNA [NM_001159397]	CAAGAGTTCACCTACCTCAACTCACCTACCCCAGGGCAGCTACAGCCTATATATGAAAAT	157768011	chr1	157767952	-	FALSE	hs|1q23.1	ENST00000368175	115350	NM_001159397	Fc receptor-like 1	GO:0005886|GO:0016021	NM_001159397	THC2478058
A_21_P0001902	0.0118847	5.12883	6.35926	6.99268	7.69874	P	P	P	4.2615	4.9569	4.95917	P	P	P	A_21_P0001902	LOC101928173	PREDICTED: Homo sapiens uncharacterized LOC101928173 (LOC101928173), transcript variant X2, ncRNA [XR_245039]	TAACCCCAGACCCACTATCCTCTGGATTTCTTTTATGTGAAACAATAAAATGTCTTGTAT	112268567	chr2	112268508	+	FALSE	hs|2q13	ENST00000455309	101928173	XR_245039	uncharacterized LOC101928173	---	XR_245039	THC2634723
A_32_P209960	0.0485809	5.12539	7.45892	8.74947	9.32273	P	P	P	6.64248	6.13194	6.1938	P	P	P	A_32_P209960	CIITA	Homo sapiens class II, major histocompatibility complex, transactivator (CIITA), transcript variant 2, mRNA [NM_000246]	GCTTCATTTCCTGTGTCTTTTTTCACTACATTATAAATGTCTCTTTAATGTCACAGGCAG	11018726	chr16	11018667	+	FALSE	hs|16p13.13	ENST00000618327	4261	NM_000246	class II, major histocompatibility complex, transactivator	GO:0005515|GO:0016746|GO:0044212|GO:0019221|GO:0032403|GO:0045348|GO:0006955|GO:0016301|GO:0045345|GO:0045944|GO:0034341|GO:0033613|GO:0046677|GO:0060333|GO:0003713|GO:0000122|GO:0008022|GO:0005525|GO:0005524|GO:0003677|GO:0006351|GO:0016310|GO:0032966|GO:0016605|GO:0005654|GO:0045893|GO:0045892	NM_000246	THC2721437
A_23_P62227	0.00304468	5.12079	6.62452	7.42746	7.36086	P	P	P	5.00249	5.0801	4.25568	P	P	P	A_23_P62227	CXorf21	Homo sapiens chromosome X open reading frame 21 (CXorf21), mRNA [NM_025159]	AGCAACACTTTATCCATTTATTCTGAGAATGTGCAGGAGGGGTTAGTGAAGGGGAATTAA	30577524	chrX	30577465	-	FALSE	hs|Xp21.2	ENST00000378962	80231	NM_025159	chromosome X open reading frame 21	---	NM_025159	THC2477093
A_23_P149529	0.00635374	5.09826	10.3717	10.6538	11.4126	P	P	P	8.54465	8.80029	8.18654	P	P	P	A_23_P149529	TACSTD2	Homo sapiens tumor-associated calcium signal transducer 2 (TACSTD2), mRNA [NM_002353]	GCGTTGTTATCGCCTTGGGTTTAAATTATTTGATGAGTTCCACTTGTATCATGGCCTACC	59041468	chr1	59041409	-	FALSE	hs|1p32.1	ENST00000371225	4070	NM_002353	tumor-associated calcium signal transducer 2	GO:0005515|GO:0050678|GO:0008283|GO:2000738|GO:2000146|GO:0005634|GO:0060675|GO:0005615|GO:0016328|GO:0005829|GO:0051497|GO:1900028|GO:0009925|GO:0016020|GO:0005887|GO:1900025|GO:0090191|GO:0004872|GO:0007601|GO:0007166|GO:0070062|GO:0010633	NM_002353	THC2468807
A_33_P3362311	0.041156	5.02089	8.46605	9.19749	9.55505	P	P	P	7.58595	6.69997	5.36065	P	P	P	A_33_P3362311	C6orf222	Homo sapiens chromosome 6 open reading frame 222 (C6orf222), mRNA [NM_001010903]	CTGGCATCTGAGTCTCATTTTTGTACCGTGTTATTTGAGCAAATAAATACATTAACTTGC	36283598	chr6	36283539	-	FALSE	hs|6p21.31	ENST00000437635	389384	NM_001010903	chromosome 6 open reading frame 222	---	NM_001010903	THC2481359
A_23_P138507	0.0488341	4.99992	7.72136	6.9814	9.06034	P	P	P	6.46934	5.69562	5.07994	P	P	P	A_23_P138507	CDK1	Homo sapiens cyclin-dependent kinase 1 (CDK1), transcript variant 1, mRNA [NM_001786]	CCCATGTCAAAAACTTGGATGAAAATGGCTTGGATTTGCTCTCGAAAATGTTAATCTATG	62553650	chr10	62552004	+	FALSE	hs|10q21.2	ENST00000448257	983	NM_001786	cyclin-dependent kinase 1	GO:0005515|GO:0007077|GO:0014070|GO:0033160|GO:0030261|GO:0034501|GO:0014075|GO:0002756|GO:0018105|GO:0007173|GO:0000165|GO:0007411|GO:0018107|GO:0002755|GO:0005813|GO:0038124|GO:0006996|GO:0038123|GO:0034134|GO:0030332|GO:0007569|GO:0030496|GO:0009636|GO:0002224|GO:0035173|GO:0006281|GO:0008543|GO:0030544|GO:0035666|GO:0034166|GO:0005654|GO:0000278|GO:0038095|GO:0034162|GO:0004693|GO:0007095|GO:…	NM_001786	THC2474059
A_32_P121085	0.0202872	4.98287	7.49606	8.60777	8.59524	P	P	P	6.46129	6.21623	4.89114	P	P	P	A_32_P121085	DOK3	Homo sapiens docking protein 3 (DOK3), transcript variant 2, mRNA [NM_001144875]	TACACAAAGAATCTCCTGAAAGCCTGTAAAAATGTCCATGCATGTTCTGTGAGTGATCTA	176928994	chr5	176928935	-	FALSE	hs|5q35.3	ENST00000312943	79930	NM_001144875	docking protein 3	GO:0005515|GO:0005737|GO:0005886|GO:0005158|GO:0007265	NM_001144875	THC2482593
A_23_P66694	0.0164704	4.94951	8.39654	9.42347	8.97915	P	P	P	6.71127	6.71035	6.63343	P	P	P	A_23_P66694	EVI2B	Homo sapiens ecotropic viral integration site 2B (EVI2B), mRNA [NM_006495]	CACAAAACGTACATCAATCATTTCACTTACACCCTGGAAACCAAGCAAAAGCACACTTTT	29631839	chr17	29631780	-	FALSE	hs|17q11.2	ENST00000577894	2124	NM_006495	ecotropic viral integration site 2B	GO:0005887	NM_006495	THC2462102
A_33_P3350488	0.0441564	4.94598	8.54506	7.51123	9.1192	P	P	P	7.10271	5.88645	4.81967	P	P	P	A_33_P3350488	NUSAP1	Homo sapiens nucleolar and spindle associated protein 1 (NUSAP1), transcript variant 1, mRNA [NM_016359]	CCTCAGTGGAGCTTCTGAGTTTTATACTGCTCAAGATCGTCATAAATAAAATTTTTTCTC	41673237	chr15	41673178	+	FALSE	hs|15q15.1	ENST00000414849	51203	NM_016359	nucleolar and spindle associated protein 1	GO:0008017|GO:0007076|GO:0005737|GO:0000070|GO:0005694|GO:0000281|GO:0040001|GO:0005730|GO:0045840|GO:0005876|GO:0005634|GO:0003677	NM_016359	NP1162408
A_21_P0011808	0.0428669	4.93985	10.9286	11.2692	12.7136	P	P	P	9.79952	9.72665	9.00996	P	P	P	A_21_P0011808	ANKRD36	Homo sapiens ankyrin repeat domain 36 (ANKRD36), mRNA [NM_001164315]	CACCAGAACAAGACTTAGAAATGGCATCAGAGGGAGAGCAAAAGAGGCTTGAAGAATATG	97890599	chr2	97884981	+	FALSE	hs|2q11.2	ENST00000295246	375248	NM_001164315	ankyrin repeat domain 36	---	NM_001164315	THC2548520
A_33_P3415032	0.0150689	4.91307	6.70619	7.68384	7.62613	P	P	P	5.16593	4.94468	5.19448	P	P	P	A_33_P3415032	KCNA3	Homo sapiens potassium voltage-gated channel, shaker-related subfamily, member 3 (KCNA3), transcript variant 1, mRNA [NM_002232]	ATCCCCTTTCCCGGAATTTTAAGTGTCTCTACAACTTTGAATAAAGGGAAATGCCCAAGA	111215146	chr1	111215087	-	FALSE	hs|1p13.3	ENST00000369769	3738	NM_002232	potassium channel, voltage gated shaker related subfamily A, member 3	GO:0005251|GO:0015271|GO:0005244|GO:0005886|GO:0008076|GO:0007268|GO:0051260|GO:0045121|GO:0034765|GO:0016021|GO:0006813|GO:0071805	NM_002232	THC2475235
A_23_P162589	0.0106829	4.91057	9.54484	9.58272	10.0952	P	P	P	7.91023	7.54632	6.69392	P	P	P	A_23_P162589	VDR	Homo sapiens vitamin D (1,25- dihydroxyvitamin D3) receptor (VDR), transcript variant 2, mRNA [NM_001017535]	CAAGCGAGGTCAACAGAGAAGGCAGGAATGTGTGGCAGATTTAGTGAAAGCTAGAGATAT	48235561	chr12	48235502	-	FALSE	hs|12q13.11	ENST00000229022	7421	NM_001017535	vitamin D (1,25- dihydroxyvitamin D3) receptor	GO:0060558|GO:0005515|GO:0010839|GO:0010467|GO:0006367|GO:0003700|GO:0008285|GO:0003707|GO:0005634|GO:0046965|GO:0046697|GO:0010980|GO:0045618|GO:0045944|GO:0043401|GO:0006816|GO:0008434|GO:0060745|GO:0060058|GO:0006874|GO:0000122|GO:0003677|GO:0010628|GO:0043235|GO:0043565|GO:0007165|GO:0000902|GO:0050892|GO:0001501|GO:0070561|GO:0007595|GO:0005654|GO:0008270|GO:0070644|GO:0045892	NM_001017535	THC2556806
A_23_P30736	0.0189254	4.85295	7.93466	8.88017	8.85385	P	P	P	6.35784	6.31157	6.34702	P	P	P	A_23_P30736	HLA-DOB	Homo sapiens major histocompatibility complex, class II, DO beta (HLA-DOB), mRNA [NM_002120]	CCAAATCATTTACTTTTCTGTGGTCCAGCCCTACTCCTATAAGTCATGATCTCCAAAGCT	32780722	chr6	32780663	-	FALSE	hs|6p21.32	ENST00000426644	3112	NM_002120	major histocompatibility complex, class II, DO beta	GO:0019886|GO:0007165|GO:0006955|GO:0002587|GO:0023026|GO:0042613|GO:0016021|GO:0005765|GO:0032395|GO:0005764|GO:0010008	NM_002120	THC2472892
A_23_P104651	0.0422872	4.84666	8.08432	7.56858	9.48128	P	P	P	7.01077	6.01929	5.60931	P	P	P	A_23_P104651	CDCA5	Homo sapiens cell division cycle associated 5 (CDCA5), mRNA [NM_080668]	TCACCAGATGATGCAGAGTTGAGATCATCATTGCAAAGTTCTCTGTTCCTGAGGAACTAA	64845055	chr11	64844996	-	FALSE	hs|11q13.1	ENST00000275517	113130	NM_080668	cell division cycle associated 5	GO:0005515|GO:0007076|GO:0000790|GO:0005886|GO:0005694|GO:0005634|GO:0071922|GO:0005829|GO:0006302|GO:0008278|GO:0007067|GO:0000082|GO:0005737|GO:0003682|GO:0005654|GO:0007080|GO:0000278|GO:0000775|GO:0051301|GO:0007064	NM_080668	THC2465959
A_24_P852756	0.00455781	4.80292	9.46564	10.1686	9.72447	P	P	P	7.65201	7.57305	7.42145	P	P	P	A_24_P852756	HLA-DQA2	Homo sapiens major histocompatibility complex, class II, DQ alpha 2 (HLA-DQA2), mRNA [NM_020056]	GCCACTCAGCTACCTAATTCCTCAATGACCTTTATCTAAAATCTCCATGGAAGCAATAAA	32714656	chr6	32714597	+	FALSE	hs|6p21.32	ENST00000546801	3118	NM_020056	major histocompatibility complex, class II, DQ alpha 2	GO:0050852|GO:0012507|GO:0005886|GO:0019221|GO:0031295|GO:0042613|GO:0005765|GO:0032588|GO:0030666|GO:0019886|GO:0006955|GO:0000139|GO:0005887|GO:0071556|GO:0032395|GO:0030669|GO:0010008|GO:0060333|GO:0030658	NM_020056	THC2481749
A_33_P3354451	0.0408396	4.78744	9.34937	7.72562	8.05284	P	P	P	6.25561	6.56997	6.0116	P	P	P	A_33_P3354451	TRIM31	Homo sapiens tripartite motif containing 31 (TRIM31), mRNA [NM_007028]	AAGCAGCTGTTTACCGAAGGCACCAGTTCAGCCAGGAGTGAAATCCGGAGAGGAGCAACG	30070983	chr6	30070924	-	FALSE	hs|6p22.1	ENST00000357569	11074	NM_007028	tripartite motif containing 31	GO:0005739|GO:0051091|GO:0016567|GO:0046597|GO:0045087|GO:0016874|GO:0019221|GO:0032897|GO:0008270|GO:0060333|GO:0005829	NM_007028	THC2473059
A_23_P257971	0.00666814	4.77073	12.3987	12.035	12.3971	P	P	P	10.4084	10.0776	9.45623	P	P	P	A_23_P257971	AKR1C1	Homo sapiens aldo-keto reductase family 1, member C1 (AKR1C1), mRNA [NM_001353]	TTATCCATTTTCTGATGAATATTAACATGGAGGGCATTGCATGAGGTCTACCAGAAGGCC	5019969	chr10	5019910	+	FALSE	hs|10p15.1	ENST00000460124	1645	NM_001353	aldo-keto reductase family 1, member C1	GO:0031406|GO:0044598|GO:0046683|GO:0032052|GO:0006805|GO:0044597|GO:0007603|GO:0047086|GO:0005829|GO:0030299|GO:0016655|GO:0071395|GO:0042574|GO:0030855|GO:0047115|GO:0051260|GO:0008206|GO:0047042|GO:0070062|GO:0042632|GO:0047718|GO:0007586|GO:0047006|GO:0001523|GO:0004032|GO:0004033|GO:0015721|GO:0042448|GO:0018636|GO:0055114	NM_001353	THC2514893
A_23_P93258	0.0475222	4.72222	9.57811	9.57253	11.2973	P	P	P	8.71253	7.95854	7.55315	P	P	P	A_23_P93258	HIST1H3B	Homo sapiens histone cluster 1, H3b (HIST1H3B), mRNA [NM_003537]	GGCTCTTTGAGGACACAAACCTTTGCGCCATCCATGCTAAGCGAGTGACTATTATGCCCA	26031981	chr6	26031922	-	FALSE	hs|6p22.2	ENST00000621411	8358	NM_003537	histone cluster 1, H3b	GO:0005515|GO:0010467|GO:0046982|GO:0006325|GO:0006335|GO:0005576|GO:0005634|GO:0000228|GO:0003677|GO:0032776|GO:0043234|GO:0060968|GO:0016020|GO:0000183|GO:0007596|GO:0045814|GO:0040029|GO:0005654|GO:0000786|GO:0070062	NM_003537	THC2479984
A_23_P8108	0.0170266	4.67744	10.1133	10.9863	11.4863	P	P	P	8.31894	9.06739	8.74166	P	P	P	A_23_P8108	HLA-DQB1	Homo sapiens major histocompatibility complex, class II, DQ beta 1 (HLA-DQB1), transcript variant 3, mRNA [NM_001243962]	TCAATCTGAATCTGCCCAGAGCAAGATGCTGAGTGGCATTGGAGGCTTCGTGCTGGGGCT	32725656	chr6	32725597	-	FALSE	hs|6p21.32	ENST00000475182	3119	NM_001243962	major histocompatibility complex, class II, DQ beta 1	GO:0050852|GO:0012507|GO:0005886|GO:0031295|GO:0019221|GO:0042613|GO:0005765|GO:0032588|GO:0030666|GO:0019886|GO:0006955|GO:0000139|GO:0016020|GO:0002381|GO:0042605|GO:0071556|GO:0032395|GO:0030669|GO:0010008|GO:0060333|GO:0002455|GO:0030658	NM_001243962	THC2504978
A_23_P26024	0.00309412	4.60518	12.1328	11.5205	12.301	P	P	P	10.1346	9.90229	9.29417	P	P	P	A_23_P26024	C15orf48	Homo sapiens chromosome 15 open reading frame 48 (C15orf48), transcript variant 2, mRNA [NM_032413]	AGTGTGCGGAAATGCTTCTGCTACATTTTTAGGGTTTGTCTACATTTTTTGGGCTCTGGA	45725354	chr15	45725295	+	FALSE	hs|15q21.1	ENST00000396650	84419	NM_032413	chromosome 15 open reading frame 48	GO:0005739|GO:0005634	NM_032413	THC2470366
A_23_P501010	0.0358909	4.58841	8.08252	7.07618	7.67893	P	P	P	6.38099	4.58315	4.6912	P	P	P	A_23_P501010	COL17A1	Homo sapiens collagen, type XVII, alpha 1 (COL17A1), mRNA [NM_000494]	ACCACTTTTCAATGTCTAAAAACATTTGTTTGTGGTCTATAAGATGAAACATCATTTCAA	105791142	chr10	105791083	-	FALSE	hs|10q24.33	ENST00000433822	1308	NM_000494	collagen, type XVII, alpha 1	GO:0005515|GO:0030056|GO:0005581|GO:0005886|GO:0034329|GO:0005576|GO:0005604|GO:0007160|GO:0008544|GO:0022617|GO:0005887|GO:0005911|GO:0030198|GO:0030574|GO:0031581|GO:0005788	NM_000494	THC2469481
A_24_P20630	0.0390562	4.55625	7.2075	8.99103	8.2344	P	P	P	5.92998	6.58278	5.73854	P	P	P	A_24_P20630	LEF1	Homo sapiens lymphoid enhancer-binding factor 1 (LEF1), transcript variant 1, mRNA [NM_016269]	GCCCAAAACTGTCATCCTAACGTTTGTCATTCCAGTTTGAGTTAATGTGCTGAGCATTTT	108968805	chr4	108968746	-	FALSE	hs|4q25	ENST00000503879	51176	NM_016269	lymphoid enhancer-binding factor 1	GO:0005515|GO:0003700|GO:0008013|GO:0006366|GO:0030307|GO:0032714|GO:0003705|GO:0001756|GO:0001755|GO:0032713|GO:0030879|GO:0021861|GO:0032993|GO:0016202|GO:0016055|GO:0043027|GO:0021542|GO:0022407|GO:0022408|GO:0000977|GO:0022409|GO:0030335|GO:0033153|GO:0008301|GO:0021879|GO:0030331|GO:0000122|GO:0030509|GO:0000978|GO:0021873|GO:0035326|GO:0001649|GO:0043392|GO:0005654|GO:0008134|GO:0008284|GO:…	NM_016269	THC2603330
A_24_P237443	0.0118358	4.50586	7.37026	8.54749	8.31894	P	P	P	6.30269	6.1989	5.25656	P	P	P	A_24_P237443	SASH3	Homo sapiens SAM and SH3 domain containing 3 (SASH3), mRNA [NM_018990]	ACTCCAACTTTGCTTTCTGAAGGTTTTGGTGTACATTGAGCCCCAGAAGGAAAGGAGAGT	128928923	chrX	128928864	+	FALSE	hs|Xq26.1	ENST00000356892	54440	NM_018990	SAM and SH3 domain containing 3	GO:0032729|GO:0032753|GO:0046622|GO:0032733|GO:0032760|GO:0030890|GO:0032743|GO:0005634|GO:0002726|GO:0005737|GO:0048873|GO:0002639|GO:0043372|GO:0042102	NM_018990	THC2463805
A_23_P94230	0.0347968	4.48704	8.59911	9.22655	9.98437	P	P	P	7.25869	7.24823	7.13459	P	P	P	A_23_P94230	LY96	Homo sapiens lymphocyte antigen 96 (LY96), transcript variant 1, mRNA [NM_015364]	TGAAGCTATTTCTGGGAGCCCAGAAGAAATGCTCTTTTGCTTGGAGTTTGTCATCCTACA	74941270	chr8	74941211	+	FALSE	hs|8q21.11	ENST00000284818	23643	NM_015364	lymphocyte antigen 96	GO:0005515|GO:0034142|GO:0005886|GO:0007249|GO:0001875|GO:0005615|GO:0002756|GO:0006954|GO:0002755|GO:0031666|GO:0032496|GO:0032497|GO:0031663|GO:0034138|GO:0046696|GO:0038124|GO:0038123|GO:0034134|GO:0015026|GO:0002224|GO:0006968|GO:0045087|GO:0035666|GO:0010008|GO:0007166	NM_015364	THC2477637
A_23_P139786	0.0187067	4.47845	9.90006	8.9536	10.3901	P	P	P	8.0143	7.90825	6.9648	P	P	P	A_23_P139786	OASL	Homo sapiens 2'-5'-oligoadenylate synthetase-like (OASL), transcript variant 1, mRNA [NM_003733]	GTTTCCAGCCAGTTAGTTTTCTCTGGGAGACTTCTCTGTACATTTCTGCCATGTACTCCA	121458379	chr12	121458320	-	FALSE	hs|12q24.31	ENST00000257570	8638	NM_003733	2'-5'-oligoadenylate synthetase-like	GO:0003725|GO:0001730|GO:0019221|GO:0005730|GO:0009615|GO:0003677|GO:0005524|GO:0005829|GO:0046966|GO:0051607|GO:0005737|GO:0060337|GO:0016020|GO:0008152|GO:0060333|GO:0045071	NM_003733	THC2471311
A_23_P38959	0.0192537	4.45781	7.57883	8.50673	8.59393	P	P	P	6.15319	6.24753	6.00026	P	P	P	A_23_P38959	VAV1	Homo sapiens vav 1 guanine nucleotide exchange factor (VAV1), transcript variant 1, mRNA [NM_005428]	CTATGACTTCTGCGCCCGAGACCGATCAGAGCTGTCGCTCAAGGAGGGTGACATCATCAA	6854054	chr19	6853995	+	FALSE	hs|19p13.3	ENST00000602142	7409	NM_005428	vav 1 guanine nucleotide exchange factor	GO:0005515|GO:0003700|GO:0005886|GO:0007264|GO:0031295|GO:0032855|GO:0046872|GO:0005829|GO:0005085|GO:0007173|GO:0005911|GO:0030676|GO:0051056|GO:0048010|GO:0048011|GO:0006355|GO:0043065|GO:0048015|GO:0072593|GO:0030593|GO:0030168|GO:0097190|GO:0042110|GO:0007186|GO:0008543|GO:0007596|GO:0007229|GO:0045087|GO:0038096|GO:0038095	NM_005428	THC2471464
A_23_P98910	0.0193656	4.45549	8.21268	9.68505	8.95913	P	P	P	6.30289	7.37865	6.87867	P	P	P	A_23_P98910	LRMP	Homo sapiens lymphoid-restricted membrane protein (LRMP), transcript variant 1, mRNA [NM_006152]	AGGTTCTCAGAATGACCGTAAGATAGCTTACATTTCCTCTTTTTGCCTTTATCTCCCCAA	25261154	chr12	25261095	+	FALSE	hs|12p12.1	ENST00000354454	4033	NM_006152	lymphoid-restricted membrane protein	GO:0005815|GO:0005694|GO:0030176|GO:0005635|GO:0006906|GO:0006903|GO:0007338|GO:0000922|GO:0016020|GO:0005887|GO:0005789|GO:0016021|GO:0002376	NM_006152	THC2605783
A_33_P3387831	0.0207513	4.43912	9.62416	9.67343	10.7969	P	P	P	8.71744	7.52581	7.29706	P	P	P	A_33_P3387831	CENPM	centromere protein M [Source:HGNC Symbol;Acc:HGNC:18352] [ENST00000402338]	TAAGCAGCTGGCGTGTTACATCTCCATTTAAGGTTTCCTTTGAACAAAAGGTCTGTGGCT	42334819	chr22	42334760	-	FALSE	hs|22q13.2	ENST00000402338	79019	XR_244383	centromere protein M	GO:0034080|GO:0006334|GO:0000777|GO:0005654|GO:0000278|GO:0005829	XR_244383	THC2603107
A_23_P7212	0.0242523	4.43212	7.97276	9.07773	9.38848	P	P	P	6.53296	7.17281	6.53796	P	P	P	A_23_P7212	CFI	Homo sapiens complement factor I (CFI), mRNA [NM_000204]	ACCAAAGTGGCCAATTATTTTGACTGGATTAGCTACCATGTAGGAAGGCCTTTTATTTCT	110662123	chr4	110662064	-	FALSE	hs|4q25	ENST00000512148	3426	NM_000204	complement factor I	GO:0030449|GO:0004252|GO:0005576|GO:0005634|GO:0005615|GO:0006898|GO:0046872|GO:0016020|GO:0045087|GO:0006958|GO:0006508|GO:0005044|GO:0070062	NM_000204	THC2602812
A_21_P0010854	0.00482389	4.37876	9.91874	9.56632	10.5093	P	P	P	8.35928	7.75661	7.51095	P	P	P	A_21_P0010854	AKR1C8P	Homo sapiens aldo-keto reductase family 1, member C8, pseudogene (AKR1C8P), non-coding RNA [NR_027916]	TTAACCAAGTCCATCGGGGTGTCCAATTTCAATCACAAACTGCTGGAACTCATCCTCAAC	5202747	chr10	5202118	-	FALSE	hs|10p15.1	ENST00000432689	340811	NR_027916	aldo-keto reductase family 1, member C8, pseudogene	GO:0005737|GO:0016491|GO:0055114	NR_027916	THC2634520
A_24_P190472	0.00478253	4.23428	10.2486	9.74171	10.3066	P	P	P	8.52269	7.7923	7.63774	P	P	P	A_24_P190472	SLPI	Homo sapiens secretory leukocyte peptidase inhibitor (SLPI), mRNA [NM_003064]	AAGAGATGTTGTCCTGACACTTGTGGCATCAAATGCCTGGATCCTGTTGACACCCCAAAC	43882279	chr20	43882220	-	FALSE	hs|20q13.12	ENST00000338380	6590	NM_003064	secretory leukocyte peptidase inhibitor	GO:0032091|GO:0031012|GO:0010951|GO:0005515|GO:0004866|GO:0004867|GO:0019899|GO:0070062|GO:0045071	NM_003064	THC2736360
A_23_P155057	0.00239092	4.22585	8.52377	9.13666	9.04907	P	P	P	7.21942	6.78376	6.43354	P	P	P	A_23_P155057	CYTH4	Homo sapiens cytohesin 4 (CYTH4), mRNA [NM_013385]	ACCTTGTGGGACATCTGAGGACATCCGCAGATTCTTGTCAGCCTGTGAACTAGGCCCTGC	37711138	chr22	37711079	+	FALSE	hs|22q13.1	ENST00000462927	27128	NM_013385	cytohesin 4	GO:0043547|GO:0005802|GO:0005086|GO:0005886|GO:0032012|GO:0016192|GO:0030155|GO:0008289	NM_013385	THC2727714
A_33_P3362153	0.0220968	4.22134	15.1668	15.8681	16.4157	P	P	P	13.9311	13.945	13.5746	P	P	P	A_33_P3362153	TMEM238	Homo sapiens transmembrane protein 238 (TMEM238), mRNA [NM_001190764]	CCAGACGGACGCTCCCTGTACCCCCTCCCTCCTCACTTGGATAAAAAGCAGATTTGCCTT	55890672	chr19	55890613	-	FALSE	hs|19q13.42	ENST00000444469	388564	NM_001190764	transmembrane protein 238	GO:0016021	NM_001190764	THC2582711
A_23_P255444	0.00185264	4.19937	7.12013	7.77469	7.70999	P	P	P	5.40994	5.18581	5.81302	P	P	P	A_23_P255444	DAPP1	Homo sapiens dual adaptor of phosphotyrosine and 3-phosphoinositides (DAPP1), mRNA [NM_014395]	AGAAGAATGAGATACTGATGTCCACAGTTCATTGGCAGAATCTAACCCCTTCTGTTATCT	100790513	chr4	100790454	+	FALSE	hs|4q23	ENST00000514301	27071	NM_014395	dual adaptor of phosphotyrosine and 3-phosphoinositides	GO:0007165|GO:0006470|GO:0005543|GO:0005886|GO:0043325|GO:0005547|GO:0005829	NM_014395	THC2481055
A_23_P31725	0.0308128	4.1975	7.33073	8.47596	6.95195	P	P	P	5.3896	5.34367	6.13225	P	P	P	A_23_P31725	BLK	Homo sapiens BLK proto-oncogene, Src family tyrosine kinase (BLK), mRNA [NM_001715]	TCGCACGGTCATCCGGAGTACTAAGCCCCAGTAAGGTGTTCAGGACTGGTAAGCGACTGT	11421917	chr8	11421858	+	FALSE	hs|8p23.1	ENST00000526097	640	NM_001715	BLK proto-oncogene, Src family tyrosine kinase	GO:0050853|GO:0005515|GO:0005102|GO:0005524|GO:0031234|GO:0035556|GO:0030217|GO:0042127|GO:0045087|GO:0071375|GO:0032024|GO:0004713|GO:0004715|GO:0007169|GO:0038083	NM_001715	NP709709
A_24_P340128	0.00947252	4.17099	7.488	8.61972	8.13091	P	P	P	5.95174	5.7047	6.49997	P	P	P	A_24_P340128	P2RY8	Homo sapiens purinergic receptor P2Y, G-protein coupled, 8 (P2RY8), mRNA [NM_178129]	AACACAGGTCTATTGACTCACACACATGTTTTAAGATGGAAAACTTTACTTCTGTTCTTG	1581746	chrX	1581687	-	FALSE	hs|Xp22.33	ENST00000381297	286530	NM_178129	purinergic receptor P2Y, G-protein coupled, 8	GO:0005886|GO:0045028|GO:0035589|GO:0016021	NM_178129	THC2492167
A_24_P273143	0.0169543	4.15935	8.35903	8.32405	9.24865	P	P	P	6.77493	6.67625	6.49913	P	P	P	A_24_P273143	LINC00152	Homo sapiens long intergenic non-protein coding RNA 152 (LINC00152), transcript variant 1, long non-coding RNA [NR_024204]	ACAGGAAGCTCTATGACACACTTGATCGAATATGACAGACACCGAAAATCACGACTCAGC	87820802	chr2	87820743	+	FALSE	hs|2p11.2	ENST00000455131	112597	NR_024204	long intergenic non-protein coding RNA 152	---	NR_024204	THC2479966
A_33_P3590259	0.0199572	4.11851	14.4738	14.2148	14.4199	P	P	P	12.3042	12.8128	11.6487	P	P	P	A_33_P3590259	CXCL14	Homo sapiens chemokine (C-X-C motif) ligand 14 (CXCL14), mRNA [NM_004887]	ACGAAGAATAGGGTGAAAAACCTCAGAAGGGAAAACTCCAAACCAGTTGGGAGACTTGTG	134907553	chr5	134907494	-	FALSE	hs|5q31.1	ENST00000337225	9547	NM_004887	chemokine (C-X-C motif) ligand 14	GO:0008009|GO:0007165|GO:0048839|GO:0006955|GO:0005794|GO:0006935|GO:0060326|GO:0007267|GO:0005615|GO:0045662	NM_004887	NP1164491
A_33_P3256510	0.000390466	4.11057	8.6667	8.41243	8.62942	P	P	P	6.70995	6.57095	6.29154	P	P	P	A_33_P3256510	KCNK12	Homo sapiens potassium channel, two pore domain subfamily K, member 12 (KCNK12), mRNA [NM_022055]	GGCGTGGTTTGCTTCTCTCAGTCACTGCTGGCGCTTTCTTAATCTTTATCCAATAAAATG	47747995	chr2	47747936	-	FALSE	hs|2p21	ENST00000327876	56660	NM_022055	potassium channel, two pore domain subfamily K, member 12	GO:0005244|GO:0005267|GO:0034765|GO:0016021|GO:0071805	NM_022055	---
A_23_P24948	0.0368362	4.0785	8.42708	8.73356	9.86627	P	P	P	6.88685	7.40777	7.01625	P	P	P	A_23_P24948	KCNE3	Homo sapiens potassium channel, voltage gated subfamily E regulatory beta subunit 3 (KCNE3), mRNA [NM_005472]	TCATATACATTAAGTTGAGCCATATGTAATCACTGTGTTTGTAGGTTAGAAACAGCTGAG	74166545	chr11	74166486	-	FALSE	hs|11q13.4	ENST00000310128	10008	NM_005472	potassium channel, voltage gated subfamily E regulatory beta subunit 3	GO:0008076|GO:0005249|GO:0060306|GO:0015459|GO:0071805	NM_005472	THC2483001
A_23_P88731	0.0494376	3.99063	6.86579	6.5899	8.24997	P	P	P	5.90249	5.19502	5.05321	P	P	P	A_23_P88731	RAD51	Homo sapiens RAD51 recombinase (RAD51), transcript variant 1, mRNA [NM_002875]	TTCTTTGGTTTTGGAGGAGGGGTATGAAGTATCTTTGACATGGTGCCTTAGGAATGACTT	41023666	chr15	41023607	+	FALSE	hs|15q15.1	ENST00000525066	5888	NM_002875	RAD51 recombinase	GO:0005515|GO:0000793|GO:0048471|GO:0005634|GO:0010569|GO:0042802|GO:0006302|GO:0005739|GO:0005737|GO:0003690|GO:0003697|GO:0000724|GO:0005759|GO:0051260|GO:0007131|GO:0043142|GO:0000794|GO:0005815|GO:0070182|GO:0005730|GO:0006310|GO:0000800|GO:0000228|GO:0008022|GO:0006312|GO:0005524|GO:0071479|GO:0006974|GO:0003684|GO:0006281|GO:0007126|GO:0016605|GO:0000730|GO:0006268|GO:0005654|GO:0051106	NM_002875	THC2532894
A_22_P00009941	0.035022	3.98739	10.3413	11.7688	11.4802	P	P	P	9.62416	9.23651	9.03509	P	P	P	A_22_P00009941	IKZF3	Homo sapiens IKAROS family zinc finger 3 (Aiolos) (IKZF3), transcript variant 14, mRNA [NM_001284514]	GAACCCTGTAAGAAATAGCCCTGCTGATAGTTTTCTAGGTTTATCATGTTTGATTTTTAC	37914064	chr17	37914005	-	FALSE	hs|17q12	ENST00000623724	22806	NM_001284514	IKAROS family zinc finger 3 (Aiolos)	GO:0005515|GO:0045577|GO:0003700|GO:0046982|GO:0005886|GO:0006357|GO:0005634|GO:0030888|GO:0042981|GO:0046872|GO:0006351|GO:0042803|GO:0043565|GO:0042113|GO:0045619|GO:0005737|GO:0007498	NM_001284514	THC2584857
A_33_P3281273	0.0173306	3.9419	9.49497	10.7971	10.1129	P	P	P	8.16697	8.66997	7.78561	P	P	P	A_33_P3281273	S1PR4	Homo sapiens sphingosine-1-phosphate receptor 4 (S1PR4), mRNA [NM_003775]	AGGCTGCAAGGGGTGGACTGTGGGATGCATGCCCTGGCAACATTGAAGTTCGATCATGGT	3180329	chr19	3180270	+	FALSE	hs|19p13.3	ENST00000246115	8698	NM_003775	sphingosine-1-phosphate receptor 4	GO:0006955|GO:0007186|GO:0005886|GO:0005887|GO:0004930|GO:0003376|GO:0007202|GO:0007189|GO:0038036|GO:0007204|GO:0008289	NM_003775	THC2472626
A_23_P58132	0.0459278	3.92075	8.16604	9.594	9.02529	P	P	P	7.09567	7.01745	7.09733	P	P	P	A_23_P58132	RHOH	Homo sapiens ras homolog family member H (RHOH), transcript variant 6, mRNA [NM_004310]	AAAGCTTGGTGTTTTCTCTGGGTACACCCCAAGCAGCGTCTCCTTTTGGATACAGTTATT	40245718	chr4	40245659	+	FALSE	hs|4p14	ENST00000610353	399	NM_004310	ras homolog family member H	GO:0001772|GO:0005515|GO:0051056|GO:0045576|GO:0006355|GO:0005886|GO:0007264|GO:0019210|GO:0005525|GO:0043086|GO:0005829|GO:0042326|GO:0005737|GO:0030217|GO:0017048|GO:0005095|GO:0043124	NM_004310	THC2470567
A_23_P48088	0.0357516	3.88324	8.86383	10.1187	9.61745	P	P	P	7.673	7.6302	7.68904	P	P	P	A_23_P48088	CD27	Homo sapiens CD27 molecule (CD27), mRNA [NM_001242]	AGCCACAACTGCAGTCCCATCCTCTTGTCAGGGCCCTTTCCTGTGTACACGTGACAGAGT	6560699	chr12	6560640	+	FALSE	hs|12p13.31	ENST00000266557	939	NM_001242	CD27 molecule	GO:0005515|GO:0043066|GO:0016064|GO:0070233|GO:0045471|GO:0045579|GO:0046330|GO:0005576|GO:0097191|GO:0008588|GO:0005887|GO:0043154|GO:0007166|GO:0009897|GO:0043027|GO:0070062|GO:0004888	NM_001242	THC2472153
A_22_P00008933	0.040303	3.85106	6.68419	7.29098	8.10648	P	P	P	5.44221	5.72744	5.40853	P	P	P	A_22_P00008933	LINC00592	Homo sapiens long intergenic non-protein coding RNA 592 (LINC00592), long non-coding RNA [NR_027358]	AGGTCCTCTTGCTCACCCATCAGCTGTGTAGTGTCTGAAGTGATTAAGGAGCTTGGGGAG	52604804	chr12	52604745	+	FALSE	hs|12q13.13	ENST00000549830	283404	NR_027358	long intergenic non-protein coding RNA 592	---	NR_027358	THC2719150
A_23_P41114	0.0434014	3.8306	9.38144	7.96074	9.14443	P	P	P	7.79055	6.65818	6.01072	P	P	P	A_23_P41114	CSTA	Homo sapiens cystatin A (stefin A) (CSTA), mRNA [NM_005213]	AAACAAATGAGACTTATGGAAAATTGGAAGCTGTGCAGTATAAAACTCAAGTTGTTGCTG	122056475	chr3	122056416	+	FALSE	hs|3q21.1	ENST00000264474	1475	NM_005213	cystatin A (stefin A)	GO:0004869|GO:0010466|GO:0005634|GO:0002020|GO:0005615|GO:0001533|GO:0045861|GO:0010951|GO:0005737|GO:0016337|GO:0018149|GO:0005198|GO:0030216|GO:0005654|GO:0030674|GO:0070062	NM_005213	THC2553726
A_32_P210202	0.0370968	3.82422	6.83496	6.41272	7.94844	P	P	P	5.89758	5.11794	4.48431	P	P	P	A_32_P210202	E2F7	Homo sapiens E2F transcription factor 7 (E2F7), mRNA [NM_203394]	AAGCTGCTGCGCTAGACTTGGATATTTTGGGTAGTGAAGAAGCAATGGCAATCTTGAGTC	77415579	chr12	77415520	-	FALSE	hs|12q21.2	ENST00000416496	144455	NM_203394	E2F transcription factor 7	GO:0005515|GO:0005667|GO:0032466|GO:0000977|GO:0003700|GO:0008285|GO:0030330|GO:0003714|GO:0060707|GO:0032877|GO:2000134|GO:0001047|GO:0002040|GO:0005634|GO:0000122|GO:0001890|GO:0001227|GO:0071930|GO:0006351|GO:0042802|GO:0045944|GO:0060718|GO:0070365	NM_203394	THC2602752
A_23_P69537	0.02378	3.81478	7.01638	7.2977	8.23544	P	P	P	6.18121	5.73579	4.82419	P	P	P	A_23_P69537	NMU	Homo sapiens neuromedin U (NMU), transcript variant 1, mRNA [NM_006681]	AAATCCTTGCTAAATGTACTCTGTTGAAAATCCCTGTGTTGTCAATGTTCTCAGTTGTAA	56461505	chr4	56461446	-	FALSE	hs|4q12	ENST00000264218	10874	NM_006681	neuromedin U	GO:0007586|GO:0005102|GO:0005576|GO:0009648|GO:0006940|GO:0001696|GO:0019233|GO:0007165|GO:0007186|GO:0045987|GO:0007218|GO:0050806|GO:0043195|GO:0046887|GO:0042922|GO:0042755	NM_006681	THC2474573
A_23_P76529	0.00153684	3.81279	10.6066	10.828	10.9551	P	P	P	9.0926	8.94241	8.52546	P	P	P	A_23_P76529	ITGB7	Homo sapiens integrin, beta 7 (ITGB7), transcript variant 1, mRNA [NM_000889]	CACCCTACTTCATTTTCAGAGTGACACCCAAGAGGGCTGCTTCCCATGCCTGCAACCTTG	53585216	chr12	53585157	-	FALSE	hs|12q13.13	ENST00000422257	3695	NM_000889	integrin, beta 7	GO:0005515|GO:0008305|GO:0003366|GO:0005886|GO:0009986|GO:0007275|GO:0009615|GO:0050901|GO:0072678|GO:0046872|GO:0043235|GO:0034669|GO:0007160|GO:0016020|GO:0001618|GO:0007229|GO:0030198|GO:0050776|GO:0043113|GO:0034446|GO:0034113|GO:0007155|GO:0050839|GO:0070062	NM_000889	THC2472211
A_23_P40847	0.0238218	3.79775	6.92652	8.21901	7.9964	P	P	P	6.44519	5.74577	5.2069	P	P	P	A_23_P40847	CHST2	Homo sapiens carbohydrate (N-acetylglucosamine-6-O) sulfotransferase 2 (CHST2), mRNA [NM_004267]	GTTCCAGTAACCCAAATCTTGTTTACAAAATATTCGTGGTATCTGTGAACATGTTAAGAG	142841642	chr3	142841583	+	FALSE	hs|3q24	ENST00000309575	9435	NM_004267	carbohydrate (N-acetylglucosamine-6-O) sulfotransferase 2	GO:0005802|GO:0006790|GO:0005975|GO:0031228|GO:0006044|GO:0007275|GO:0044281|GO:0042339|GO:0006954|GO:0000139|GO:0018146|GO:0008146|GO:0009405|GO:0001517|GO:0016021|GO:0030203	NM_004267	THC2463433
A_23_P371266	0.00843053	3.79736	7.85175	7.66154	8.26972	P	P	P	6.02111	6.05374	6.00117	P	P	P	A_23_P371266	DNM3	Homo sapiens dynamin 3 (DNM3), transcript variant 1, mRNA [NM_015569]	ACTGTCTTCTTGGCACTTTCAGGATTTCTTAATGCTGATATATGGACTCTTAGAATGGAA	172381746	chr1	172381687	+	FALSE	hs|1q24.3	ENST00000367731	26052	NM_015569	dynamin 3	GO:0005515|GO:0048471|GO:0005874|GO:0003924|GO:0014069|GO:0005525|GO:0007416|GO:0006897|GO:0005739|GO:0043197|GO:0008152|GO:0046847|GO:0070062	NM_015569	THC2556629
A_23_P383986	0.0137327	3.79525	8.40428	9.39775	9.14225	P	P	P	7.30783	6.87733	7.12798	P	P	P	A_23_P383986	CHST15	Homo sapiens carbohydrate (N-acetylgalactosamine 4-sulfate 6-O) sulfotransferase 15 (CHST15), transcript variant 1, mRNA [NM_015892]	ATTGAAGTTCCTTTTTGTTCTCAAAAGTTGTGACCGTGTTAAATTGTACTCCCTTAGTCC	125767360	chr10	125767301	-	FALSE	hs|10q26.13	ENST00000346248	51363	NM_015892	carbohydrate (N-acetylgalactosamine 4-sulfate 6-O) sulfotransferase 15	GO:0030206|GO:0000139|GO:0005975|GO:0009405|GO:0050659|GO:0044281|GO:0019319|GO:0016021|GO:0050656|GO:0030204|GO:0030203	NM_015892	THC2461059
A_23_P158725	0.0150918	3.7912	11.37	11.1843	12.3135	P	P	P	10.0203	9.96681	9.26532	P	P	P	A_23_P158725	SLC16A3	Homo sapiens solute carrier family 16 (monocarboxylate transporter), member 3 (SLC16A3), transcript variant 2, mRNA [NM_001042422]	GTCTTGGGGACAGCTCTTTCCACCCCTGGAAGATGGAAATAAACCTGCGTGTGGGTGGAG	80197347	chr17	80197288	+	FALSE	hs|17q25.3	ENST00000582743	9123	NM_001042422	solute carrier family 16 (monocarboxylate transporter), member 3	GO:0031965|GO:0005886|GO:0008028|GO:0044281|GO:0015129|GO:0050900|GO:0015629|GO:0055085|GO:0015718|GO:0016020|GO:0035879|GO:0005887|GO:0006090|GO:0007596|GO:0015355|GO:0044237|GO:0015293	NM_001042422	THC2504778
A_33_P3223592	0.0113681	3.77998	13.4415	14.1286	14.4974	P	P	P	12.3118	11.7875	12.3391	P	P	P	A_33_P3223592	APOE	Homo sapiens apolipoprotein E (APOE), transcript variant 1, mRNA [NM_001302688]	CGCCCCAGCCGTCCTCCTGGGGTGGACCCTAGTTTAATAAAGATTCACCAAGTTTCACGC	45412649	chr19	45412590	+	FALSE	hs|19q13.32	ENST00000252486	348	NM_001302688	apolipoprotein E	GO:0005515|GO:0010468|GO:0006707|GO:0007603|GO:0005764|GO:0002021|GO:0005615|GO:0034361|GO:0034365|GO:0034364|GO:0034363|GO:0034362|GO:0019433|GO:0034447|GO:0033344|GO:0032868|GO:0005794|GO:0016209|GO:0007568|GO:0031232|GO:0006898|GO:0007271|GO:0034372|GO:0034374|GO:0007186|GO:0034375|GO:0042157|GO:0006641|GO:0015909|GO:0000302|GO:0042159|GO:0005319|GO:0042158|GO:0010544|GO:0005886|GO:0007263|GO:…	NM_001302688	THC2465276
A_23_P121637	0.0287448	3.77366	7.51095	6.61119	7.57571	P	P	P	6.03507	5.23289	4.43386	P	P	P	A_23_P121637	PRSS12	Homo sapiens protease, serine, 12 (neurotrypsin, motopsin) (PRSS12), mRNA [NM_003619]	GATGACAACAAATGGCAAGATCTGTTTTTGCTTTGTGTTGTGGTAAAAAATTGTGTACCC	119203016	chr4	119202957	-	FALSE	hs|4q26	ENST00000296498	8492	NM_003619	protease, serine, 12 (neurotrypsin, motopsin)	GO:0030424|GO:0004252|GO:0005886|GO:0005576|GO:0043083|GO:0031410|GO:0006887|GO:0006898|GO:0030425|GO:0043195|GO:0006508|GO:0008236|GO:0031638|GO:0005044	NM_003619	THC2471893
A_23_P571	0.00618251	3.7716	8.37483	8.60042	9.06698	P	P	P	7.24398	6.68917	6.29187	P	P	P	A_23_P571	SLC2A1	Homo sapiens solute carrier family 2 (facilitated glucose transporter), member 1 (SLC2A1), mRNA [NM_006516]	TAAATACAGACACTAAGTTATAGTATATCTGGACAAGCCAACTTGTAAATACACCACCTC	43391933	chr1	43391874	-	FALSE	hs|1p34.2	ENST00000426263	6513	NM_006516	solute carrier family 2 (facilitated glucose transporter), member 1	GO:0005515|GO:0005886|GO:0006767|GO:0072562|GO:0044281|GO:0043621|GO:0070837|GO:0055056|GO:0042802|GO:0005829|GO:0008645|GO:0016323|GO:0042910|GO:0015758|GO:0005911|GO:0042149|GO:0019900|GO:0005355|GO:0070062|GO:0042470|GO:0005975|GO:0030496|GO:0042908|GO:0006970|GO:0055085|GO:0019852|GO:0006461|GO:0006112|GO:0001939|GO:0050796|GO:0016020|GO:0006766|GO:0005887|GO:0005901|GO:0009405|GO:0033300|GO:…	NM_006516	THC2531140
A_24_P343233	0.0103661	3.7646	11.7834	12.2259	12.8542	P	P	P	10.1623	10.8329	10.2357	P	P	P	A_24_P343233	HLA-DRB1	Homo sapiens major histocompatibility complex, class II, DR beta 1 (HLA-DRB1), transcript variant 1, mRNA [NM_002124]	TTCGTGCTGGGCCTGCTCTTCCTTGGGGCCGGGCTGTTCATCTACTTCAGGAATCAGAAA	32548583	chr6	32548524	-	FALSE	hs|6p21.32	ENST00000421942	3123	NM_002124	major histocompatibility complex, class II, DR beta 1	GO:0002437|GO:0050852|GO:0005886|GO:0019221|GO:0031295|GO:0042088|GO:0005765|GO:0042130|GO:0019886|GO:0006955|GO:0002381|GO:0042605|GO:2001179|GO:0071556|GO:0032689|GO:0070062|GO:0060333|GO:0030658|GO:0012507|GO:0051262|GO:0009986|GO:0002506|GO:0035774|GO:0002503|GO:0042613|GO:0032588|GO:0030666|GO:0000139|GO:0016020|GO:0005887|GO:0031902|GO:0032673|GO:0023026|GO:0016045|GO:0030669|GO:0032395|GO:…	NM_002124	THC2485548
A_23_P61057	0.0222485	3.76351	6.8322	8.0929	7.05	P	P	P	5.7251	5.74204	4.98252	P	P	P	A_23_P61057	IL16	Homo sapiens interleukin 16 (IL16), transcript variant 1, mRNA [NM_004513]	CCAGGCAAGCTGTGATTGTCACAAGGAAGCTGACTCCAGAGGCCATGCCTGACCTCAACT	81598450	chr15	81598391	+	FALSE	hs|15q25.1	ENST00000559342	3603	NM_004513	interleukin 16	GO:0050930|GO:0006955|GO:0006355|GO:0005737|GO:0005886|GO:0030595|GO:0016032|GO:0005634|GO:0005615|GO:0005125|GO:0006351	NM_004513	THC2529094
A_23_P19624	0.00277041	3.74999	7.6207	8.34563	8.12329	P	P	P	6.20583	6.37819	5.82254	P	P	P	A_23_P19624	BMP6	Homo sapiens bone morphogenetic protein 6 (BMP6), mRNA [NM_001718]	TGGTTCTCTGCCTTTTTACTATACAGCATACCACGCCACAGGGTTAGAACCAACGAAGAA	7881454	chr6	7881395	+	FALSE	hs|6p24.3	ENST00000283147	654	NM_001718	bone morphogenetic protein 6	GO:0051216|GO:0001654|GO:0050714|GO:0060395|GO:0005615|GO:0006879|GO:0030539|GO:0005737|GO:0006955|GO:0006954|GO:0045944|GO:0043408|GO:0010039|GO:0032026|GO:0032332|GO:0032526|GO:0050679|GO:0014823|GO:0030501|GO:0046982|GO:0001822|GO:0031988|GO:0010862|GO:0051384|GO:0042981|GO:0003323|GO:0030509|GO:2000860|GO:0005160|GO:0005125|GO:0001649|GO:0045669|GO:0001958|GO:0001501|GO:0001938|GO:0070700|GO:…	NM_001718	THC2474595
A_33_P3272291	0.00379162	3.72623	9.39941	8.94492	9.65405	P	P	P	7.8151	7.45637	7.0098	P	P	P	A_33_P3272291	AKR1C4	Homo sapiens aldo-keto reductase family 1, member C4 (AKR1C4), mRNA [NM_001818]	GAAAAAACTTCAACTGGACTATGTTGACCTCTATCTTCTTCATTTCCCAATGGCTCTCAA	5246455	chr10	5246396	+	FALSE	hs|10p15.1	ENST00000263126	1109	NM_001818	aldo-keto reductase family 1, member C4	GO:0044598|GO:0044597|GO:0001758|GO:0007603|GO:0006699|GO:0008209|GO:0009055|GO:0044281|GO:0015125|GO:0001523|GO:0005829|GO:0047743|GO:0004033|GO:0005737|GO:0016655|GO:0071395|GO:0047023|GO:0015721|GO:0008206|GO:0008202|GO:0070062|GO:0055114	NM_001818	THC2539770
A_23_P10873	0.000429707	3.72564	7.89171	7.56782	8.00018	P	P	P	6.00546	5.71216	6.06016	P	P	P	A_23_P10873	TLR1	Homo sapiens toll-like receptor 1 (TLR1), mRNA [NM_003263]	ATATTCCTCCTGTTGATATTGCTGCTTTTGGAAGTTCCAACAATGACTTTATTTTGCATC	38798072	chr4	38798013	-	FALSE	hs|4p14	ENST00000502213	7096	NM_003263	toll-like receptor 1	GO:0045410|GO:0034130|GO:0046982|GO:0005886|GO:0042535|GO:0007165|GO:0006955|GO:0006954|GO:0016020|GO:0042116|GO:0005887|GO:0045087|GO:0042495|GO:0002755|GO:0035354|GO:0030670|GO:0050707|GO:0004872|GO:0071727|GO:0004888	NM_003263	THC2471445
A_23_P89509	0.029992	3.71857	8.75153	8.14203	9.61961	P	P	P	7.57059	6.98828	6.43229	P	P	P	A_23_P89509	SPAG5	Homo sapiens sperm associated antigen 5 (SPAG5), mRNA [NM_006461]	AGAGGAGAACCTTCGGCGCTCTGACAAGGAGTTAGAAAAACTAGATGACATTGTTCAGCA	26905097	chr17	26905038	-	FALSE	hs|17q11.2	ENST00000580676	10615	NM_006461	sperm associated antigen 5	GO:0005515|GO:0072686|GO:0005815|GO:0051988|GO:0030496|GO:0005634|GO:0035371|GO:0000070|GO:0000922|GO:0005737|GO:0007059|GO:0000777|GO:0000776|GO:0005654|GO:0007051|GO:0051301	NM_006461	THC2648052
A_33_P3372332	0.00636523	3.71081	11.4167	11.5018	12.2348	P	P	P	10.3273	9.61908	9.54292	P	P	P	A_33_P3372332	CYBA	Homo sapiens cytochrome b-245, alpha polypeptide (CYBA), mRNA [NM_000101]	TGGTGAAGCTGTTCGGGCCCTTTACCAGGAATTACTATGTTCGGGCCGTCCTGCATCTCC	88713223	chr16	88713164	-	FALSE	hs|16q24.3	ENST00000562209	1535	NM_000101	cytochrome b-245, alpha polypeptide	GO:0045730|GO:0005515|GO:0002474|GO:0017124|GO:0005886|GO:0030307|GO:0051279|GO:0006801|GO:0071480|GO:0050665|GO:0046872|GO:0030425|GO:0070257|GO:0005739|GO:0016324|GO:0006954|GO:0071230|GO:0016175|GO:0071356|GO:0043025|GO:0030670|GO:0031667|GO:0071333|GO:0030141|GO:0090382|GO:0070555|GO:0042554|GO:0048010|GO:0005794|GO:0051701|GO:0046982|GO:0042493|GO:0042590|GO:0009055|GO:0097038|GO:0014895|GO:…	NM_000101	THC2558072
A_22_P00014094	0.0209961	3.71003	9.02873	10.3024	9.84103	P	P	P	8.31111	8.0554	7.17718	P	P	P	A_22_P00014094	SASH3	Homo sapiens SAM and SH3 domain containing 3 (SASH3), mRNA [NM_018990]	ACTACATCTAGGACTGCCGGCTAAGTGGACACACTTCTTGACCTCCTACCAGGAACTTTG	128929087	chrX	128929028	+	FALSE	hs|Xq26.1	ENST00000356892	54440	NM_018990	SAM and SH3 domain containing 3	GO:0032729|GO:0032753|GO:0046622|GO:0032733|GO:0032760|GO:0030890|GO:0032743|GO:0005634|GO:0002726|GO:0005737|GO:0048873|GO:0002639|GO:0043372|GO:0042102	NM_018990	THC2463805
A_33_P3304170	0.0121763	3.70981	7.58123	8.56596	8.00969	P	P	P	6.30177	6.36207	5.95652	P	P	P	A_33_P3304170	PIK3CG	Homo sapiens phosphatidylinositol-4,5-bisphosphate 3-kinase, catalytic subunit gamma (PIK3CG), transcript variant 1, mRNA [NM_002649]	TTAATGTGTGCAAAAGCCCAAAGGTTCCTAAGCCTGGCTGCAAAGAAGAATCAACAGGGA	106547351	chr7	106547292	+	FALSE	hs|7q22.3	ENST00000496166	5294	NM_002649	phosphatidylinositol-4,5-bisphosphate 3-kinase, catalytic subunit gamma	GO:0005515|GO:0097284|GO:0010897|GO:0001816|GO:0016303|GO:0035747|GO:0072672|GO:0043303|GO:0036092|GO:0030593|GO:0030168|GO:0014065|GO:0006897|GO:0042110|GO:0007186|GO:0046875|GO:0046934|GO:0045087|GO:0055118|GO:0006644|GO:0033628|GO:0051897|GO:0005886|GO:2000270|GO:0044281|GO:0007204|GO:0010818|GO:0042629|GO:0005829|GO:0002679|GO:0005737|GO:0006954|GO:0002675|GO:0042098|GO:0043406|GO:0006661|GO:…	NM_002649	THC2472841
A_23_P254917	0.0180841	3.69535	12.0885	11.1125	12.1715	P	P	P	10.2768	9.8853	9.71383	P	P	P	A_23_P254917	LGALS4	Homo sapiens lectin, galactoside-binding, soluble, 4 (LGALS4), mRNA [NM_006149]	AGGGCTATGTGCCTCCCACAGGCAAGAGCTTTGCTATCAACTTCAAGGTGGGCTCCTCAG	39292983	chr19	39292766	-	FALSE	hs|19q13.2	ENST00000595342	3960	NM_006149	lectin, galactoside-binding, soluble, 4	GO:0005886|GO:0030246|GO:0007155|GO:0005829	NM_006149	THC2629790
A_23_P83347	0.0410442	3.6888	6.69872	7.11178	8.12892	P	P	P	5.26931	5.78312	5.58216	P	P	P	A_23_P83347	RNF183	Homo sapiens ring finger protein 183 (RNF183), mRNA [NM_145051]	TTGGTATTGTCTTCCTTTGTAGTGTTGTTTATTTTACAATCCAGGGATTGTTCAGGCCAT	116059816	chr9	116059757	-	FALSE	hs|9q32	ENST00000478815	138065	NM_145051	ring finger protein 183	GO:0008270|GO:0016021	NM_145051	THC2490241
A_23_P67529	0.000664785	3.66888	10.2128	10.7018	10.5399	P	P	P	8.84613	8.5183	8.4772	P	P	P	A_23_P67529	KCNN4	Homo sapiens potassium channel, calcium activated intermediate/small conductance subfamily N alpha, member 4 (KCNN4), mRNA [NM_002250]	ACTCTCACTATGCTGCTATGGACGACCTCCAGCTCTCAGTTACAAGTGCAGGCGACTGGA	44270995	chr19	44270936	-	FALSE	hs|19q13.31	ENST00000262888	3783	NM_002250	potassium channel, calcium activated intermediate/small conductance subfamily N alpha, member 4	GO:0005515|GO:0005516|GO:0005886|GO:0030322|GO:0050714|GO:0007268|GO:0045332|GO:0016286|GO:0006884|GO:0016323|GO:0071435|GO:0016324|GO:0008076|GO:0043025|GO:0006816|GO:0006813|GO:0071805|GO:0046541|GO:0019903|GO:0022894|GO:0006952|GO:0050862|GO:0045121|GO:0015269|GO:0002376	NM_002250	NP1212781
A_33_P3335030	0.0394393	3.62124	10.1699	10.7989	11.5991	P	P	P	9.01584	9.38608	8.9069	P	P	P	A_33_P3335030	ANKRD36	Homo sapiens ankyrin repeat domain 36 (ANKRD36), mRNA [NM_001164315]	CGAGGAAGATTCTGTTTTGAGTATAGCCAGAGAAGAAAAGGATGGAGAAAAATCTAGGAC	97871870	chr2	97871812	+	FALSE	hs|2q11.2	ENST00000620383	375248	NM_001164315	ankyrin repeat domain 36	---	NM_001164315	THC2598734
A_33_P3214720	0.0460534	3.621	8.8223	8.13397	9.62912	P	P	P	7.14886	7.33992	6.87477	P	P	P	A_33_P3214720	ZC3H12A	Homo sapiens zinc finger CCCH-type containing 12A (ZC3H12A), mRNA [NM_025079]	GTGGCTTCATGTCAGTAAGCAAGATGCTTCTTAATAACCCACCTTCTGCCCCACTCTATT	37949767	chr1	37949708	+	FALSE	hs|1p34.3	ENST00000373087	80149	NM_025079	zinc finger CCCH-type containing 12A	GO:0005515|GO:0090305|GO:0005886|GO:0032715|GO:0043031|GO:0032720|GO:0006915|GO:0010884|GO:0032088|GO:0001525|GO:0046872|GO:0030154|GO:0010628|GO:0005737|GO:0071222|GO:0004519|GO:0045019|GO:0010629|GO:0045600|GO:0005654|GO:2000379|GO:0010508	NM_025079	THC2618040
A_24_P328504	0.012742	3.61487	9.68325	10.458	10.0131	P	P	P	8.2892	8.15336	8.2521	P	P	P	A_24_P328504	SP140	Homo sapiens SP140 nuclear body protein (SP140), transcript variant 1, mRNA [NM_007237]	ACGGAAAGTGATCAAGCGTGTGGCACAATGGATACTGTGGATATTGCAAACAACTCCACT	231135329	chr2	231134638	+	FALSE	hs|2q37.1	ENST00000476126	11262	NM_007237	SP140 nuclear body protein	GO:0005515|GO:0006355|GO:0003700|GO:0005634|GO:0006952|GO:0005635|GO:0003677|GO:0005737|GO:0003682|GO:0016605|GO:0005654|GO:0006338|GO:0008270	NM_007237	NP081779
A_23_P387471	0.036242	3.58275	6.4272	7.33623	7.9186	P	P	P	5.53719	5.84461	5.03363	P	P	P	A_23_P387471	MICB	Homo sapiens MHC class I polypeptide-related sequence B (MICB), transcript variant 1, mRNA [NM_005931]	TATGCATTACTCTGTGTCTACTATTATGTGTGCATAATTTATACCGTAAATGTTTACTCT	31478892	chr6	31478833	+	FALSE	hs|6p21.33	ENST00000614843	4277	NM_005931	MHC class I polypeptide-related sequence B	GO:0030881|GO:0050689|GO:0005886|GO:0009408|GO:0009986|GO:0002429|GO:0046703|GO:0042267|GO:0046629|GO:0003823|GO:0001913|GO:0019882|GO:0050776|GO:0019835|GO:0016032|GO:0016021|GO:0032526|GO:0006979	NM_005931	THC2472137
A_33_P3351290	0.00382302	3.58016	7.39387	8.07779	7.99777	P	P	P	6.27045	5.85169	5.88005	P	P	P	A_33_P3351290	MZB1	marginal zone B and B1 cell-specific protein [Source:HGNC Symbol;Acc:HGNC:30125] [ENST00000509591]	GTGCTTCCTGCTCAAACGGCTCTCTTGCCACTTTATTTTCCCCAGAGACTCTGCTCCTAT	138724401	chr5	138724342	-	FALSE	hs|5q31.2	ENST00000509591	51237	AK057549	marginal zone B and B1 cell-specific protein	GO:2001274|GO:0005515|GO:0008284|GO:0005737|GO:0034663|GO:0042127|GO:0006915|GO:0005788|GO:0030888|GO:0005576|GO:0033622|GO:0002642	---	THC2605618
A_23_P401700	0.0374366	3.56798	9.12813	10.3495	9.8808	P	P	P	7.97593	8.10799	8.01723	P	P	P	A_23_P401700	APBB1IP	Homo sapiens amyloid beta (A4) precursor protein-binding, family B, member 1 interacting protein (APBB1IP), mRNA [NM_019043]	GTGATGGGAAACTTCTCACTGATGTGCTCAAGTACAGGCATAACCATTAACCCAGTAGAG	26856578	chr10	26856519	+	FALSE	hs|10p12.1	ENST00000376236	54518	NM_019043	amyloid beta (A4) precursor protein-binding, family B, member 1 interacting protein	GO:0005515|GO:0007165|GO:0005886|GO:0007596|GO:0030168|GO:0005856|GO:0005925|GO:0030027|GO:0005829	NM_019043	THC2472539
A_33_P3369393	0.031388	3.56738	9.20707	10.3519	9.96236	P	P	P	8.19012	8.00027	8.04197	P	P	P	A_33_P3369393	NCF1	Homo sapiens neutrophil cytosolic factor 1 (NCF1), mRNA [NM_000265]	GCCGAGCGCCGACCTCATCCTGAACCGCTGCAGCGAGAGCACCAAGCGGAAGCTGGCGTC	74203494	chr7	74203435	+	FALSE	hs|7q11.23	ENST00000435988	653361	NM_000265	neutrophil cytosolic factor 1	GO:0045730|GO:0005515|GO:0002474|GO:0017124|GO:0008283|GO:0006801|GO:0050665|GO:0006691|GO:0001878|GO:0030425|GO:0005829|GO:0002679|GO:0006954|GO:0045986|GO:0016175|GO:0006612|GO:0043025|GO:0032010|GO:0090382|GO:0070947|GO:0070946|GO:0005791|GO:0042554|GO:0048010|GO:0005794|GO:0051701|GO:0043325|GO:0042590|GO:0006915|GO:0009055|GO:0006968|GO:0045087|GO:0002479|GO:0043020|GO:0035091|GO:0055114|GO:…	NM_000265	THC2466547
A_23_P259621	0.0207236	3.56298	9.55063	10.7746	10.238	P	P	P	8.39406	8.75153	8.09642	P	P	P	A_23_P259621	LAT2	Homo sapiens linker for activation of T cells family, member 2 (LAT2), transcript variant 1, mRNA [NM_032464]	CCCAGAGGGACCTTGAGTCAGAAATGTTGCCAGAAAAAGTATCTCCTCCAACCAAAACAT	73644135	chr7	73644076	+	FALSE	hs|7q11.23	ENST00000460943	7462	NM_032464	linker for activation of T cells family, member 2	GO:0005515|GO:0050853|GO:0043303|GO:0019722|GO:0005886|GO:0042629|GO:0035556|GO:0042113|GO:0045087|GO:0045121|GO:0016021|GO:0042169|GO:0038095|GO:0070062	NM_032464	THC2499785
A_32_P351968	0.0294987	3.50385	10.3949	11.4046	11.5369	P	P	P	9.35451	9.60273	9.16457	P	P	P	A_32_P351968	HLA-DMB	Homo sapiens major histocompatibility complex, class II, DM beta (HLA-DMB), mRNA [NM_002118]	GGACTATGCTGTAACCAAATTATTGTCCAAGGCTATATTTCTGGGATGAATATAATCTGA	32902563	chr6	32902504	-	FALSE	hs|6p21.32	ENST00000461570	3109	NM_002118	major histocompatibility complex, class II, DM beta	GO:0019886|GO:0006955|GO:0002399|GO:0042102|GO:0031902|GO:0002503|GO:0023026|GO:0042613|GO:2001190|GO:0016021|GO:0005765	NM_002118	THC2607062
A_33_P3344406	0.0121683	3.49944	8.43116	9.09857	9.17513	P	P	P	7.02259	7.25457	7.10602	P	P	P	A_33_P3344406	MEF2B	Homo sapiens myocyte enhancer factor 2B (MEF2B), mRNA [NM_001145785]	AAGACCCAACAGTGACGCCCCCCTCCGCGGTGGGGGCTTGGAGGTGGGCGGCTGGACTCA	19256517	chr19	19256458	-	FALSE	hs|19p13.11	ENST00000602424	100271849	NM_001145785	myocyte enhancer factor 2B	GO:0005667|GO:0003700|GO:0030054|GO:0042826|GO:0005634|GO:0000978|GO:0006351|GO:0001077|GO:0005737|GO:0007517|GO:0045944|GO:0046983|GO:0005654	NM_001145785	THC2602894
A_23_P217917	0.0178675	3.49722	8.02035	7.16125	7.134	P	P	P	5.72447	5.49771	5.83986	P	P	P	A_23_P217917	GSTM4	Homo sapiens glutathione S-transferase mu 4 (GSTM4), transcript variant 2, mRNA [NM_147148]	TTTTGTAGATTTTCTCGTCTATGATGTCCTTGACCTCCACCGTATATTTGAGCCCAACTG	110201686	chr1	110201628	+	FALSE	hs|1p13.3	ENST00000336075	2948	NM_147148	glutathione S-transferase mu 4	GO:0043295|GO:0005737|GO:0006805|GO:0018916|GO:0042178|GO:0006749|GO:0044281|GO:0019899|GO:0004364|GO:0042803|GO:0005829	NM_147148	NP1456583
A_24_P59667	0.0271034	3.48318	9.63242	10.8857	10.7072	P	P	P	8.38022	9.12647	8.48754	P	P	P	A_24_P59667	JAK3	Homo sapiens Janus kinase 3 (JAK3), mRNA [NM_000215]	TGAGGCCTCAGTACAGAGGGGGCTCTGGAAATGTTTGTTGACTGAATAAAGGAATTCAGT	17935656	chr19	17935597	-	FALSE	hs|19p13.11	ENST00000458235	3718	NM_000215	Janus kinase 3	GO:0005515|GO:0007260|GO:0070232|GO:0032693|GO:0007262|GO:0060397|GO:0051427|GO:0005829|GO:0002731|GO:0035556|GO:0006954|GO:0045944|GO:0042102|GO:0030183|GO:0070670|GO:0070672|GO:2001241|GO:0035771|GO:0043029|GO:0005856|GO:0038083|GO:0071104|GO:0050868|GO:0019903|GO:0070244|GO:0042981|GO:0018108|GO:0005524|GO:0012505|GO:0031234|GO:0016477|GO:0045221|GO:0032695|GO:0045087|GO:0030218|GO:0045626|GO:…	NM_000215	THC2477733
A_23_P138541	0.00556339	3.47925	13.8671	13.326	14.0111	P	P	P	12.1328	11.9437	11.7983	P	P	P	A_23_P138541	AKR1C3	Homo sapiens aldo-keto reductase family 1, member C3 (AKR1C3), transcript variant 1, mRNA [NM_003739]	TTTTGAGTTCCAGTTGACTGCAGAGGACATGAAAGCCATAGATGGCCTAGACAGAAATCT	5147848	chr10	5147789	+	FALSE	hs|10p15.1	ENST00000439082	8644	NM_003739	aldo-keto reductase family 1, member C3	GO:0019369|GO:0044598|GO:0006693|GO:0044597|GO:0007603|GO:0001758|GO:0047017|GO:0005622|GO:0016488|GO:0047020|GO:0071395|GO:0047023|GO:0047115|GO:0044259|GO:0004745|GO:0010942|GO:0070062|GO:0000060|GO:0045550|GO:1900053|GO:2000224|GO:0004032|GO:0061370|GO:0004033|GO:0048385|GO:0007186|GO:0071384|GO:0042448|GO:2000379|GO:0055114|GO:0051897|GO:0008284|GO:0047086|GO:0045703|GO:0071799|GO:0005634|GO:…	NM_003739	THC2463182
A_23_P106675	0.00738671	3.46669	8.9463	9.64759	9.58744	P	P	P	7.43083	7.73978	7.70932	P	P	P	A_23_P106675	PLCG2	Homo sapiens phospholipase C, gamma 2 (phosphatidylinositol-specific) (PLCG2), mRNA [NM_002661]	GAGTCAGCAACAGCAAGTTTTACTCATAGAAGCTGGGGTATGTGTGTAAGGGTATTGTGT	81991634	chr16	81991575	+	FALSE	hs|16q23.3	ENST00000564138	5336	NM_002661	phospholipase C, gamma 2 (phosphatidylinositol-specific)	GO:0050853|GO:0010468|GO:0005515|GO:0050852|GO:0019722|GO:0005886|GO:0043647|GO:0044281|GO:0005829|GO:0004629|GO:0043069|GO:0032237|GO:0032959|GO:0030183|GO:0032496|GO:0004871|GO:0016055|GO:0070062|GO:0051209|GO:0006661|GO:0030168|GO:0007596|GO:0004435|GO:0045087|GO:0002316|GO:0009395|GO:0038096|GO:0038095	NM_002661	THC2464263
A_24_P50245	0.028777	3.46263	9.67984	9.95276	10.7261	P	P	P	8.41497	8.47523	8.29949	P	P	P	A_24_P50245	HLA-DMA	Homo sapiens major histocompatibility complex, class II, DM alpha (HLA-DMA), mRNA [NM_006120]	CTTACTTAAACTTCACACCAGAACCTTCTGACATTTTCTCCTGCATTGTGACTCACGAAA	32917477	chr6	32917418	-	FALSE	hs|6p21.32	ENST00000412394	3108	NM_006120	major histocompatibility complex, class II, DM alpha	GO:0048839|GO:0016064|GO:0009986|GO:0005771|GO:0002503|GO:0042613|GO:0005765|GO:0015031|GO:0045059|GO:0019886|GO:0016020|GO:0050778|GO:0031902|GO:0051085|GO:0023026|GO:0016021|GO:0045582|GO:0070062	NM_006120	THC2529093
A_33_P3414389	0.0130305	3.44937	8.90586	9.51568	9.54801	P	P	P	7.59341	7.52009	7.58195	P	P	P	A_33_P3414389	SH2B2	Homo sapiens SH2B adaptor protein 2 (SH2B2), mRNA [NM_020979]	ACGCCAAGCTCTTCAGTGAAGACACGATGTTATTAAAAGCCTGTTTTAGGGACTGCAAAA	101962181	chr7	101962122	+	FALSE	hs|7q22.1	ENST00000536178	10603	NM_020979	SH2B adaptor protein 2	GO:0005515|GO:0008286|GO:0030036|GO:0005886|GO:0005884|GO:0019221|GO:0019222|GO:0046578|GO:0050851|GO:0005829|GO:0042802|GO:0035556|GO:0005737|GO:0008269|GO:0005068|GO:0004871|GO:0001922|GO:0001725|GO:0046425|GO:0009967|GO:0001726|GO:0007399|GO:0007165|GO:0050873|GO:0007596|GO:0005070	NM_020979	THC2472301
A_33_P3262635	0.0078704	3.44433	9.68354	10.2101	10.4949	P	P	P	8.56304	8.16866	8.39082	P	P	P	A_33_P3262635	CECR1	Homo sapiens cat eye syndrome chromosome region, candidate 1 (CECR1), transcript variant 3, mRNA [NM_001282225]	TAATCGGATATTTATTTCTGTGTCTACAGTCTTGCCCTGCCAGACTGTATGCCCCATGTG	17660352	chr22	17660293	-	FALSE	hs|22q11.1	ENST00000262607	51816	NM_001282225	cat eye syndrome chromosome region, candidate 1	GO:0046103|GO:0043394|GO:0007275|GO:0005615|GO:0031685|GO:0042803|GO:0005829|GO:0004000|GO:0006154|GO:0008270|GO:0043103|GO:0008083|GO:0008201	NM_001282225	THC2466353
A_23_P41765	0.0195599	3.44422	7.65786	7.5689	8.62305	P	P	P	6.58403	6.42241	5.54004	P	P	P	A_23_P41765	IRF1	Homo sapiens interferon regulatory factor 1 (IRF1), mRNA [NM_002198]	CTTGGGTCATTGACCTCTCAGGGCCTGGCAGGCCAGTGTCTGGGTTTTTCTTGTGGTGTA	131819501	chr5	131819442	-	FALSE	hs|5q31.1	ENST00000405885	3659	NM_002198	interferon regulatory factor 1	GO:0005515|GO:0000790|GO:0008285|GO:0006366|GO:0035458|GO:0019221|GO:0005634|GO:0005829|GO:0051607|GO:0005737|GO:0060337|GO:0045944|GO:0051726|GO:0007050|GO:0032481|GO:0060333|GO:0032728|GO:2000564|GO:0006915|GO:0000978|GO:0003677|GO:0002819|GO:0001077|GO:0045084|GO:0043374|GO:0007596|GO:0045088|GO:0034124|GO:0005654|GO:0071260|GO:0045893|GO:0045590|GO:0045892	NM_002198	THC2468586
A_23_P99642	0.00122062	3.43341	7.96284	7.85641	8.15033	P	P	P	5.94628	6.44657	6.21011	P	P	P	A_23_P99642	SLC7A7	Homo sapiens solute carrier family 7 (amino acid transporter light chain, y+L system), member 7 (SLC7A7), transcript variant 3, mRNA [NM_001126106]	GTAATTTATTTGTTTTGCTACATACTGTTCCAGACTTTTAAAGGGGACAATGAAGGTGAC	23242663	chr14	23242604	-	FALSE	hs|14q11.2	ENST00000554061	9056	NM_001126106	solute carrier family 7 (amino acid transporter light chain, y+L system), member 7	GO:0006520|GO:0005886|GO:0006865|GO:0050900|GO:0003333|GO:0055085|GO:0016323|GO:0006461|GO:0015171|GO:0005887|GO:0007596|GO:0006810|GO:0006811	NM_001126106	THC2468229
A_24_P152968	0.0035721	3.42691	10.9909	10.4202	11.0979	P	P	P	9.45465	8.86827	8.85897	P	P	P	A_24_P152968	AKR1C1	Homo sapiens aldo-keto reductase family 1, member C1 (AKR1C1), mRNA [NM_001353]	AATGGATTCGAAATATCAGTGTGTGAAGCTGAATGATGGTCACTTCATGCCTGTCCTGGG	5005695	chr10	5005636	+	FALSE	hs|10p15.1	ENST00000477661	1645	NM_001353	aldo-keto reductase family 1, member C1	GO:0031406|GO:0044598|GO:0046683|GO:0032052|GO:0006805|GO:0044597|GO:0007603|GO:0047086|GO:0005829|GO:0030299|GO:0016655|GO:0071395|GO:0042574|GO:0030855|GO:0047115|GO:0051260|GO:0008206|GO:0047042|GO:0070062|GO:0042632|GO:0047718|GO:0007586|GO:0047006|GO:0001523|GO:0004032|GO:0004033|GO:0015721|GO:0042448|GO:0018636|GO:0055114	NM_001353	THC2573195
A_23_P41424	0.026461	3.40715	7.88635	8.37225	9.06266	P	P	P	6.53394	6.71715	6.97458	P	P	P	A_23_P41424	SLC39A8	Homo sapiens solute carrier family 39 (zinc transporter), member 8 (SLC39A8), transcript variant 1, mRNA [NM_022154]	GGAAAATGATTGACAAAGCCCAACAATGATCTCAGGAATTACATTTTCCAACAGACCAAA	103183010	chr4	103182951	-	FALSE	hs|4q24	ENST00000394833	64116	NM_022154	solute carrier family 39 (zinc transporter), member 8	GO:0005886|GO:0046873|GO:0070574|GO:0031090|GO:0006829|GO:0016021|GO:0055085	NM_022154	THC2465848
A_23_P205370	0.000375446	3.39128	9.3018	9.58939	9.21368	P	P	P	7.78426	7.63408	7.40301	P	P	P	A_23_P205370	ASB2	Homo sapiens ankyrin repeat and SOCS box containing 2 (ASB2), transcript variant 2, mRNA [NM_016150]	CTCCACTTGTTCTGGAAAACTCACCACTTGACTTCAGAGCTTTCTCTCCAAAGACTAAGA	94400660	chr14	94400601	-	FALSE	hs|14q32.12	ENST00000553883	51676	NM_016150	ankyrin repeat and SOCS box containing 2	GO:0035556|GO:0005515|GO:0000209|GO:0007165|GO:0004842|GO:0042787|GO:0045445|GO:0035914|GO:0031466	NM_016150	THC2471932
A_33_P3369760	0.027403	3.38562	7.2232	6.96093	8.0076	P	P	P	5.85496	5.61991	5.64061	P	P	P	A_33_P3369760	GLIPR2	Homo sapiens GLI pathogenesis-related 2 (GLIPR2), transcript variant 3, mRNA [NM_001287011]	ATGTAATGGGAAGGTGGCAGACTTAAGAACGTGGATATGAAGTGCCTAGAACCACCACAA	36162587	chr9	36162528	+	FALSE	hs|9p13.3	ENST00000377959	152007	NM_001287011	GLI pathogenesis-related 2	GO:0000139|GO:0010718|GO:0070374|GO:0010634|GO:0042803|GO:0070062	NM_001287011	THC2703482
A_23_P69310	0.00945685	3.37852	7.30931	6.90379	7.84644	P	P	P	6.11007	5.35559	5.33956	P	P	P	A_23_P69310	CCRL2	Homo sapiens chemokine (C-C motif) receptor-like 2 (CCRL2), transcript variant 1, mRNA [NM_003965]	GTGAGCTAACATTTGCTAAGCACTGAATTTGTCTCAGGCACCGTGCAAGGCTCTTTACAA	46450781	chr3	46450722	+	FALSE	hs|3p21.31	ENST00000400882	9034	NM_003965	chemokine (C-C motif) receptor-like 2	GO:0070098|GO:0006954|GO:0007186|GO:0006935|GO:0005886|GO:0005887|GO:0048020|GO:0004950|GO:0042379	NM_003965	THC2627076
A_23_P209678	0.0243742	3.37008	6.55849	7.36263	7.42067	P	P	P	5.36182	5.47142	5.39759	P	P	P	A_23_P209678	PLEK	Homo sapiens pleckstrin (PLEK), mRNA [NM_002664]	TGAGAAAGACAGCACCCATTGAAACAGATATGTGTGTGAAAGTATATTTTTCAATTCCAG	68624296	chr2	68624237	+	FALSE	hs|2p13.3	ENST00000234313	5341	NM_002664	pleckstrin	GO:0005515|GO:0060305|GO:0033625|GO:0031529|GO:0042803|GO:0006904|GO:0005829|GO:0005737|GO:0010925|GO:0070493|GO:0002244|GO:0030836|GO:0032233|GO:0010572|GO:0005080|GO:0010920|GO:0045744|GO:0031532|GO:0043325|GO:0046488|GO:0030168|GO:0005576|GO:0032587|GO:0070528|GO:0070527|GO:0070560|GO:0030845|GO:0016020|GO:0007596|GO:0007229|GO:0030866|GO:0002576|GO:0030030|GO:0050849	NM_002664	THC2461464
A_23_P73429	0.0262914	3.3597	11.2783	12.3634	12.0504	P	P	P	10.3991	10.165	10.0658	P	P	P	A_23_P73429	HCLS1	Homo sapiens hematopoietic cell-specific Lyn substrate 1 (HCLS1), transcript variant 1, mRNA [NM_005335]	TTGCCCACTTTCCTTCCCTGAAGAAATATCTGTGAACCTTCTTTCTGTTCAGTCCTAAAA	121350254	chr3	121350229	-	FALSE	hs|3q13.33	ENST00000473883	3059	NM_005335	hematopoietic cell-specific Lyn substrate 1	GO:0005515|GO:0051897|GO:0008284|GO:0017124|GO:2000251|GO:0050731|GO:0005634|GO:0032403|GO:0042993|GO:0005739|GO:0035556|GO:0005737|GO:0033138|GO:0030833|GO:0045944|GO:0030854|GO:0001085|GO:0030041|GO:0009725|GO:0005667|GO:0006355|GO:0042531|GO:0019901|GO:0014068|GO:0003779|GO:0000122|GO:0045651|GO:0016020|GO:2000107|GO:0071345|GO:0030218	NM_005335	THC2602707
A_24_P37441	0.00377681	3.34899	9.53094	9.90115	10.0903	P	P	P	8.03898	7.72966	8.47835	P	P	P	A_24_P37441	PDK1	Homo sapiens pyruvate dehydrogenase kinase, isozyme 1 (PDK1), transcript variant 2, mRNA [NM_002610]	TGGACACGAAGTGATTTTTGTAACCTGAGCAGTTAATGAATGTGCCAACATTTTCTAGGA	173463332	chr2	173463273	+	FALSE	hs|2q31.1	ENST00000410055	5163	NM_002610	pyruvate dehydrogenase kinase, isozyme 1	GO:0004740|GO:0005515|GO:0010510|GO:0005967|GO:0008283|GO:0008631|GO:0044281|GO:0005524|GO:0010906|GO:0005739|GO:0004672|GO:0006090|GO:0005759|GO:0006006|GO:0006468|GO:0044237	NM_002610	THC2470460
A_23_P88630	0.00794924	3.34776	7.36964	7.50882	8.18518	P	P	P	6.43492	5.78389	5.61857	P	P	P	A_23_P88630	BLM	Homo sapiens Bloom syndrome, RecQ helicase-like (BLM), transcript variant 1, mRNA [NM_000057]	TATGCATTCTCATAACAACCGAATCTCAATGTACATAGACCCTCTTTCTTGTTTGTCAGC	91358554	chr15	91358495	+	FALSE	hs|15q26.1	ENST00000559724	641	NM_000057	Bloom syndrome, RecQ helicase-like	GO:0005515|GO:0007095|GO:0010165|GO:0048478|GO:0046632|GO:0005657|GO:0005634|GO:0000079|GO:0051259|GO:0016363|GO:0002039|GO:0005737|GO:0004003|GO:0003697|GO:0000723|GO:0000724|GO:0046641|GO:0051782|GO:0032508|GO:0016887|GO:0000729|GO:0008026|GO:0043140|GO:0000781|GO:0072711|GO:0000405|GO:0070244|GO:0004386|GO:0005730|GO:0051880|GO:0051098|GO:0006310|GO:0000800|GO:0000228|GO:0005524|GO:0071479|GO:…	NM_000057	THC2603060
A_23_P145874	0.0136475	3.34749	9.57363	9.49844	10.2313	P	P	P	8.46079	8.14862	7.38096	P	P	P	A_23_P145874	SAMD9L	sterile alpha motif domain containing 9-like [Source:HGNC Symbol;Acc:HGNC:1349] [ENST00000411955]	CATTGATATCCACTGGTCACATCATAACTGTCTATAGGGCAATAAAATCTGTGTTAAACT	92760278	chr7	92760219	-	FALSE	hs|7q21.2	ENST00000411955	219285	XM_005250193	sterile alpha motif domain containing 9-like	GO:0042176|GO:0002244|GO:0017145|GO:0034058|GO:0035726|GO:0048536|GO:0005769	XM_005250193	THC2471082
A_33_P3333960	0.011403	3.33911	6.98005	7.91023	7.17764	P	P	P	5.84925	5.79847	5.31829	P	P	P	A_33_P3333960	LINC00426	Homo sapiens long intergenic non-protein coding RNA 426 (LINC00426), long non-coding RNA [NR_024464]	GCTGCCTGTTTTTGTTTAACCCGTGAGCTAAGAATAGTTTTTACCTATTTTAAGTAGTTG	30914559	chr13	30914500	-	FALSE	hs|13q12.3	ENST00000447147	100188949	NR_024464	long intergenic non-protein coding RNA 426	---	NR_024464	THC2603748
A_33_P3227443	0.0144413	3.33775	8.60813	9.58388	9.0521	P	P	P	7.56004	7.46337	7.13624	P	P	P	A_33_P3227443	C16orf54	Homo sapiens chromosome 16 open reading frame 54 (C16orf54), mRNA [NM_175900]	GTATCACTTCTGTAAATGGAAAACCAGTCTCATTTGCCATCAATAGAAGGTAAAACATGA	29753866	chr16	29753807	-	FALSE	hs|16p11.2	ENST00000329410	283897	NM_175900	chromosome 16 open reading frame 54	GO:0016021	NM_175900	THC2478415
A_23_P408094	0.0349552	3.33413	9.37065	8.34715	9.35692	P	P	P	7.37555	7.459	7.23725	P	P	P	A_23_P408094	MXD1	Homo sapiens MAX dimerization protein 1 (MXD1), transcript variant 1, mRNA [NM_002357]	CGGGAGAGAGAAGCTGAACATGGTTATGCCTCCATGTTACCATACAATAACAAGGACAGA	70143302	chr2	70142526	+	FALSE	hs|2p13.3	ENST00000410000	4084	NM_002357	MAX dimerization protein 1	GO:0003712|GO:0001078|GO:0003700|GO:0008283|GO:0003714|GO:0046983|GO:0007275|GO:0005634|GO:0000122|GO:0000978|GO:0006351	NM_002357	THC2650605
A_23_P252306	0.0367002	3.32265	13.0855	11.9371	13.2961	P	P	P	11.3943	11.3922	10.4957	P	P	P	A_23_P252306	ID1	Homo sapiens inhibitor of DNA binding 1, dominant negative helix-loop-helix protein (ID1), transcript variant 1, mRNA [NM_002165]	GCAGACATTTTAAAAAATGGTCACGTTTGGTGCTTCTCAGATTTCTGAGGAAATTGCTTT	30194217	chr20	30194158	+	FALSE	hs|20q11.21	ENST00000376105	3397	NM_002165	inhibitor of DNA binding 1, dominant negative helix-loop-helix protein	GO:0005515|GO:0060426|GO:0003700|GO:0060425|GO:0048514|GO:0005634|GO:0043433|GO:0007507|GO:0031648|GO:0043408|GO:0046983|GO:0007179|GO:0046677|GO:0043066|GO:0005794|GO:0045765|GO:0001525|GO:0000122|GO:0030509|GO:0006351|GO:0043392|GO:0043534|GO:0045668|GO:0001886|GO:0032963|GO:0007623|GO:0005654|GO:0045892|GO:0010621	NM_002165	THC2587723
A_32_P211045	0.0202208	3.31055	6.66161	6.6749	7.69255	P	P	P	5.73177	5.28524	4.99066	P	P	P	A_32_P211045	DHFR	Homo sapiens dihydrofolate reductase (DHFR), transcript variant 1, mRNA [NM_000791]	ATTTAATTGTACTTAACCATTTTCATCTATTTCTTTAATAAGAACAATTCCATCTTAATA	79922127	chr5	79922068	-	FALSE	hs|5q14.1	ENST00000439211	1719	NM_000791	dihydrofolate reductase	GO:0050661|GO:0050999|GO:0031427|GO:0006767|GO:0044281|GO:0005575|GO:0003729|GO:0009165|GO:0005829|GO:0000082|GO:0000083|GO:0006766|GO:0008144|GO:0046653|GO:0046654|GO:0046655|GO:0046209|GO:0005654|GO:0006545|GO:0000278|GO:0006730|GO:0055114|GO:0004146	NM_000791	THC2554389
A_33_P3271651	0.031362	3.29427	10.2321	11.2564	11.3692	P	P	P	9.26093	9.56617	9.0745	P	P	P	A_33_P3271651	HLA-DPB1	Homo sapiens major histocompatibility complex, class II, DP beta 1 (HLA-DPB1), mRNA [NM_002121]	TGCTTGTCTGCCACGTGACGGATTTCTACCCAGGCAGCATTCAAGTCCGATGGTTCCTGA	33052843	chr6	33052784	+	FALSE	hs|6p21.32	ENST00000471170	3115	NM_002121	major histocompatibility complex, class II, DP beta 1	GO:0032729|GO:0050852|GO:0012507|GO:0005886|GO:0009986|GO:0019221|GO:0031295|GO:0042613|GO:0005765|GO:0032588|GO:0030666|GO:0019886|GO:0000139|GO:0016020|GO:0050870|GO:0042605|GO:0042102|GO:0071556|GO:0030669|GO:0010008|GO:0060333|GO:0030658	NM_002121	THC2575044
A_33_P3264846	0.0119268	3.29123	7.47501	7.57646	8.24091	P	P	P	6.48966	6.1287	5.46381	P	P	P	A_33_P3264846	SAMD9L	sterile alpha motif domain containing 9-like [Source:HGNC Symbol;Acc:HGNC:1349] [ENST00000610760]	ATACCAGTAATATCTGTTTATTCAGGTCCACTCAGAAGTGGTAGGAACATAGAAAGAGTG	92760649	chr7	92760590	-	FALSE	hs|7q21.2	ENST00000610760	219285	XM_005250193	sterile alpha motif domain containing 9-like	GO:0042176|GO:0002244|GO:0017145|GO:0034058|GO:0035726|GO:0048536|GO:0005769	XM_005250193	THC2704807
A_32_P87697	0.0110303	3.29115	10.6652	11.1392	11.594	P	P	P	9.20974	9.95424	9.06024	P	P	P	A_32_P87697	HLA-DRA	Homo sapiens major histocompatibility complex, class II, DR alpha (HLA-DRA), mRNA [NM_019111]	AGAAGATCACTGAAGAAACTTCTGCTTTAATGGCTTTACAAAGCTGGCAATATTACAATC	32412507	chr6	32412448	+	FALSE	hs|6p21.32	ENST00000613328	3122	NM_019111	major histocompatibility complex, class II, DR alpha	GO:0050852|GO:0005886|GO:0019221|GO:0031295|GO:0005765|GO:0005764|GO:0019886|GO:0006955|GO:0042605|GO:0071556|GO:0070062|GO:0060333|GO:0030658|GO:0012507|GO:0009986|GO:0002506|GO:0002504|GO:0002503|GO:0042613|GO:0032588|GO:0030666|GO:0000139|GO:0050890|GO:0005887|GO:0031902|GO:0023026|GO:0030669|GO:0032395	NM_019111	THC2549142
A_24_P365767	0.0108071	3.28093	8.44995	9.19101	9.22868	P	P	P	7.50604	7.20261	7.11384	P	P	P	A_24_P365767	CYBB	Homo sapiens cytochrome b-245, beta polypeptide (CYBB), mRNA [NM_000397]	GGTTTTTCTTAGTTCTTCTGCTTTTGCAATTGTGTTTGTGAAATTTGAATACTTGCAGGC	37672620	chrX	37672561	+	FALSE	hs|Xp11.4	ENST00000378588	1536	NM_000397	cytochrome b-245, beta polypeptide	GO:0045730|GO:0005515|GO:0002474|GO:0005886|GO:0050660|GO:0006801|GO:0050665|GO:0046872|GO:0030425|GO:0005739|GO:0006954|GO:0016175|GO:0030670|GO:0043025|GO:0034765|GO:0090382|GO:0006811|GO:0005791|GO:0042554|GO:0048010|GO:0005794|GO:0005244|GO:0051701|GO:0046982|GO:0007584|GO:0042493|GO:0042590|GO:0009055|GO:0005887|GO:0045087|GO:0002479|GO:0043020|GO:0055114|GO:0020037	NM_000397	THC2461167
A_23_P131899	0.0296857	3.2747	9.9283	8.8278	10.0359	P	P	P	8.49546	7.84211	7.37957	P	P	P	A_23_P131899	SDCBP2	Homo sapiens syndecan binding protein (syntenin) 2 (SDCBP2), transcript variant 1, mRNA [NM_080489]	GTGATCAAGAAGGGGAAGATTGTCTCTCTGGTCAAAGGGAGTTCTGCGGCCTGCAACGGG	1293097	chr20	1293038	-	FALSE	hs|20p13	ENST00000360779	27111	NM_080489	syndecan binding protein (syntenin) 2	GO:0035556|GO:0005737|GO:0046982|GO:0005886|GO:0046907|GO:0008022|GO:0042803|GO:0070062|GO:0007399	NM_080489	THC2463745
A_24_P270460	0.0358185	3.2613	14.397	14.5538	15.1992	P	P	P	13.7812	12.6332	12.3144	P	P	P	A_24_P270460	IFI27	Homo sapiens interferon, alpha-inducible protein 27 (IFI27), transcript variant 2, mRNA [NM_005532]	TGAAATATACCAAATTCTGCATCTCCAGAGGAAAATAAGAAATAAAGATGAATTGTTGCA	94583026	chr14	94582967	+	FALSE	hs|14q32.12	ENST00000614648	3429	NM_005532	interferon, alpha-inducible protein 27	GO:0001102|GO:0006919|GO:0019221|GO:0005637|GO:0005741|GO:0000122|GO:0097190|GO:0005739|GO:0003674|GO:0060337|GO:0016021|GO:0005521|GO:0046825	NM_005532	THC2473656
A_23_P356425	0.00711585	3.25946	9.33548	8.7028	8.9463	P	P	P	7.2984	7.69725	6.81289	P	P	P	A_23_P356425	AXDND1	Homo sapiens axonemal dynein light chain domain containing 1 (AXDND1), transcript variant 1, mRNA [NM_144696]	GGAACAACATTCCCTTTGAAAGGACATTATTTGCCTGTTGTATTTAACTTCACAGTGCCT	179523814	chr1	179523755	+	FALSE	hs|1q25.2	ENST00000484455	126859	NM_144696	axonemal dynein light chain domain containing 1	---	NM_144696	THC2601197
A_23_P42306	0.0107064	3.24232	10.5209	10.7419	11.3313	P	P	P	9.20527	9.38088	9.01972	P	P	P	A_23_P42306	HLA-DMA	Homo sapiens major histocompatibility complex, class II, DM alpha (HLA-DMA), mRNA [NM_006120]	GTTTGATGCCAGCAGCTTCGGCCATCCAAACAGAGGATGCTCAGATTTCTCACATCCTGC	32916625	chr6	32916566	-	FALSE	hs|6p21.32	ENST00000462225	3108	NM_006120	major histocompatibility complex, class II, DM alpha	GO:0048839|GO:0016064|GO:0009986|GO:0005771|GO:0002503|GO:0042613|GO:0005765|GO:0015031|GO:0045059|GO:0019886|GO:0016020|GO:0050778|GO:0031902|GO:0051085|GO:0023026|GO:0016021|GO:0045582|GO:0070062	NM_006120	THC2495203
A_33_P3296846	0.00196582	3.2413	7.3321	6.77559	7.24322	P	P	P	5.73301	5.29768	5.23783	P	P	P	A_33_P3296846	TMPRSS4	Homo sapiens transmembrane protease, serine 4 (TMPRSS4), transcript variant 6, mRNA [NM_001290094]	CACCCCAGGAGTATACACCAAGGTCTCAGCCTATCTCAACTGGATCTACAATGTCTGGAA	117988168	chr11	117988109	+	FALSE	hs|11q23.3	ENST00000518413	56649	NM_001290094	transmembrane protease, serine 4	GO:0004252|GO:0006508|GO:0016021|GO:0006898|GO:0005044	NM_001290094	THC2657932
A_23_P320739	0.00549249	3.22787	9.07755	9.57381	9.32761	P	P	P	7.68904	7.58974	7.6691	P	P	P	A_23_P320739	MEF2C	Homo sapiens myocyte enhancer factor 2C (MEF2C), transcript variant 1, mRNA [NM_002397]	GAAAAATGTGAAAGACTGGGTGCTAGACAAGAAGGAAGCAGGTAAAGGGATAGTTGCTTT	88016876	chr5	88016817	-	FALSE	hs|5q14.3	ENST00000510942	4208	NM_002397	myocyte enhancer factor 2C	GO:0005515|GO:0003700|GO:0000983|GO:0006366|GO:0000981|GO:0003139|GO:0003185|GO:0003138|GO:0001947|GO:0007507|GO:0002756|GO:0014033|GO:0002062|GO:0000165|GO:0002755|GO:0007611|GO:0002467|GO:0014902|GO:0030501|GO:0000977|GO:0034134|GO:0001205|GO:0000122|GO:0007521|GO:0002224|GO:0000978|GO:0001649|GO:0001958|GO:0007517|GO:0007519|GO:0002931|GO:0010694|GO:0000980|GO:0005654|GO:0001782|GO:0030890|GO:…	NM_002397	THC2465936
A_23_P359540	0.0208688	3.22534	7.37345	7.54114	8.40677	P	P	P	6.40735	6.15683	5.86177	P	P	P	A_23_P359540	HIST1H4F	Homo sapiens histone cluster 1, H4f (HIST1H4F), mRNA [NM_003540]	CCGCGGTGTTCTTAAGGTGTTCCTGGAGAATGTGATACGGGACGCCGTAACCTACACGGA	26240877	chr6	26240818	+	FALSE	hs|6p22.2	ENST00000244537	8361	NM_003540	histone cluster 1, H4f	GO:0005515|GO:0010467|GO:0006325|GO:0005634|GO:0045653|GO:0000723|GO:0000183|GO:0000786|GO:0070062|GO:0035574|GO:0035575|GO:0046982|GO:0006334|GO:0006335|GO:0005576|GO:0006336|GO:0000228|GO:0003677|GO:0032776|GO:0034080|GO:0043234|GO:0016020|GO:0045814|GO:0040029|GO:0005654|GO:0000278	NM_003540	THC2483995
A_23_P167997	0.0150526	3.2085	8.67164	9.07437	9.39853	P	P	P	6.83525	7.9265	7.20933	P	P	P	A_23_P167997	HIST1H2BG	Homo sapiens histone cluster 1, H2bg (HIST1H2BG), mRNA [NM_003518]	CAGTCGTAAGGAGAGCTACTCCGTGTATGTGTACAAGGTGCTAAAACAGGTTCACCCCGA	26216776	chr6	26216717	-	FALSE	hs|6p22.2	ENST00000541790	8339	NM_003518	histone cluster 1, H2bg	GO:0046982|GO:0050830|GO:0019731|GO:0006334|GO:0006325|GO:0005654|GO:0005634|GO:0000786|GO:0005615|GO:0003677|GO:0070062|GO:0002227	NM_003518	THC2586802
A_23_P70785	0.0489231	3.19579	7.84293	7.88391	9.16534	P	P	P	7.43924	6.29053	6.20138	P	P	P	A_23_P70785	AIM1	Homo sapiens absent in melanoma 1 (AIM1), mRNA [NM_001624]	TCCCCAGAAAGTGAAGGAAAAGAGACCTTTAGGGATGTTGCTGGTCAAGTCTTGATTTGA	107017822	chr6	107017763	+	FALSE	hs|6q21	ENST00000369066	202	NM_001624	absent in melanoma 1	GO:0008150|GO:0003674|GO:0030246|GO:0005575	NM_001624	THC2581161
A_33_P3364821	0.0418152	3.19355	10.2449	11.5454	11.0402	P	P	P	9.57811	9.31302	9.16711	P	P	P	A_33_P3364821	PTPRC	Homo sapiens protein tyrosine phosphatase, receptor type, C (PTPRC), transcript variant 1, mRNA [NM_002838]	GTTGTTGTAAAGATCAACCAGCACAAAAGATGTCCAGATTACATCATTCAGAAATTGAAC	198704372	chr1	198704313	+	FALSE	hs|1q32.1	ENST00000529828	5788	NM_002838	protein tyrosine phosphatase, receptor type, C	GO:0050853|GO:0005515|GO:0050852|GO:0050857|GO:0005886|GO:0030890|GO:0048539|GO:0048864|GO:0035335|GO:0002378|GO:0051607|GO:0006470|GO:0001960|GO:0005001|GO:0002244|GO:0007411|GO:0042100|GO:0006933|GO:0045860|GO:0042102|GO:0051726|GO:0004725|GO:0070062|GO:0051209|GO:0019901|GO:2000648|GO:0016020|GO:0030217|GO:0005887|GO:0016311|GO:0001915|GO:0045121|GO:0006469|GO:2000473|GO:0005925|GO:0007166|GO:…	NM_002838	THC2780717
A_23_P86283	0.0477032	3.19019	7.94207	9.1706	9.15746	P	P	P	7.18177	7.41276	6.92054	P	P	P	A_23_P86283	LAPTM5	Homo sapiens lysosomal protein transmembrane 5 (LAPTM5), mRNA [NM_006762]	CATCATAAAACAGTCCCTTCAAACACACAATTGTTCTGCTGAAGAGTTGTCATCAACAAT	31205902	chr1	31205843	-	FALSE	hs|1p35.2	ENST00000294507	7805	NM_006762	lysosomal protein transmembrane 5	GO:0005887|GO:0006810|GO:0005765|GO:0005764	NM_006762	THC2579610
A_23_P16944	0.00173774	3.18965	11.8015	11.8809	12.3166	P	P	P	10.4181	10.5439	10.0218	P	P	P	A_23_P16944	SDC1	Homo sapiens syndecan 1 (SDC1), transcript variant 1, mRNA [NM_001006946]	ACCCTGGGCCCTGGGCTGGAATCAGGAATATTTTCCAAAGAGTGATAGTCTTTTGCTTTT	20401394	chr2	20401335	-	FALSE	hs|2p24.1	ENST00000381150	6382	NM_001006946	syndecan 1	GO:0005515|GO:0042542|GO:0001657|GO:0005886|GO:0007603|GO:0044281|GO:0051591|GO:0005737|GO:0060009|GO:0006954|GO:0001948|GO:0030198|GO:0055002|GO:0042476|GO:0048627|GO:0030204|GO:0060070|GO:0030203|GO:0070062|GO:0043202|GO:0009986|GO:0005975|GO:0005796|GO:0006027|GO:0009636|GO:0051384|GO:0008022|GO:0001523|GO:0006024|GO:0051592|GO:0043234|GO:0005887|GO:0042060|GO:0009405|GO:0042157|GO:0005925|GO:…	NM_001006946	THC2596849
A_21_P0006588	0.0294373	3.17912	8.42958	7.53026	7.16438	P	P	P	6.26293	5.57653	6.4464	P	P	P	A_21_P0006588	LINC00278	long intergenic non-protein coding RNA 278 [Source:HGNC Symbol;Acc:HGNC:38712] [ENST00000444263]	CAGATACGTGAAATCTGATATGTGCATTAAGCTTGATTATACCTGACTGTGTCTTCACGA	2965258	chrY	2965199	+	FALSE	hs|Yp11.31	ENST00000444263	100873962	---	long intergenic non-protein coding RNA 278	---	---	---
A_23_P111995	0.0219879	3.17374	8.06328	7.9364	8.8254	P	P	P	6.70384	6.76595	6.51286	P	P	P	A_23_P111995	LOXL2	Homo sapiens lysyl oxidase-like 2 (LOXL2), mRNA [NM_002318]	TGACTCATCTTCCTGTTGTTCCAATTCTGTGGGTTTTTGATTCAACGGTGCTATAACCAG	23154845	chr8	23154786	-	FALSE	hs|8p21.3	ENST00000389131	4017	NM_002318	lysyl oxidase-like 2	GO:0005515|GO:0005634|GO:0002040|GO:0035064|GO:0001837|GO:0005615|GO:0070492|GO:0030199|GO:0032332|GO:0007155|GO:0018277|GO:0005044|GO:0001666|GO:0005507|GO:0005694|GO:0004720|GO:0003714|GO:0007568|GO:0009055|GO:0016570|GO:0006351|GO:0006898|GO:0005604|GO:0016020|GO:0043542|GO:0003682|GO:0001935|GO:0005654|GO:0046688|GO:0045892|GO:0006464|GO:0055114	NM_002318	THC2469358
A_23_P63432	0.0126525	3.17346	8.8547	8.1507	9.01074	P	P	P	7.42924	7.10271	6.4623	P	P	P	A_23_P63432	RHBDL2	Homo sapiens rhomboid, veinlet-like 2 (Drosophila) (RHBDL2), mRNA [NM_017821]	ACATTGCAGGTGGATTTGCTGGAATGTCCATTGGCTACACGGTGTTTAGCTGCTTTGATA	39352339	chr1	39352280	-	FALSE	hs|1p34.3	ENST00000289248	54933	NM_017821	rhomboid, veinlet-like 2 (Drosophila)	GO:0005886|GO:0004252|GO:0006508|GO:0016021	NM_017821	THC2517111
A_23_P208493	0.0463807	3.17228	7.45198	7.12557	8.49195	P	P	P	5.7758	6.36246	6.24101	P	P	P	A_23_P208493	LILRB2	Homo sapiens leukocyte immunoglobulin-like receptor, subfamily B (with TM and ITIM domains), member 2 (LILRB2), transcript variant 1, mRNA [NM_005874]	ACTTGATTCTGCAGTCGAAATAACTAATATCCCTACATTTTTTAATTAAAGCAACAGACT	54778388	chr19	54778329	-	FALSE	hs|19q13.42	ENST00000493242	10288	NM_005874	leukocyte immunoglobulin-like receptor, subfamily B (with TM and ITIM domains), member 2	GO:0005515|GO:0032755|GO:0042288|GO:0005886|GO:0007267|GO:0005615|GO:0042130|GO:0006955|GO:0005737|GO:0042102|GO:0002774|GO:0051926|GO:0004872|GO:0034113|GO:0050839|GO:2001198|GO:0009986|GO:0002666|GO:0007165|GO:0006968|GO:0071222|GO:0002767|GO:0016020|GO:0005887|GO:0002578|GO:0050776|GO:0008157|GO:0032396|GO:0023029|GO:0045591|GO:0007166	NM_005874	THC2490641
A_24_P222872	0.00320975	3.16906	7.54047	7.42617	7.72304	P	P	P	6.086	6.02216	5.54738	P	P	P	A_24_P222872	UGT1A6	Homo sapiens UDP glucuronosyltransferase 1 family, polypeptide A6 (UGT1A6), transcript variant 1, mRNA [NM_001072]	ACCATCGAATCTTGCGAACAACACGATACTTGTTAAGTGGCTACCCCAAAACGATCTGCT	234676580	chr2	234676521	+	FALSE	hs|2q37.1	ENST00000446481	54578	NM_001072	UDP glucuronosyltransferase 1 family, polypeptide A6	GO:0052697|GO:0052696|GO:0006805|GO:0046982|GO:0052695|GO:0005783|GO:0015020|GO:0044281|GO:0032870|GO:0042803|GO:0009813|GO:0001972|GO:0005789|GO:0016021|GO:0019899|GO:0070062	NM_001072	THC2575827
A_33_P3237927	0.0325418	3.1603	10.7223	11.8799	11.1818	P	P	P	9.76025	9.79759	9.46143	P	P	P	A_33_P3237927	ARHGAP4	Homo sapiens Rho GTPase activating protein 4 (ARHGAP4), transcript variant 1, mRNA [NM_001164741]	ACCCTTGCTCAGATGCCTGGCAGGGCTGGGTGGCGATTCATAAAGACCTCGTGTTGATTC	153172894	chrX	153172835	-	FALSE	hs|Xq28	ENST00000350060	393	NM_001164741	Rho GTPase activating protein 4	GO:0005515|GO:0051056|GO:0048011|GO:0030336|GO:0043065|GO:0005794|GO:0007264|GO:0005874|GO:0009967|GO:0007266|GO:0097190|GO:0032855|GO:0005100|GO:0030426|GO:0005829|GO:0048365|GO:0005737|GO:0010764|GO:0030517|GO:0005070|GO:0007010|GO:0005654|GO:0030675|GO:0005925	NM_001164741	THC2490404
A_23_P168229	0.0186237	3.15526	12.2958	12.2531	12.9767	P	P	P	10.9437	10.8985	10.8272	P	P	P	A_23_P168229	TXNDC5	Homo sapiens thioredoxin domain containing 5 (endoplasmic reticulum) (TXNDC5), transcript variant 1, mRNA [NM_030810]	ATACGCAAGGGGATGTGGATACTTGGCCCAAAGTAACTGGTGGTAGGAATCTTAGAAACA	7882079	chr6	7882020	-	FALSE	hs|6p24.3	ENST00000439343	81567	NM_030810	thioredoxin domain containing 5 (endoplasmic reticulum)	GO:0005515|GO:0034976|GO:0043066|GO:0005783|GO:0006892|GO:0003756|GO:0043277|GO:0006457|GO:0005788|GO:0061024|GO:0045454|GO:0043202|GO:0070062	NM_030810	THC2483613
A_23_P329573	0.0151974	3.15433	9.12718	10.0932	9.83986	P	P	P	8.3733	7.8731	7.95458	P	P	P	A_23_P329573	ITGB2	Homo sapiens integrin, beta 2 (complement component 3 receptor 3 and 4 subunit) (ITGB2), transcript variant 1, mRNA [NM_000211]	GCCAATTTATTTACATTTAAACTTGTCAGGGTATAAAATGACATCCCATTAATTATATTG	46305985	chr21	46305926	-	FALSE	hs|21q22.3	ENST00000302347	3689	NM_000211	integrin, beta 2 (complement component 3 receptor 3 and 4 subunit)	GO:0005515|GO:0034142|GO:0005886|GO:0050730|GO:0008360|GO:0034687|GO:0007267|GO:0050900|GO:0035987|GO:0032403|GO:0046872|GO:0045429|GO:0051092|GO:0006954|GO:0001948|GO:0030101|GO:0030198|GO:0007159|GO:0034113|GO:0007155|GO:0050839|GO:0070062|GO:0008305|GO:0046982|GO:0009986|GO:0019901|GO:0002523|GO:0007568|GO:0030593|GO:0006915|GO:0002224|GO:0031982|GO:0045766|GO:0043235|GO:0030369|GO:0007160|GO:…	NM_000211	THC2585192
A_33_P3380992	0.0435872	3.14761	13.7659	12.9754	14.4526	P	P	P	12.6748	12.0755	11.6673	P	P	P	A_33_P3380992	AKR1B15	Homo sapiens aldo-keto reductase family 1, member B15 (AKR1B15), mRNA [NM_001080538]	AAATTGAGTGATGAGGAGATGGCAACCATACTCAGCTTCAACAGAAACTGGAGGGCCTTT	134262527	chr7	134262468	+	FALSE	hs|7q33	ENST00000423958	441282	NM_001080538	aldo-keto reductase family 1, member B15	GO:0016491|GO:0055114	NM_001080538	THC2495179
A_33_P3318414	0.025219	3.14012	11.5653	12.6666	12.0881	P	P	P	10.7215	10.5364	10.286	P	P	P	A_33_P3318414	HMHA1	Homo sapiens histocompatibility (minor) HA-1 (HMHA1), transcript variant 1, mRNA [NM_012292]	CCACCGTGTGGTTCTTTCACAGGCACGTTTATTTTGCTGAAATAAAAAGTTTTTAATCGG	1086626	chr19	1086567	+	FALSE	hs|19p13.3	ENST00000313093	23526	NM_012292	histocompatibility (minor) HA-1	GO:0043547|GO:0051056|GO:0016020|GO:0007264|GO:0046872|GO:0005829|GO:0005096	NM_012292	THC2466108
A_23_P120902	0.0326162	3.13406	10.5886	10.4768	11.5238	P	P	P	9.08988	9.4262	9.35019	P	P	P	A_23_P120902	LGALS2	Homo sapiens lectin, galactoside-binding, soluble, 2 (LGALS2), mRNA [NM_006498]	CTGAGCTACCTGAGCGTAAGGGGCGGGTTCAACATGTCCTCTTTCAAGTTAAAAGAATAA	37966329	chr22	37966270	-	FALSE	hs|22q13.1	ENST00000215886	3957	NM_006498	lectin, galactoside-binding, soluble, 2	GO:0030246|GO:0016936	NM_006498	THC2474966
A_33_P3348782	0.0198826	3.13159	7.73627	6.90695	7.72535	P	P	P	6.41292	5.66245	5.25291	P	P	P	A_33_P3348782	CYP2S1	cytochrome P450, family 2, subfamily S, polypeptide 1 [Source:HGNC Symbol;Acc:HGNC:15654] [ENST00000593545]	ACTGCTGGGTTAGCTTTCCACAGACATAAATATAGTCCATCTGCAATCACAAGCACATAG	41712675	chr19	41712616	+	FALSE	hs|19q13.2	ENST00000593545	29785	AK296087	cytochrome P450, family 2, subfamily S, polypeptide 1	GO:0008392|GO:0006805|GO:0070330|GO:0005506|GO:0005783|GO:0008395|GO:0019373|GO:0044281|GO:0043231|GO:0005737|GO:0019825|GO:0042738|GO:0005789|GO:0016712|GO:0055114|GO:0020037	---	THC2546669
A_23_P3014	0.0171066	3.12712	6.81942	7.47501	7.71558	P	P	P	5.87716	5.77852	5.54096	P	P	P	A_23_P3014	RNASE6	Homo sapiens ribonuclease, RNase A family, k6 (RNASE6), mRNA [NM_005615]	CAATTGCATCCACGTTTTCTTTTCTTTTGTTGATTTTCTTGTTCCCGTAGAAGAAAGAAG	21250413	chr14	21250354	+	FALSE	hs|14q11.2	ENST00000304677	6039	NM_005615	ribonuclease, RNase A family, k6	GO:0004519|GO:0006952|GO:0005576|GO:0004540|GO:0003676|GO:0070062|GO:0006401	NM_005615	THC2786468
A_33_P3271635	0.0432118	3.11929	9.0015	9.94653	10.3406	P	P	P	8.29425	8.44103	7.87577	P	P	P	A_33_P3271635	HLA-DPB1	Homo sapiens major histocompatibility complex, class II, DP beta 1 (HLA-DPB1), mRNA [NM_002121]	TAATGGGACACAGCGCTTCCTGGAGAGATACATCTACAACCGGGAGGAGCTCGTGCGCTT	33048537	chr6	33048489	+	FALSE	hs|6p21.32	ENST00000402095	3115	NM_002121	major histocompatibility complex, class II, DP beta 1	GO:0032729|GO:0050852|GO:0012507|GO:0005886|GO:0009986|GO:0019221|GO:0031295|GO:0042613|GO:0005765|GO:0032588|GO:0030666|GO:0019886|GO:0000139|GO:0016020|GO:0050870|GO:0042605|GO:0042102|GO:0071556|GO:0030669|GO:0010008|GO:0060333|GO:0030658	NM_002121	THC2541762
A_23_P70095	0.0400314	3.10607	7.96953	8.48525	9.31052	P	P	P	6.86435	7.40617	6.83744	P	P	P	A_23_P70095	CD74	Homo sapiens CD74 molecule, major histocompatibility complex, class II invariant chain (CD74), transcript variant 3, mRNA [NM_001025158]	AAGATCAGAAGCCAGTCATGGATGACCAGCGCGACCTTATCTCCAACAATGAGCAACTGC	149792281	chr5	149792222	-	FALSE	hs|5q32	ENST00000523813	972	NM_001025158	CD74 molecule, major histocompatibility complex, class II invariant chain	GO:0005515|GO:0016064|GO:0043030|GO:0050731|GO:0005765|GO:0006886|GO:0042802|GO:0005622|GO:0001516|GO:0002906|GO:0070374|GO:0070062|GO:0004896|GO:0009986|GO:0006952|GO:0019955|GO:0090023|GO:0051085|GO:0002830|GO:0035718|GO:0009897|GO:0050998|GO:0042289|GO:0005886|GO:0008283|GO:0030890|GO:0048146|GO:0000187|GO:0019886|GO:0001540|GO:0019883|GO:0001961|GO:0071556|GO:0045581|GO:0045582|GO:0030658|GO:…	NM_001025158	THC2590686
A_21_P0000044	0.0320596	3.0926	7.4045	7.34244	8.3188	P	P	P	5.9949	6.27254	6.11743	P	P	P	A_21_P0000044	STEAP1B	Homo sapiens STEAP family member 1B (STEAP1B), transcript variant 1, mRNA [NM_001164460]	CATCTATTCCATCTGTGAGTGACTCTTTGACATGGAGAGAATTTCACTATATTCAGGCTA	22532239	chr7	22478371	-	FALSE	hs|7p15.3	ENST00000621434	256227	NM_001164460	STEAP family member 1B	GO:0016021	NM_001164460	THC2480608
A_23_P125977	0.0133702	3.08379	7.69635	6.94154	7.53277	P	P	P	5.91602	5.81251	5.66065	P	P	P	A_23_P125977	C1QC	Homo sapiens complement component 1, q subcomponent, C chain (C1QC), transcript variant 2, mRNA [NM_172369]	GCAGCGGCGTCAAAGTGGTCACCTTCTGTGGCCACACGTCCAAAACCAATCAGGTCAACT	22974148	chr1	22974089	+	FALSE	hs|1p36.12	ENST00000374637	714	NM_172369	complement component 1, q subcomponent, C chain	GO:0006956|GO:0006955|GO:0005581|GO:0045087|GO:0006958|GO:0030853|GO:0072562|GO:0005576|GO:0045650|GO:0005615|GO:0070062	NM_172369	THC2677730
A_23_P255376	0.0227909	3.07802	6.78624	7.38441	7.84189	P	P	P	5.97794	5.7894	5.53423	P	P	P	A_23_P255376	CCDC109B	Homo sapiens coiled-coil domain containing 109B (CCDC109B), mRNA [NM_017918]	CTTCATCACATTTGCAAATTCTATGGTCTTTTTTGCATACTTTATAGTCACTCGACAGGA	110606408	chr4	110605745	+	FALSE	hs|4q25	ENST00000394650	55013	NM_017918	coiled-coil domain containing 109B	GO:0005739|GO:0006851|GO:0019855|GO:0051560|GO:0031305|GO:0031224|GO:0034704|GO:0005216	NM_017918	THC2775251
A_23_P819	0.0343725	3.06754	10.2512	11.1923	11.5493	P	P	P	9.95079	9.27181	9.04815	P	P	P	A_23_P819	ISG15	Homo sapiens ISG15 ubiquitin-like modifier (ISG15), mRNA [NM_005101]	CACGGTCCTGCTGGTGGTGGACAAATGCGACGAACCTCTGAGCATCCTGGTGAGGAATAA	949626	chr1	949567	+	FALSE	hs|1p36.33	ENST00000379389	9636	NM_005101	ISG15 ubiquitin-like modifier	GO:0005515|GO:0032020|GO:0019221|GO:0005576|GO:0005829|GO:0032649|GO:0051607|GO:0060337|GO:0045648|GO:0045087|GO:0019941|GO:0016032|GO:0031386|GO:0034340|GO:0031397|GO:0032480|GO:0042742|GO:0045071	NM_005101	THC2467092
A_23_P62115	0.0090264	3.05234	9.28195	9.06419	9.86148	P	P	P	8.05594	7.80865	7.59814	P	P	P	A_23_P62115	TIMP1	Homo sapiens TIMP metallopeptidase inhibitor 1 (TIMP1), mRNA [NM_003254]	CATGGAGAGTGTCTGCGGATACTTCCACAGGTCCCACAACCGCAGCGAGGAGTTTCTCAT	47444725	chrX	47444666	+	FALSE	hs|Xp11.23	ENST00000218388	7076	NM_003254	TIMP metallopeptidase inhibitor 1	GO:0005515|GO:0008284|GO:2001044|GO:0051045|GO:0043434|GO:0002020|GO:0005615|GO:0046872|GO:0022617|GO:0030198|GO:0031093|GO:0009725|GO:0034097|GO:0070062|GO:0043066|GO:0007568|GO:0005578|GO:0030168|GO:0005576|GO:0005125|GO:0005604|GO:0010951|GO:0048553|GO:0007596|GO:0008191|GO:0002576|GO:0008083	NM_003254	NP1132335
A_32_P46571	0.0128046	3.03981	9.22309	8.6363	9.44242	P	P	P	7.95148	7.51835	6.97164	P	P	P	A_32_P46571	RHBDL2	Homo sapiens rhomboid, veinlet-like 2 (Drosophila) (RHBDL2), mRNA [NM_017821]	AACAGACTTACTCTCCTTGGAGGATATATTTTGGAGAATGCTTCATAAAATCTATGAATA	39351574	chr1	39351515	-	FALSE	hs|1p34.3	ENST00000372990	54933	NM_017821	rhomboid, veinlet-like 2 (Drosophila)	GO:0005886|GO:0004252|GO:0006508|GO:0016021	NM_017821	THC2485188
A_23_P136817	0.0185336	3.02165	7.7371	7.91916	8.58083	P	P	P	6.55937	6.64862	6.37138	P	P	P	A_23_P136817	KNTC1	Homo sapiens kinetochore associated 1 (KNTC1), mRNA [NM_014708]	CACGGGCCAGCTAGCAGGATTTTCACATCAAATTAGAAGTCTGATTTTGAATAATATCAT	123107037	chr12	123106487	+	FALSE	hs|12q24.31	ENST00000333479	9735	NM_014708	kinetochore associated 1	GO:0005515|GO:0005828|GO:0007093|GO:0005886|GO:0007096|GO:0005634|GO:0015629|GO:0005829|GO:0000922|GO:0005737|GO:0007067|GO:0006461|GO:0000777|GO:0000278|GO:0051301	NM_014708	THC2623867
A_23_P61149	0.0400002	3.02084	10.1553	11.1523	10.2013	P	P	P	9.06134	9.00129	8.8887	P	P	P	A_23_P61149	INPP5D	Homo sapiens inositol polyphosphate-5-phosphatase, 145kDa (INPP5D), transcript variant 1, mRNA [NM_001017915]	TGTTGCTTTTTCAACATAGCAGAATTAATGTAGGGAGCTAAATCCAGTGGTGTGTGTGAA	234116476	chr2	234116417	+	FALSE	hs|2q37.1	ENST00000445964	3635	NM_001017915	inositol polyphosphate-5-phosphatase, 145kDa	GO:0005515|GO:0050852|GO:0017124|GO:0006661|GO:0043647|GO:0006915|GO:0004445|GO:0006796|GO:0044281|GO:0050900|GO:0005829|GO:0007165|GO:0016020|GO:0007596|GO:0046856|GO:0006644	NM_001017915	THC2469105
A_22_P00012004	0.0365662	3.01745	7.14749	8.16697	7.87684	P	P	P	6.22291	6.16324	6.205	P	P	P	A_22_P00012004	PLCG2	Homo sapiens phospholipase C, gamma 2 (phosphatidylinositol-specific) (PLCG2), mRNA [NM_002661]	TGAATGAGTCACACAGATGTTGGCTGTTGTTAATGTGAAAATTAAACAGCTGTATCACAT	81996260	chr16	81996201	+	FALSE	hs|16q23.3	ENST00000564138	5336	NM_002661	phospholipase C, gamma 2 (phosphatidylinositol-specific)	GO:0050853|GO:0010468|GO:0005515|GO:0050852|GO:0019722|GO:0005886|GO:0043647|GO:0044281|GO:0005829|GO:0004629|GO:0043069|GO:0032237|GO:0032959|GO:0030183|GO:0032496|GO:0004871|GO:0016055|GO:0070062|GO:0051209|GO:0006661|GO:0030168|GO:0007596|GO:0004435|GO:0045087|GO:0002316|GO:0009395|GO:0038096|GO:0038095	NM_002661	THC2507793
A_23_P153372	0.00207894	3.01674	9.62937	9.73295	9.96465	P	P	P	8.24234	8.18343	8.14112	P	P	P	A_23_P153372	HSH2D	Homo sapiens hematopoietic SH2 domain containing (HSH2D), transcript variant 1, mRNA [NM_032855]	GAATCCGAGCCCTTTTCCCATATCATCTGTTTGTTCTGTTGTCTAAAAGCACACTGCAAG	16269063	chr19	16269004	+	FALSE	hs|19p13.12	ENST00000616070	84941	NM_032855	hematopoietic SH2 domain containing	GO:0005739|GO:0005515|GO:0042110|GO:0051902|GO:0005070|GO:0002903|GO:0009967|GO:0005634|GO:0005829	NM_032855	THC2471673
A_33_P3384871	0.0211536	3.01298	6.87354	6.85751	7.8283	P	P	P	5.90979	5.7859	5.23048	P	P	P	A_33_P3384871	FBXO5	Homo sapiens F-box protein 5 (FBXO5), transcript variant 2, mRNA [NM_001142522]	GGTTTTCCATCTGTTAGCATTTCAGACATTTTATGTTCCTCTTACTCAATTGATACCAAC	153291957	chr6	153291898	-	FALSE	hs|6q25.2	ENST00000367241	26271	NM_001142522	F-box protein 5	GO:0005515|GO:0019901|GO:0060565|GO:0051437|GO:0005819|GO:0005634|GO:0051436|GO:0001556|GO:0031145|GO:0051439|GO:0046872|GO:0005829|GO:0016050|GO:0007057|GO:0007346|GO:0046785|GO:0000082|GO:0005737|GO:0000083|GO:0005654|GO:0000278|GO:0045835|GO:0007091|GO:0051301	NM_001142522	THC2463215
A_23_P29684	0.00657065	3.00511	11.5152	10.9457	11.1438	P	P	P	9.94044	9.69759	9.15558	P	P	P	A_23_P29684	VILL	Homo sapiens villin-like (VILL), mRNA [NM_015873]	TTTGGGAAATCCAAGGAGGAATTCTACAGCATGGCCACGTGGAGGCAGCGGCAGGAGAAA	38048525	chr3	38048466	+	FALSE	hs|3p22.2	ENST00000486616	50853	NM_015873	villin-like	GO:0007010|GO:0005200|GO:0003779|GO:0015629|GO:0051693	NM_015873	THC2488708
A_23_P88767	0.00648851	3.00165	11.803	11.3903	11.1884	P	P	P	10.0513	10.1343	9.40331	P	P	P	A_23_P88767	PLA2G10	Homo sapiens phospholipase A2, group X (PLA2G10), mRNA [NM_003561]	AGGAGATTGCTAACTGCTTAGCCCAAACTGAGTACAACTTAAAGTACCTCTTCTACCCCC	14766561	chr16	14766502	-	FALSE	hs|16p13.12	ENST00000621727	8399	NM_003561	phospholipase A2, group X	GO:0019369|GO:0051977|GO:0043030|GO:0044281|GO:0043433|GO:0007411|GO:0004623|GO:0006654|GO:0042632|GO:0010744|GO:0036149|GO:0005509|GO:0036148|GO:0090238|GO:0010884|GO:0005576|GO:0004620|GO:0016042|GO:0032270|GO:0036150|GO:0090370|GO:0032308|GO:0006644|GO:0036151|GO:0036152|GO:0046474	NM_003561	THC2481495
A_24_P129341	0.048247	2.99372	14.6739	13.7433	15.1763	P	P	P	13.4489	13.0183	12.5984	P	P	P	A_24_P129341	AKR1B10	Homo sapiens aldo-keto reductase family 1, member B10 (aldose reductase) (AKR1B10), mRNA [NM_020299]	ATCCTCTCATTTGGAAGACTATCCCTTCGATGCAGAATATTGAGGTTGAATCTCCTGGTG	134225858	chr7	134225799	+	FALSE	hs|7q33	ENST00000359579	57016	NM_020299	aldo-keto reductase family 1, member B10 (aldose reductase)	GO:0005515|GO:0044598|GO:0047718|GO:0045550|GO:0044597|GO:0001758|GO:0007603|GO:0007586|GO:0006081|GO:0001523|GO:0005764|GO:0005829|GO:0004033|GO:0016488|GO:0008202|GO:0070062|GO:0055114	NM_020299	THC2488021
A_23_P30913	0.0324544	2.99349	12.1075	12.9681	13.3582	P	P	P	11.1375	11.7383	10.9581	P	P	P	A_23_P30913	HLA-DPA1	Homo sapiens major histocompatibility complex, class II, DP alpha 1 (HLA-DPA1), transcript variant 1, mRNA [NM_033554]	CTAATATGGAGATTATCCTTTCATTGAGCCTTTTATCCTCTGTTCTCCTTTGAAGAACCC	33032907	chr6	33032848	-	FALSE	hs|6p21.32	ENST00000511285	3113	NM_033554	major histocompatibility complex, class II, DP alpha 1	GO:0050852|GO:0005886|GO:0019221|GO:0031295|GO:0005765|GO:0019886|GO:0006955|GO:0042102|GO:0042605|GO:0071556|GO:0030658|GO:0060333|GO:0032729|GO:0012507|GO:0009986|GO:0042613|GO:0032588|GO:0030666|GO:0000139|GO:0071346|GO:0005887|GO:0050870|GO:0030669|GO:0032395|GO:0010008	NM_033554	THC2593041
A_24_P166443	0.0249012	2.98154	11.5238	12.3427	12.6169	P	P	P	10.5165	10.9839	10.3949	P	P	P	A_24_P166443	HLA-DPB1	Homo sapiens major histocompatibility complex, class II, DP beta 1 (HLA-DPB1), mRNA [NM_002121]	CTGGATAGTCCTGTCACCGTGGAGTGGAAGGCACAGTCTGATTCTGCCCGGAGTAAGACA	33053587	chr6	33052981	+	FALSE	hs|6p21.32	ENST00000402095	3115	NM_002121	major histocompatibility complex, class II, DP beta 1	GO:0032729|GO:0050852|GO:0012507|GO:0005886|GO:0009986|GO:0019221|GO:0031295|GO:0042613|GO:0005765|GO:0032588|GO:0030666|GO:0019886|GO:0000139|GO:0016020|GO:0050870|GO:0042605|GO:0042102|GO:0071556|GO:0030669|GO:0010008|GO:0060333|GO:0030658	NM_002121	THC2502048
A_22_P00013827	0.0430124	2.97474	7.92865	8.65	9.05224	P	P	P	6.97893	7.0333	7.1114	P	P	P	A_22_P00013827	ANKRD36BP2	Homo sapiens ankyrin repeat domain 36B pseudogene 2 (ANKRD36BP2), non-coding RNA [NR_015424]	AGAAACTGGAGTACCTTCTGCTCACGTATCATGACACCAATGAGAGAGACAAGGAGGAAA	89065712	chr2	89065653	+	FALSE	hs|2p11.2	ENST00000427055	645784	NR_015424	ankyrin repeat domain 36B pseudogene 2	---	NR_015424	NP1167936
A_24_P153568	0.00588798	2.97096	7.72402	8.36574	8.3737	P	P	P	6.8156	6.65958	6.32376	P	P	P	A_24_P153568	MPEG1	Homo sapiens macrophage expressed 1 (MPEG1), mRNA [NM_001039396]	CTAACCACTTGTCTGCAAGTACTGACTTTCCTATGAATTCTTTGAAGATTATTGAGTCAG	58976498	chr11	58976439	-	FALSE	hs|11q12.1	ENST00000361050	219972	NM_001039396	macrophage expressed 1	GO:0016021	NM_001039396	THC2765249
A_33_P3344405	0.0121006	2.9633	10.3454	10.9441	11.1311	P	P	P	9.19856	9.47544	9.13281	P	P	P	A_33_P3344405	MEF2B	Homo sapiens myocyte enhancer factor 2B (MEF2B), mRNA [NM_001145785]	ATCCACCCTGGGGGGCTCCTTTCCTTCTTCCTATTTGTGTGTATATCCACAAATAAAACG	19256457	chr19	19256398	-	FALSE	hs|19p13.11	ENST00000602424	100271849	NM_001145785	myocyte enhancer factor 2B	GO:0005667|GO:0003700|GO:0030054|GO:0042826|GO:0005634|GO:0000978|GO:0006351|GO:0001077|GO:0005737|GO:0007517|GO:0045944|GO:0046983|GO:0005654	NM_001145785	THC2620160
A_21_P0012079	0.0398268	2.95324	9.70919	9.65297	10.7649	P	P	P	8.81383	8.30111	8.56918	P	P	P	A_21_P0012079	MIR4435-1HG	Homo sapiens MIR4435-1 host gene (non-protein coding) (MIR4435-1HG), transcript variant 2, long non-coding RNA [NR_024373]	CAGTCTCTGTGTGTCTTAATCCCTTGTCCTTCATTAAAAGCAAAACTAAAGAAAACAGAA	112186945	chr2	112186886	-	FALSE	hs|2q13	ENST00000409569	541471	NR_024373	MIR4435-1 host gene (non-protein coding)	---	NR_024373	---
A_22_P00023378	0.0433438	2.94762	7.07444	7.88414	7.6725	P	P	P	6.52112	6.12606	5.06158	P	P	P	A_22_P00023378	TSPAN33	Homo sapiens tetraspanin 33 (TSPAN33), mRNA [NM_178562]	CCAGTGTTTAGCTCCCAACTAGTAACAGACGGAAAGAAAAAATAAAATTATCCAGAATCT	128809530	chr7	128809471	+	FALSE	hs|7q32.1	ENST00000498745	340348	NM_178562	tetraspanin 33	GO:0051604|GO:0009986|GO:0005886|GO:0097197|GO:0016021|GO:0019899|GO:0090002	NM_178562	THC2697051
A_23_P78092	0.0288107	2.94648	7.7148	8.63182	8.06254	P	P	P	6.63879	6.57349	6.66918	P	P	P	A_23_P78092	EVI2A	Homo sapiens ecotropic viral integration site 2A (EVI2A), transcript variant 1, mRNA [NM_001003927]	GCTGAATCAGACACTTGGAAAAGAACAAAACAGCTCACAGGACCCAACCTAGTGATGCAA	29645461	chr17	29645402	-	FALSE	hs|17q11.2	ENST00000578021	2123	NM_001003927	ecotropic viral integration site 2A	GO:0007165|GO:0016021|GO:0004888	NM_001003927	THC2462437
A_33_P3234222	0.0372272	2.94522	11.5858	10.4692	11.4364	P	P	P	10.3324	9.23246	9.1677	P	P	P	A_33_P3234222	TSPO2	Homo sapiens translocator protein 2 (TSPO2), transcript variant 1, mRNA [NM_001010873]	ACCCTCCTGGGTCCCCTGGTGCCGTTTTTCCTTAGAAATCAGAGAAATGGGAAAGGGGGG	41012028	chr6	41011969	+	FALSE	hs|6p21.1	ENST00000373161	222642	NM_001010873	translocator protein 2	GO:0015485|GO:0005783|GO:0006810|GO:0005789|GO:0016021	NM_001010873	THC2482465
A_33_P3253394	0.00396246	2.93452	8.94285	9.29571	9.48048	P	P	P	7.81465	7.7167	7.56834	P	P	P	A_33_P3253394	LAIR1	Homo sapiens leukocyte-associated immunoglobulin-like receptor 1 (LAIR1), transcript variant a, mRNA [NM_002287]	GGGGCAGTTGCTAATTTAGTTCTAGGCAAACGTGGACACATTAAATTCTCCTACAAACCC	54865294	chr19	54865235	-	FALSE	hs|19q13.42	ENST00000611304	3903	NM_002287	leukocyte-associated immunoglobulin-like receptor 1	GO:0005515|GO:0005886|GO:0016021|GO:0070062|GO:0002376	NM_002287	THC2464296
A_33_P3284508	0.0174334	2.93396	11.02	10.6321	11.6399	P	P	P	9.97313	9.61519	9.09533	P	P	P	A_33_P3284508	CD14	Homo sapiens CD14 molecule (CD14), transcript variant 3, mRNA [NM_001174104]	GTTGAGGACTTTTCGACCAATTCAACCCTTTGCCCCACCTTTATTAAAATCTTAAACAAC	140011377	chr5	140011318	-	FALSE	hs|5q31.3	ENST00000302014	929	NM_001174104	CD14 molecule	GO:0006909|GO:0005515|GO:0034142|GO:0070891|GO:0005886|GO:0009408|GO:0045471|GO:0007249|GO:0050715|GO:0031225|GO:0005615|GO:0045807|GO:0002756|GO:0006954|GO:0002755|GO:0051602|GO:0032026|GO:0034138|GO:0070062|GO:0038124|GO:0016019|GO:0038123|GO:0009986|GO:0032760|GO:0001847|GO:0034134|GO:0006915|GO:0005576|GO:0002224|GO:0001530|GO:0071223|GO:0071222|GO:0045087|GO:0045121|GO:0035666|GO:0034612|GO:…	NM_001174104	THC2469575
A_23_P8013	0.0343003	2.91673	12.0202	12.5693	12.4648	P	P	P	10.1306	11.43	10.6127	P	P	P	A_23_P8013	HIST1H2BL	Homo sapiens histone cluster 1, H2bl (HIST1H2BL), mRNA [NM_003519]	GAGGGCACCAAGGCCGTCACCAAGTACACCAGCTCCAAGTAAATTCTCAAGCTCTTGTCC	27775345	chr6	27775286	-	FALSE	hs|6p22.1	ENST00000377401	8340	NM_003519	histone cluster 1, H2bl	GO:0046982|GO:0006334|GO:0006325|GO:0005654|GO:0005634|GO:0000786|GO:0003677|GO:0070062	NM_003519	THC2484590
A_33_P3362826	0.00941891	2.91281	8.12739	7.34739	8.01639	P	P	P	6.10619	6.62987	6.18738	P	P	P	A_33_P3362826	ANKRD31	Homo sapiens ankyrin repeat domain 31 (ANKRD31), mRNA [NM_001164443]	GGTGGGCCTATTTTAACATACACTTTATGAGTTGCTATTTAGGATGTATGTTTACTGTTC	74364266	chr5	74364207	-	FALSE	hs|5q13.3	ENST00000274361	256006	---	ankyrin repeat domain 31	---	NM_001164443	THC2686098
A_33_P3316273	0.0313948	2.90285	9.8131	10.1615	10.8132	P	P	P	8.65443	8.89276	8.80085	P	P	P	A_33_P3316273	CCL3	Homo sapiens chemokine (C-C motif) ligand 3 (CCL3), mRNA [NM_002983]	TGCTTTTGTTCAGGGCTGTGATCGGCCTGGGGAAATAATAAAGATGCTCTTTTAAAAGGT	34415664	chr17	34415605	-	FALSE	hs|17q12	ENST00000613396	6348	NM_002983	chemokine (C-C motif) ligand 3	GO:0005515|GO:0019722|GO:0051928|GO:0008360|GO:0006887|GO:0005615|GO:0042802|GO:0005622|GO:0031726|GO:0043525|GO:0006935|GO:0000165|GO:0016301|GO:0071356|GO:0007610|GO:0070374|GO:0031663|GO:0008009|GO:0030335|GO:0032760|GO:0023052|GO:0030593|GO:0071621|GO:0009636|GO:0014808|GO:0030502|GO:0043085|GO:0042056|GO:0043308|GO:0001649|GO:0043922|GO:0016004|GO:0071346|GO:0071347|GO:0043491|GO:0048245|GO:…	NM_002983	THC2601998
A_33_P3302075	0.0107828	2.89438	7.41123	7.57986	7.61431	P	P	P	6.00952	6.30869	5.61226	P	P	P	A_33_P3302075	UGT1A8	Homo sapiens UDP glucuronosyltransferase 1 family, polypeptide A8 (UGT1A8), mRNA [NM_019076]	GGTGGGAAATAAGGTAAAATTTTGAACCATTCCCTAGTCATTTCCAAACTTGAAAACAGA	234681271	chr2	234681212	+	FALSE	hs|2q37.1	ENST00000450233	54576	NM_019076	UDP glucuronosyltransferase 1 family, polypeptide A8	GO:0017144|GO:0005783|GO:0032870|GO:0042803|GO:0045922|GO:0008144|GO:0042573|GO:0006631|GO:0005496|GO:0008202|GO:0004857|GO:2001030|GO:0052697|GO:0005504|GO:0052696|GO:0046982|GO:0052695|GO:0015020|GO:0009804|GO:0051348|GO:0043086|GO:0051552|GO:0009813|GO:0001972|GO:0005789|GO:0045939|GO:0016021|GO:0019899	NM_019076	THC2565260
A_23_P350451	0.0195804	2.89276	7.58322	7.98163	8.56499	P	P	P	6.2367	6.19281	7.08776	P	P	P	A_23_P350451	PRDM1	Homo sapiens PR domain containing 1, with ZNF domain (PRDM1), transcript variant 1, mRNA [NM_001198]	ATGACATCAGTGTGATCTCTGTAGTGGAGAAGGAAATTCTGGCCGTGGTCAGAAAAGAGA	106555182	chr6	106555123	+	FALSE	hs|6q21	ENST00000613999	639	NM_001198	PR domain containing 1, with ZNF domain	GO:0060576|GO:0005515|GO:0003700|GO:0042826|GO:0060707|GO:0045579|GO:0008168|GO:0001893|GO:0030889|GO:0005634|GO:0000122|GO:0000978|GO:0009791|GO:0032259|GO:0007281|GO:0046872|GO:0006351|GO:0010628|GO:0001078|GO:0005737|GO:0045165|GO:0031665|GO:0042462	NM_001198	THC2470627
A_23_P31453	0.0106691	2.89131	8.10874	8.02059	8.81499	P	P	P	6.39483	6.88161	7.11887	P	P	P	A_23_P31453	STEAP1	Homo sapiens six transmembrane epithelial antigen of the prostate 1 (STEAP1), mRNA [NM_012449]	GACGTCACCAAAATTAACAAAACTGAGATATGTTCCCAGTTGTAGAATTACTGTTTACAC	89794063	chr7	89794004	+	FALSE	hs|7q21.13	ENST00000297205	26872	NM_012449	six transmembrane epithelial antigen of the prostate 1	GO:0005215|GO:0005886|GO:0055072|GO:0055085|GO:0046872|GO:0016020|GO:0005887|GO:0005911|GO:0016491|GO:0010008|GO:0006811|GO:0015267|GO:0055114	NM_012449	THC2476297
A_23_P208866	0.0261357	2.88978	11.4728	12.3391	12.1889	P	P	P	10.5884	10.5561	10.3955	P	P	P	A_23_P208866	GMFG	Homo sapiens glia maturation factor, gamma (GMFG), transcript variant 1, mRNA [NM_004877]	CTCCAAGAAAAGTTGTCTTTCTTTCGTTGATCTCTGGGCTGGGGACTGAATTCCTGATGT	39819146	chr19	39819087	-	FALSE	hs|19q13.2	ENST00000601731	9535	NM_004877	glia maturation factor, gamma	GO:0005622|GO:2000249|GO:0034316|GO:0071933|GO:0004860|GO:0006468|GO:0003779|GO:0006469|GO:0043085|GO:0008047|GO:0008083	NM_004877	THC2683173
A_33_P3398912	0.000247867	2.88385	8.07617	8.33856	8.30248	P	P	P	6.78085	6.6054	6.7546	P	P	P	A_33_P3398912	SLC2A6	Homo sapiens solute carrier family 2 (facilitated glucose transporter), member 6 (SLC2A6), transcript variant 1, mRNA [NM_017585]	GGCAGCTCCTATCTGCAAACTGTGTTCACCCTTTTGTAAAAATAAAGGAACTGGACCTGT	136336276	chr9	136336217	-	FALSE	hs|9q34.2	ENST00000485978	11182	NM_017585	solute carrier family 2 (facilitated glucose transporter), member 6	GO:0016020|GO:0015758|GO:0005886|GO:0016021|GO:0055085|GO:0005355	NM_017585	THC2665909
A_23_P203173	0.010139	2.87302	10.09	10.6957	10.3728	P	P	P	9.26143	8.87815	8.38348	P	P	P	A_23_P203173	IL10RA	Homo sapiens interleukin 10 receptor, alpha (IL10RA), transcript variant 1, mRNA [NM_001558]	CTGACTTGTCTAATTCATAGGGATGTGAGGTTCTGCTGAGGAAATGGGTATGAATGTGCC	117872129	chr11	117872070	+	FALSE	hs|11q23.3	ENST00000227752	3587	NM_001558	interleukin 10 receptor, alpha	GO:0019969|GO:0005515|GO:0004920|GO:0005886|GO:0019221|GO:0032496|GO:0004872|GO:0016021|GO:0004871	NM_001558	THC2494310
A_23_P1043	0.00376303	2.8721	8.62721	8.2031	8.65541	P	P	P	7.01178	7.26399	6.61354	P	P	P	A_23_P1043	C1orf106	Homo sapiens chromosome 1 open reading frame 106 (C1orf106), transcript variant 1, mRNA [NM_018265]	TTCCAAGAACTCTGGTGTCTGACCTAGAAGAGGCACAGTTCTCTCTACTGGAAAGAAAAC	200884402	chr1	200884343	+	FALSE	hs|1q32.1	ENST00000465162	55765	NM_018265	chromosome 1 open reading frame 106	---	NM_018265	THC2491909
A_23_P111888	0.0271359	2.86955	7.24755	6.71443	7.35609	P	P	P	6.22011	5.08942	5.24985	P	P	P	A_23_P111888	CTHRC1	Homo sapiens collagen triple helix repeat containing 1 (CTHRC1), transcript variant 1, mRNA [NM_138455]	CAAAGATGCGTTCAAATAGTGCTCTAAGAGTTTTGTTCAGTGGCTCACTTCGGCTAAAAT	104390327	chr8	104390268	+	FALSE	hs|8q22.3	ENST00000520337	115908	NM_138455	collagen triple helix repeat containing 1	GO:0017147|GO:0005581|GO:0043932|GO:0060122|GO:0005578|GO:0090177|GO:0005615|GO:0032092|GO:0005109|GO:0045669|GO:0005737|GO:0016477|GO:0090103|GO:0033690|GO:0090090|GO:0060071	NM_138455	NP1157757
A_23_P74290	0.0240565	2.86351	8.13039	8.61315	9.21871	P	P	P	7.29706	7.42477	6.82764	P	P	P	A_23_P74290	GBP5	Homo sapiens guanylate binding protein 5 (GBP5), transcript variant 1, mRNA [NM_052942]	AGTGAGCTCCAGCACGCCCAGAGGACTGTTAATAACGATGATCCATGTGTTTTACTCTAA	89726446	chr1	89726387	-	FALSE	hs|1p22.2	ENST00000490568	115362	NM_052942	guanylate binding protein 5	GO:0071346|GO:0016020|GO:0008152|GO:0003924|GO:0031410|GO:0005525|GO:0042802	NM_052942	THC2666692
A_23_P39465	0.0419958	2.84986	9.367	10.425	9.55155	P	P	P	8.49038	8.24758	8.29405	P	P	P	A_23_P39465	BST2	Homo sapiens bone marrow stromal cell antigen 2 (BST2), mRNA [NM_004335]	TGCTCGGCTTTTCGCTTGAACATTCCCTTGATCTCATCAGTTCTGAGCGGGTCATGGGGC	17514113	chr19	17514054	-	FALSE	hs|19p13.11	ENST00000533098	684	NM_004335	bone marrow stromal cell antigen 2	GO:0005515|GO:0030308|GO:0005886|GO:0008283|GO:0035456|GO:0019221|GO:0035455|GO:0007267|GO:0031225|GO:0042803|GO:0051607|GO:0005737|GO:0016324|GO:0060337|GO:0006959|GO:0002737|GO:0032956|GO:0004871|GO:0034341|GO:0043123|GO:0070062|GO:0045071|GO:0030336|GO:0005794|GO:0009986|GO:0005770|GO:0007275|GO:0009615|GO:0010951|GO:0042113|GO:0016020|GO:0005887|GO:0045087|GO:0008191|GO:0045121	NM_004335	THC2467930
A_23_P27315	0.0357076	2.84741	8.67705	8.69111	9.55691	P	P	P	7.55277	7.44375	7.58173	P	P	P	A_23_P27315	EMILIN2	Homo sapiens elastin microfibril interfacer 2 (EMILIN2), mRNA [NM_032048]	ACTGTTCCCAAAGCTTGTTGGGCTCCTTAAATGGCATGTACAATTTAAGTGCAAAGACAG	2914038	chr18	2913979	+	FALSE	hs|18p11.31	ENST00000308080	84034	NM_032048	elastin microfibril interfacer 2	GO:0031012|GO:0005515|GO:0008150|GO:0005581|GO:0005578|GO:0030023|GO:0005576|GO:0007155	NM_032048	THC2574073
A_23_P27606	0.0163882	2.84726	6.82907	7.72328	7.57786	P	P	P	5.98585	6.12715	5.58441	P	P	P	A_23_P27606	IL27RA	Homo sapiens interleukin 27 receptor, alpha (IL27RA), mRNA [NM_004843]	TGAGTCACTTACCTGAGGACACCCAGCCAGGCAGAGCTGGGATTGAAGGACCCCTATAGA	14163276	chr19	14163217	+	FALSE	hs|19p13.12	ENST00000263379	9466	NM_004843	interleukin 27 receptor, alpha	GO:0048302|GO:0032729|GO:0006955|GO:0002829|GO:0050830|GO:0005887|GO:0002827|GO:0045509|GO:0007166|GO:0070106|GO:0004888	NM_004843	THC2471213
A_33_P3286157	0.0366668	2.84427	6.86767	7.75469	7.82567	P	P	P	6.0836	5.89275	6.11933	P	P	P	A_33_P3286157	TNFRSF4	Homo sapiens tumor necrosis factor receptor superfamily, member 4 (TNFRSF4), mRNA [NM_003327]	TTACGTATGCCATGCATACCTCCTGCCCCGCGGGACCACAATAAAAACCTTGGCAGACGG	1146781	chr1	1146722	-	FALSE	hs|1p36.33	ENST00000497869	7293	NM_003327	tumor necrosis factor receptor superfamily, member 4	GO:0045859|GO:0009986|GO:0030890|GO:0042981|GO:0050710|GO:0033209|GO:0043433|GO:0006955|GO:0006968|GO:0005031|GO:0006954|GO:0042098|GO:0005887|GO:0051024|GO:0045892|GO:0009897	NM_003327	THC2619418
A_33_P3257808	0.0354769	2.83808	6.72498	6.67167	7.64489	P	P	P	5.77103	5.46937	5.48554	P	P	P	A_33_P3257808	FANCD2	Homo sapiens Fanconi anemia, complementation group D2 (FANCD2), transcript variant 2, mRNA [NM_001018115]	GGAAACTTCGATGTGGAAACTTTAGATATAACACTTCATACTGTTACTGCTATTTCAGCA	10114640	chr3	10114581	+	FALSE	hs|3p25.3	ENST00000581685	2177	NM_001018115	Fanconi anemia, complementation group D2	GO:0007129|GO:0005515|GO:0000793|GO:0006281|GO:0005794|GO:0070182|GO:0007276|GO:0005654|GO:0010332|GO:0043231	NM_001018115	THC2657563
A_23_P15101	0.00139234	2.83642	10.2397	10.1601	10.596	P	P	P	8.66905	8.85918	8.97706	P	P	P	A_23_P15101	TMC5	Homo sapiens transmembrane channel-like 5 (TMC5), transcript variant 3, mRNA [NM_024780]	TGGGCATTCCATGCTATTTTTAATACCTGGATTGCTGATTTTTCAAGACAAAATACTTGG	19509507	chr16	19509448	+	FALSE	hs|16p12.3	ENST00000574033	79838	NM_024780	transmembrane channel-like 5	GO:0016021|GO:0070062|GO:0006811	NM_024780	NP1276461
A_23_P319423	0.00320543	2.82884	11.8698	11.492	11.6603	P	P	P	10.2051	10.2182	10.1212	P	P	P	A_23_P319423	KCNK5	Homo sapiens potassium channel, two pore domain subfamily K, member 5 (KCNK5), mRNA [NM_003740]	CTGTGAAATGTTTTAATGAACCATGTTGTTGCTGGTTGTCCTGGCATCGCGCACACTGTA	39156880	chr6	39156821	-	FALSE	hs|6p21.2	ENST00000359534	8645	NM_003740	potassium channel, two pore domain subfamily K, member 5	GO:0007588|GO:0005244|GO:0005887|GO:0005267|GO:0034765|GO:0006813|GO:0071805	NM_003740	THC2529678
A_24_P103469	0.0269538	2.82499	7.27513	7.6381	8.26269	P	P	P	6.07835	6.4043	6.35385	P	P	P	A_24_P103469	LST1	Homo sapiens leukocyte specific transcript 1 (LST1), transcript variant 1, mRNA [NM_007161]	CTCAGGGGCAGAGACAAGAGAGGCACCAAGGAGGATCCAAGAGCTGACTATGCCTGCATT	31556432	chr6	31556373	+	FALSE	hs|6p21.33	ENST00000376092	7940	NM_007161	leukocyte specific transcript 1	GO:0000902|GO:0006955|GO:0005737|GO:0005794|GO:0000139|GO:0008360|GO:0016021|GO:0009653|GO:0016358|GO:0050672	NM_007161	THC2485382
A_24_P217848	0.0122963	2.81754	11.7598	11.915	12.5145	P	P	P	10.555	10.8001	10.4415	P	P	P	A_24_P217848	HIST1H2AK	Homo sapiens histone cluster 1, H2ak (HIST1H2AK), mRNA [NM_003510]	CAATATCCAGGCCGTGCTGCTGCCTAAGAAAACTGAGAGCCACCACAAGGCCAAGGGCAA	27805788	chr6	27805729	-	FALSE	hs|6p22.1	ENST00000618958	8330	NM_003510	histone cluster 1, H2ak	GO:0005515|GO:0008150|GO:0003674|GO:0046982|GO:0005634|GO:0019899|GO:0000786|GO:0003677|GO:0070062	NM_003510	THC2536096
A_23_P58266	0.0208934	2.81411	17.0587	16.1637	17.0521	P	P	P	15.6226	15.2532	15.0267	P	P	P	A_23_P58266	S100P	Homo sapiens S100 calcium binding protein P (S100P), mRNA [NM_005980]	CCAAAAGTGTTTGTTGGCAATTATTCCCCTAGGCTGAGCCTGCTCATGTACCTCTGATTA	6698878	chr4	6698819	+	FALSE	hs|4p16.1	ENST00000296370	6286	NM_005980	S100 calcium binding protein P	GO:0005515|GO:0005737|GO:0010033|GO:0000287|GO:0050786|GO:0043542|GO:0005509|GO:0031528|GO:0005634|GO:0070062|GO:0048306	NM_005980	THC2461598
A_24_P232365	0.0496301	2.80874	6.95973	8.06545	7.80527	P	P	P	6.23197	6.11945	6.22185	P	P	P	A_24_P232365	APBB1IP	Homo sapiens amyloid beta (A4) precursor protein-binding, family B, member 1 interacting protein (APBB1IP), mRNA [NM_019043]	AGCCTCTCTTGGTTATGGAACAAATGTTGCTGCCACTGGTATCAGCCAATATGAGGATGA	26789967	chr10	26789908	+	FALSE	hs|10p12.1	ENST00000356785	54518	NM_019043	amyloid beta (A4) precursor protein-binding, family B, member 1 interacting protein	GO:0005515|GO:0007165|GO:0005886|GO:0007596|GO:0030168|GO:0005856|GO:0005925|GO:0030027|GO:0005829	NM_019043	THC2764253
A_33_P3344574	0.0424151	2.79566	11.4771	11.3292	12.3694	P	P	P	10.4704	10.2684	10.2054	P	P	P	A_33_P3344574	SFTPA2	Homo sapiens surfactant protein A2 (SFTPA2), mRNA [NM_001098668]	GCCACCCCACCCCTGAGCTGAATAAAGATGATTTAAGCATAATAAATCGTTAGTGTGTTC	81315682	chr10	81315623	-	FALSE	hs|10q22.3	ENST00000372325	729238	NM_001098668	surfactant protein A2	GO:0005581|GO:0007585|GO:0005578|GO:0030246|GO:0005576|GO:0005615	NM_001098668	---
A_23_P207213	0.0164019	2.79145	9.39624	8.69029	9.49952	P	P	P	8.10329	7.83408	7.18475	P	P	P	A_23_P207213	ALDH3A1	Homo sapiens aldehyde dehydrogenase 3 family, member A1 (ALDH3A1), transcript variant 2, mRNA [NM_000691]	AAGTCACTGAAAGAGTTCTACGGGGAAGATGCTAAGAAATCCCGGGACTATGGAAGAATC	19644417	chr17	19643743	-	FALSE	hs|17p11.2	ENST00000485472	218	NM_000691	aldehyde dehydrogenase 3 family, member A1	GO:0001666|GO:0008284|GO:0005886|GO:0005783|GO:0007584|GO:0042493|GO:0007568|GO:0004029|GO:0006081|GO:0004028|GO:0051384|GO:0051591|GO:0005615|GO:0043231|GO:0005829|GO:0005737|GO:0008106|GO:0005654|GO:0055114|GO:0004030	NM_000691	THC2505302
A_23_P9255	0.00023416	2.77716	10.8037	10.6025	10.5625	P	P	P	9.26405	9.00884	9.2716	P	P	P	A_23_P9255	SYK	Homo sapiens spleen tyrosine kinase (SYK), transcript variant 1, mRNA [NM_003177]	ATACAGGTTATTTTTACGATCTGTTTCCAAATCCCTTTCATGTCTTTCCACTTCTCTGGG	93658201	chr9	93658142	+	FALSE	hs|9q22.2	ENST00000375754	6850	NM_003177	spleen tyrosine kinase	GO:0046638|GO:0005515|GO:0045401|GO:0043313|GO:0050731|GO:0002554|GO:0042991|GO:0019815|GO:0046641|GO:0009887|GO:0002366|GO:0070372|GO:0038083|GO:0001945|GO:0042742|GO:0019901|GO:0045588|GO:0030593|GO:0032928|GO:0030168|GO:0031234|GO:0043306|GO:0043234|GO:0005178|GO:0007229|GO:0045087|GO:0038096|GO:0038095|GO:0050853|GO:0045425|GO:0005886|GO:0008283|GO:0045579|GO:0010543|GO:0048514|GO:0005634|GO:…	NM_003177	THC2485401
A_24_P222655	0.0162004	2.76839	8.48071	8.14025	9.05915	P	P	P	7.3345	7.22515	6.8153	P	P	P	A_24_P222655	C1QA	Homo sapiens complement component 1, q subcomponent, A chain (C1QA), mRNA [NM_015991]	GGGTGACCAGGTCTGGGTTGAAAAAGACCCCAAAAAGGGTCACATTTACCAGGGCTCTGA	22965854	chr1	22965795	+	FALSE	hs|1p36.12	ENST00000374642	712	NM_015991	complement component 1, q subcomponent, A chain	GO:0005515|GO:0006956|GO:0005581|GO:0045087|GO:0006958|GO:0007267|GO:0005576|GO:0005602|GO:0070062	NM_015991	THC2691241
A_24_P146211	0.0475369	2.76553	10.291	10.8153	10.6205	P	P	P	8.34282	9.74761	8.93533	P	P	P	A_24_P146211	HIST1H2BD	Homo sapiens histone cluster 1, H2bd (HIST1H2BD), transcript variant 1, mRNA [NM_021063]	ACGGGAAGAAGCGCAAGCGCAGCCGCAAGGAGAGCTATTCAGTGTATGTGTACAAGGTGC	26158533	chr6	26158474	+	FALSE	hs|6p22.2	ENST00000377777	3017	NM_021063	histone cluster 1, H2bd	GO:0003674|GO:0046982|GO:0006325|GO:0005654|GO:0005634|GO:0000786|GO:0003677|GO:0070062	NM_021063	THC2478440
A_23_P32500	0.0138718	2.75082	7.89106	7.38876	7.88012	P	P	P	6.72052	6.16192	5.8022	P	P	P	A_23_P32500	STAB1	Homo sapiens stabilin 1 (STAB1), mRNA [NM_015136]	GTGGTTAGCCGTATCATTGTGTGGGACATCATGGCCTTCAATGGCATCATCCATGCTCTG	52557742	chr3	52557683	+	FALSE	hs|3p21.1	ENST00000462741	23166	NM_015136	stabilin 1	GO:0005515|GO:0005886|GO:0007267|GO:0015035|GO:0030169|GO:0006898|GO:0030666|GO:0005041|GO:0006954|GO:0005540|GO:0005887|GO:0016525|GO:0007155|GO:0042742|GO:0055114|GO:0005044	NM_015136	THC2462110
A_33_P3365432	0.0243031	2.74585	6.7497	7.48538	7.64308	P	P	P	5.91351	5.68068	6.03739	P	P	P	A_33_P3365432	NCF4	Homo sapiens neutrophil cytosolic factor 4, 40kDa (NCF4), transcript variant 1, mRNA [NM_000631]	AAGACTTCCCTGAGGAGGACGACCCCACCAACTGGCTGCGTTGCTACTACTACGAAGACA	37271809	chr22	37271750	+	FALSE	hs|22q12.3	ENST00000447071	4689	NM_000631	neutrophil cytosolic factor 4, 40kDa	GO:0005515|GO:0048010|GO:0002474|GO:0051701|GO:0042590|GO:0032266|GO:0043085|GO:0005829|GO:0006955|GO:0016020|GO:0016176|GO:0046983|GO:0002479|GO:0032010|GO:0043020|GO:0090382|GO:0010008|GO:0055114	NM_000631	THC2672791
A_23_P2283	0.0118644	2.74069	7.24186	7.22237	7.93587	P	P	P	5.92134	6.29685	5.90293	P	P	P	A_23_P2283	TAC3	Homo sapiens tachykinin 3 (TAC3), transcript variant 1, mRNA [NM_013251]	CCAACCCCAATGGGCATTGACTGTAGAATACCCTAGAGTTCCTGTAGTGTCCTACATTAA	57403895	chr12	57403836	-	FALSE	hs|12q13.3	ENST00000393867	6866	NM_013251	tachykinin 3	GO:0005515|GO:0007565|GO:0007218|GO:0005102|GO:0007217|GO:0005576|GO:0005615|GO:0070062	NM_013251	NP847000
A_33_P3364646	0.031953	2.73378	7.31534	7.40082	7.88857	P	P	P	5.8849	6.68489	5.48487	P	P	P	A_33_P3364646	RASGEF1B	Homo sapiens RasGEF domain family, member 1B (RASGEF1B), transcript variant 1, mRNA [NM_152545]	CAAGGTTTTGAGTTGGCTGCTGGTTAGCAAACTCCTTTTTACCCATATAAGTTATTTAAT	82348321	chr4	82348262	-	FALSE	hs|4q21.21	ENST00000264400	153020	NM_152545	RasGEF domain family, member 1B	GO:0032320|GO:0007264|GO:0005770|GO:0030496|GO:0005769|GO:0005088	NM_152545	THC2474366
A_24_P378019	0.0070096	2.73073	10.8506	11.508	11.1634	P	P	P	9.89363	9.77156	9.56498	P	P	P	A_24_P378019	IRF7	Homo sapiens interferon regulatory factor 7 (IRF7), transcript variant d, mRNA [NM_004031]	CAACAGCCTCTATGACGACATCGAGTGCTTCCTTATGGAGCTGGAGCAGCCCGCCTAGAA	612702	chr11	612643	-	FALSE	hs|11p15.5	ENST00000330243	3665	NM_004031	interferon regulatory factor 7	GO:0005515|GO:0032479|GO:0034142|GO:0016064|GO:0006366|GO:0000982|GO:0019221|GO:0045351|GO:0005634|GO:0005829|GO:0002756|GO:0005737|GO:0060337|GO:0045655|GO:0045944|GO:0032481|GO:0034138|GO:0032607|GO:0060333|GO:0032608|GO:0032728|GO:0032727|GO:0000122|GO:2000110|GO:0002224|GO:0009615|GO:0003677|GO:0000979|GO:0039530|GO:0006974|GO:0002819|GO:0045087|GO:0050776|GO:0034124|GO:0060340|GO:0019043|GO:…	NM_004031	THC2666539
A_33_P3344127	0.0176392	2.72686	9.02437	9.35323	9.4421	P	P	P	7.31673	8.2521	7.79178	P	P	P	A_33_P3344127	HIST1H2AC	Homo sapiens histone cluster 1, H2ac (HIST1H2AC), mRNA [NM_003512]	ATGTCTGGACGTGGTAAGCAAGGAGGCAAAGCTCGCGCCAAAGCGAAATCCCGCTCTTCT	26124520	chr6	26124461	+	FALSE	hs|6p22.2	ENST00000602637	8334	NM_003512	histone cluster 1, H2ac	GO:0008150|GO:0003674|GO:0046982|GO:0005634|GO:0000786|GO:0003677|GO:0070062	NM_003512	THC2611545
A_33_P3619171	0.00914355	2.71233	7.05279	7.41123	7.72918	P	P	P	6.14677	5.86526	5.92576	P	P	P	A_33_P3619171	PMAIP1	Homo sapiens phorbol-12-myristate-13-acetate-induced protein 1 (PMAIP1), mRNA [NM_021127]	GGGGCCAGTAAATCAGTAGACTGAACATTCAATATAATAAAAGAACATGGGGATTTTGTA	57570750	chr18	57570691	+	FALSE	hs|18q21.32	ENST00000316660	5366	NM_021127	phorbol-12-myristate-13-acetate-induced protein 1	GO:0005515|GO:0043331|GO:0010165|GO:0048147|GO:0005741|GO:0005634|GO:0001836|GO:0010907|GO:0005829|GO:0005739|GO:0051607|GO:1900740|GO:0043525|GO:0090200|GO:0042149|GO:0032461|GO:0043029|GO:0009411|GO:0046902|GO:0043065|GO:0006919|GO:0072593|GO:0071456|GO:0006915|GO:2001244|GO:0097193|GO:0043280|GO:0042771|GO:0010917|GO:0072332|GO:0043517|GO:0010498	NM_021127	THC2489904
A_23_P216655	0.0295492	2.70918	7.44331	8.07649	8.3434	P	P	P	6.68355	6.4925	6.50683	P	P	P	A_23_P216655	TRIM14	Homo sapiens tripartite motif containing 14 (TRIM14), transcript variant 1, mRNA [NM_014788]	ATAGCCAGAAAGCGGCAGTTTCAGTCCATATCAATTGTGTGACCAGGGCTAGTCACTTTT	100847293	chr9	100847234	-	FALSE	hs|9q22.33	ENST00000341469	9830	NM_014788	tripartite motif containing 14	GO:0005622|GO:0003674|GO:0051091|GO:0005737|GO:0051092|GO:0045087|GO:0032897|GO:0008270	NM_014788	THC2515200
A_32_P356316	0.0284852	2.70568	9.44261	10.5096	10.1161	P	P	P	8.27942	9.1717	8.31633	P	P	P	A_32_P356316	HLA-DOA	Homo sapiens major histocompatibility complex, class II, DO alpha (HLA-DOA), mRNA [NM_002119]	TGGAAAGGTGTTTCTCTCATCTCTGTCCTAAGGCTTGATAAAGTCATTAAAATTGTGTTC	32972029	chr6	32971970	-	FALSE	hs|6p21.32	ENST00000229829	3111	NM_002119	major histocompatibility complex, class II, DO alpha	GO:0019886|GO:0007165|GO:0006955|GO:0005886|GO:0002587|GO:0045580|GO:0023026|GO:0042613|GO:0016021|GO:0005765|GO:0032395|GO:0010008	NM_002119	THC2653816
A_22_P00001149	0.0332582	2.69954	6.98555	7.91921	7.52389	P	P	P	6.14996	6.005	6.12003	P	P	P	A_22_P00001149	PCED1B-AS1	PCED1B antisense RNA 1 [Source:HGNC Symbol;Acc:HGNC:44166] [ENST00000547851]	AGGAGGCAGGAGGTGGAGCAAAACACACCAAGCCTGGTGCCAATCATTGACAATATTATG	47600353	chr12	47600294	-	FALSE	hs|12q13.11	ENST00000547851	100233209	AK092995	PCED1B antisense RNA 1	---	---	THC2546754
A_33_P3351536	0.00150992	2.69386	9.60959	10.0436	9.98948	P	P	P	8.60921	8.51066	8.24758	P	P	P	A_33_P3351536	PTK2B	Homo sapiens protein tyrosine kinase 2 beta (PTK2B), transcript variant 1, mRNA [NM_173174]	AAACATTCTTTTAACTTCTTTCTATTTGACTTGTGGTTGAATTAAAATTGTCCCATTTGC	27316903	chr8	27316844	+	FALSE	hs|8p21.2	ENST00000346049	2185	NM_173174	protein tyrosine kinase 2 beta	GO:0005515|GO:0042542|GO:0030307|GO:0008360|GO:0017146|GO:0001556|GO:0042220|GO:0032403|GO:0030155|GO:0031175|GO:0007172|GO:0030838|GO:0007173|GO:0000165|GO:0043025|GO:0005856|GO:0004683|GO:0038083|GO:0005938|GO:0030335|GO:0006950|GO:0014069|GO:0018108|GO:0032863|GO:0030502|GO:0033209|GO:0030027|GO:0031234|GO:0010595|GO:0010752|GO:0035235|GO:0007229|GO:0010976|GO:0010656|GO:0005654|GO:0010758|GO:…	NM_173174	THC2674202
A_23_P111041	0.0371036	2.68502	10.5754	11.0079	10.9624	P	P	P	8.74448	9.96088	9.35062	P	P	P	A_23_P111041	HIST1H2BI	Homo sapiens histone cluster 1, H2bi (HIST1H2BI), mRNA [NM_003525]	AAGGCTATGGGGATTATGAACTCCTTCGTCAACGACATTTTCGAGCGCATTGCAGGCGAG	26273434	chr6	26273375	+	FALSE	hs|6p22.2	ENST00000377733	8346	NM_003525	histone cluster 1, H2bi	GO:0046982|GO:0050830|GO:0019731|GO:0006334|GO:0006325|GO:0005654|GO:0005634|GO:0000786|GO:0005615|GO:0003677|GO:0070062|GO:0002227	NM_003525	THC2488117
A_23_P62607	0.0168249	2.68402	7.6931	7.59889	8.36929	P	P	P	6.93433	6.42061	6.01269	P	P	P	A_23_P62607	IL22RA1	Homo sapiens interleukin 22 receptor, alpha 1 (IL22RA1), mRNA [NM_021258]	ACCTACCTCATGGAGATTGTGGTGAAGATGAAATGAAGTCATGTCTTTAAAGTGCTTAAT	24446278	chr1	24446235	-	FALSE	hs|1p36.11	ENST00000270800	58985	NM_021258	interleukin 22 receptor, alpha 1	GO:0050829|GO:0008150|GO:0042015|GO:0004896|GO:0005886|GO:0019221|GO:0016021|GO:0004904	NM_021258	THC2475049
A_23_P202978	0.024363	2.68212	8.68326	9.00613	9.66775	P	P	P	7.97912	7.77422	7.46753	P	P	P	A_23_P202978	CASP1	Homo sapiens caspase 1, apoptosis-related cysteine peptidase (CASP1), transcript variant alpha, mRNA [NM_033292]	CTGTTCCTGTGATGTGGAGGAAATTTTCCGCAAGGTTCGATTTTCATTTGAGCAGCCAGA	104897602	chr11	104897058	-	FALSE	hs|11q22.3	ENST00000534497	834	NM_033292	caspase 1, apoptosis-related cysteine peptidase	GO:0097300|GO:0005515|GO:0035872|GO:0005829|GO:0005737|GO:0050717|GO:0050718|GO:0006508|GO:0032496|GO:0033198|GO:0043123|GO:0072559|GO:0001666|GO:0006919|GO:0072557|GO:0071310|GO:0072558|GO:0050727|GO:0097194|GO:0006915|GO:0005576|GO:0008656|GO:0070269|GO:0051882|GO:0004197|GO:0007165|GO:0060081|GO:0004175|GO:0045087|GO:0032611|GO:0010506|GO:0071260|GO:0097169	NM_033292	THC2463081
A_23_P37514	0.0435792	2.68002	8.64834	8.85897	9.70518	P	P	P	7.77041	7.8475	7.53743	P	P	P	A_23_P37514	C15orf39	Homo sapiens chromosome 15 open reading frame 39 (C15orf39), mRNA [NM_015492]	TGGGCCTCATTTAAGGGATTCTGATGAGCCGATGGGCCCTGGAGGCAGCCCATTAAAGCA	75504492	chr15	75504433	+	FALSE	hs|15q24.2	ENST00000360639	56905	NM_015492	chromosome 15 open reading frame 39	GO:0005737	NM_015492	THC2467339
A_23_P122439	0.00278864	2.67719	7.27428	7.57512	7.73905	P	P	P	6.40127	6.06261	5.84526	P	P	P	A_23_P122439	BTN2A2	Homo sapiens butyrophilin, subfamily 2, member A2 (BTN2A2), transcript variant 2, mRNA [NM_181531]	GTTATTGAGGACTTTAAAGAGCTTTTGTTTATTTGGGTTAATATTTATGACATTTGACAT	26394085	chr6	26394026	+	FALSE	hs|6p22.2	ENST00000416795	10385	NM_181531	butyrophilin, subfamily 2, member A2	GO:0031324|GO:0046007|GO:0016021|GO:0050710|GO:0070062	NM_181531	THC2612342
A_23_P51231	0.0475967	2.67577	6.32844	7.51375	7.3345	P	P	P	6.0535	5.60193	5.44842	P	P	P	A_23_P51231	RUNX3	Homo sapiens runt-related transcription factor 3 (RUNX3), transcript variant 1, mRNA [NM_001031680]	GTACAGACAGCCTGGGCTGGTAAAAGTAGGTCCTTATTTACAAGGCTGCGTTAAAGTTGT	25226392	chr1	25226333	-	FALSE	hs|1p36.11	ENST00000308873	864	NM_001031680	runt-related transcription factor 3	GO:0005515|GO:2001238|GO:0000790|GO:0006355|GO:0000977|GO:0003700|GO:0005794|GO:0006366|GO:0000981|GO:0050680|GO:0005730|GO:0005634|GO:0000122|GO:0045786|GO:0005524|GO:0043231|GO:0031069|GO:0005737|GO:0007411|GO:0002062|GO:0048935|GO:0048469|GO:0006468|GO:0032609	NM_001031680	THC2610286
A_23_P17663	0.0193265	2.67563	10.8524	11.2549	11.1463	P	P	P	10.1004	9.60709	9.16432	P	P	P	A_23_P17663	MX1	Homo sapiens MX dynamin-like GTPase 1 (MX1), transcript variant 2, mRNA [NM_002462]	CAGCTTATTTCCTCATTTTTATAATGTCCCTTCACAAACCCAGTGTTTTAGGAGCATGAG	42831073	chr21	42831014	+	FALSE	hs|21q22.3	ENST00000455164	4599	NM_002462	MX dynamin-like GTPase 1	GO:0005515|GO:0048471|GO:0031965|GO:0019221|GO:0003924|GO:0006915|GO:0006952|GO:0005525|GO:0009615|GO:0005829|GO:0007165|GO:0051607|GO:0005737|GO:0060337|GO:0045087|GO:0008152|GO:0005789|GO:0034340|GO:0045071	NM_002462	THC2489881
A_33_P3236392	0.0115793	2.67118	9.79393	9.01279	9.36617	P	P	P	8.06142	8.17087	7.76448	P	P	P	A_33_P3236392	PVRL4	Homo sapiens poliovirus receptor-related 4 (PVRL4), mRNA [NM_030916]	CCTAGTAGCTGGGACTTTAAGTGTACACCACTGTGCCTGCTTTGAATCCTTTACGAAGAG	161041555	chr1	161041496	-	FALSE	hs|1q23.3	ENST00000368012	81607	NM_030916	poliovirus receptor-related 4	GO:0005515|GO:0005912|GO:0005886|GO:0034329|GO:0016032|GO:0016021|GO:0007155|GO:0045216|GO:0070062|GO:0034332	NM_030916	THC2471020
A_24_P194081	0.0309114	2.66463	7.86399	8.26885	8.80151	P	P	P	7.02006	7.00907	6.80777	P	P	P	A_24_P194081	FXYD5	Homo sapiens FXYD domain containing ion transport regulator 5 (FXYD5), transcript variant 1, mRNA [NM_144779]	GAACGGATGGGCCTCTAGTGACAGATCCAGAGACACACAAGAGCACCAAAGCAGCTCATC	35655064	chr19	35651651	+	FALSE	hs|19q13.12	ENST00000496493	53827	NM_144779	FXYD domain containing ion transport regulator 5	GO:0045296|GO:0034220|GO:0030033|GO:0046588|GO:0003779|GO:0016021|GO:0005216	NM_144779	THC2614126
A_33_P3229156	0.00173487	2.65977	10.4206	10.5704	10.6456	P	P	P	9.04063	9.36652	8.97318	P	P	P	A_33_P3229156	SLC17A9	Homo sapiens solute carrier family 17 (vesicular nucleotide transporter), member 9 (SLC17A9), transcript variant 2, mRNA [NM_001302643]	ACCTAAAAATGTGGAAAAGCACGCCAAAGCCTTATTTAAATAATAACTATTAAACTATTC	61599941	chr20	61599882	+	FALSE	hs|20q13.33	ENST00000488738	63910	NM_001302643	solute carrier family 17 (vesicular nucleotide transporter), member 9	GO:0005215|GO:0016021|GO:0006887|GO:0055085	NM_001302643	THC2615319
A_23_P53467	0.037316	2.65705	6.75473	7.38233	7.94669	P	P	P	5.60262	6.3313	6.06983	P	P	P	A_23_P53467	IKBIP	Homo sapiens IKBKB interacting protein (IKBIP), transcript variant 2, mRNA [NM_201612]	GTTTAGAACCATTAGTAAATGATTTAACACTACGCATTGGGAGATTGGTTACCGACTTAC	99007538	chr12	99007479	-	FALSE	hs|12q23.1	ENST00000342502	121457	NM_201612	IKBKB interacting protein	GO:0005515|GO:0016020|GO:0010165|GO:0005783|GO:0005789|GO:0016021	NM_201612	THC2478224
A_23_P314250	0.0482163	2.65129	6.86321	8.09757	7.43713	P	P	P	6.12221	6.39832	5.87235	P	P	P	A_23_P314250	FAM78A	Homo sapiens family with sequence similarity 78, member A (FAM78A), mRNA [NM_033387]	AACCAATGCACTTACCAGGAGGCACAAGACTCTTGAAGAAGATGTAAAATGAACCTTTTT	134133585	chr9	134133526	-	FALSE	hs|9q34.13	ENST00000247295	286336	NM_033387	family with sequence similarity 78, member A	---	NM_033387	THC2557266
A_23_P8961	0.0136896	2.64489	7.12758	7.4119	7.7775	P	P	P	6.13606	6.07002	5.97042	P	P	P	A_23_P8961	IL7	Homo sapiens interleukin 7 (IL7), transcript variant 1, mRNA [NM_000880]	TAAACCTTAAGTAAGCAACAGCATAACAAGGTCCAAGATACCTAAAAGAGATTTCAAGAG	79645431	chr8	79645372	-	FALSE	hs|8q21.12	ENST00000518982	3574	NM_000880	interleukin 7	GO:0005515|GO:0010468|GO:0043066|GO:0008284|GO:0046622|GO:0030890|GO:0045453|GO:0007267|GO:0005576|GO:0043086|GO:0005125|GO:0005615|GO:0048873|GO:0006959|GO:2001240|GO:0009887|GO:0002360|GO:0005139|GO:0008083|GO:0045582	NM_000880	THC2476035
A_23_P93180	0.0153263	2.64331	8.59847	8.80377	9.11071	P	P	P	6.91851	7.81066	7.48674	P	P	P	A_23_P93180	HIST1H2BC	Homo sapiens histone cluster 1, H2bc (HIST1H2BC), mRNA [NM_003526]	AAGCGCACCCGCAAGGAGAGTTACTCTGTGTACGTGTACAAGGTGCTGAAACAGGTCCAT	26124042	chr6	26123983	-	FALSE	hs|6p22.2	ENST00000396984	8347	NM_003526	histone cluster 1, H2bc	GO:0046982|GO:0050830|GO:0019731|GO:0006334|GO:0006325|GO:0005654|GO:0005634|GO:0000786|GO:0005615|GO:0003677|GO:0070062|GO:0002227	NM_003526	NP704847
A_23_P357207	0.0457296	2.6427	7.99196	7.33319	8.38654	P	P	P	6.6566	6.53507	6.49765	P	P	P	A_23_P357207	MRAP2	Homo sapiens melanocortin 2 receptor accessory protein 2 (MRAP2), mRNA [NM_138409]	GTGGCCTGAGTTATGTAAACAAGTGAGCAACACAGCTTTAATTTCATGGAGGAATCAAAG	84800458	chr6	84800399	+	FALSE	hs|6q14.2	ENST00000257776	112609	NM_138409	melanocortin 2 receptor accessory protein 2	GO:0005515|GO:0007631|GO:0005886|GO:0005783|GO:0030819|GO:0031780|GO:0042802|GO:0097009|GO:0070996|GO:0006112|GO:0031783|GO:0031781|GO:0034394|GO:0031782|GO:0005789|GO:0016021	NM_138409	THC2478715
A_23_P428184	0.041745	2.64206	12.4939	12.9143	12.6684	P	P	P	10.5628	11.7855	11.3028	P	P	P	A_23_P428184	HIST1H2AD	Homo sapiens histone cluster 1, H2ad (HIST1H2AD), mRNA [NM_021065]	CAACATCCAGGCTGTACTGCTCCCCAAGAAGACTGAGAGTCACCACAAGGCCAAGGGCAA	26199142	chr6	26199083	-	FALSE	hs|6p22.2	ENST00000341023	3013	NM_021065	histone cluster 1, H2ad	GO:0008150|GO:0003674|GO:0046982|GO:0005634|GO:0000786|GO:0003677|GO:0070062	NM_021065	THC2486071
A_33_P3281403	0.0447504	2.63671	7.76867	8.87142	8.26192	P	P	P	6.9734	7.11246	6.81648	P	P	P	A_33_P3281403	TRAF3IP3	Homo sapiens TRAF3 interacting protein 3 (TRAF3IP3), transcript variant 2, mRNA [NM_001287754]	CAACTAAAAAGGTCAGAGGCAGAGAAACTCACCCTGGTGACCAGAGTACAGCAGTTGCAG	209951517	chr1	209951458	+	FALSE	hs|1q32.2	ENST00000367024	80342	NM_001287754	TRAF3 interacting protein 3	GO:0005515|GO:0016021	NM_001287754	THC2612563
A_24_P766716	0.00987138	2.62819	7.87303	7.54935	8.16253	P	P	P	6.45072	6.6047	6.4043	P	P	P	A_24_P766716	CMKLR1	Homo sapiens chemokine-like receptor 1 (CMKLR1), transcript variant 1, mRNA [NM_001142343]	GGGGTGGTATCTAGGACCAGAGAGGAATCTACTATTTCTACTGTGAAATAATTCAGCAGG	108681943	chr12	108681884	-	FALSE	hs|12q23.3	ENST00000312143	1240	NM_001142343	chemokine-like receptor 1	GO:0050848|GO:0005515|GO:0070098|GO:0005886|GO:0004930|GO:0032088|GO:0001501|GO:0006955|GO:0006935|GO:0007186|GO:0032695|GO:0005887|GO:0045600|GO:0004950|GO:0010759|GO:0004872|GO:0016021	NM_001142343	THC2699717
A_23_P331479	0.0171271	2.62357	9.04162	9.86666	9.74017	P	P	P	8.37941	8.27446	7.90715	P	P	P	A_23_P331479	PPP1R18	Homo sapiens protein phosphatase 1, regulatory subunit 18 (PPP1R18), transcript variant 1, mRNA [NM_133471]	AGTTATTTAATTCTGTTTCTCCTAGTGGTTCACAATTGAACTGAATTGAGATGGTGTCGG	30644336	chr6	30644277	-	FALSE	hs|6p21.33	ENST00000615527	170954	NM_133471	protein phosphatase 1, regulatory subunit 18	GO:0005737|GO:0019902|GO:0003779|GO:0005856	NM_133471	NP851514
A_33_P3342081	0.0206129	2.62169	9.06045	9.26682	9.97313	P	P	P	7.98908	7.67564	8.50572	P	P	P	A_33_P3342081	PRDM1	Homo sapiens PR domain containing 1, with ZNF domain (PRDM1), transcript variant 1, mRNA [NM_001198]	CCTCTACTCAAAGTTAAAACTGACCAAAGTTACTGGCTTTTTACTTTGCTAGAACAACAA	106557721	chr6	106557662	+	FALSE	hs|6q21	ENST00000369096	639	NM_001198	PR domain containing 1, with ZNF domain	GO:0060576|GO:0005515|GO:0003700|GO:0042826|GO:0060707|GO:0045579|GO:0008168|GO:0001893|GO:0030889|GO:0005634|GO:0000122|GO:0000978|GO:0009791|GO:0032259|GO:0007281|GO:0046872|GO:0006351|GO:0010628|GO:0001078|GO:0005737|GO:0045165|GO:0031665|GO:0042462	NM_001198	THC2470627
A_23_P37088	0.0422156	2.61987	10.1478	8.93461	9.58616	P	P	P	8.78415	7.8791	7.8881	P	P	P	A_23_P37088	RDH12	Homo sapiens retinol dehydrogenase 12 (all-trans/9-cis/11-cis) (RDH12), mRNA [NM_152443]	TTTCTAGGGGCTATACACTCCAACTCTTGGTTGATCTCTTTCTTTTTAAAAATATTTGCC	68200998	chr14	68200939	+	FALSE	hs|14q24.1	ENST00000267502	145226	NM_152443	retinol dehydrogenase 12 (all-trans/9-cis/11-cis)	GO:0005622|GO:0005515|GO:0007603|GO:0042572|GO:0045494|GO:0004745|GO:0007601|GO:0001523|GO:0060342|GO:0055114	NM_152443	THC2474778
A_23_P25293	0.00825535	2.61588	9.60718	9.28717	9.99993	P	P	P	7.86271	8.48973	8.39312	P	P	P	A_23_P25293	NCAPD2	Homo sapiens non-SMC condensin I complex, subunit D2 (NCAPD2), mRNA [NM_014865]	CCTGTGCAGGGTATCCTGTAGGGTGACCTGGAATTCGAATTCTGTTTCCCTTGTAAAATA	6640657	chr12	6640598	+	FALSE	hs|12p13.31	ENST00000315579	9918	NM_014865	non-SMC condensin I complex, subunit D2	GO:0000796|GO:0005515|GO:0000793|GO:0000797|GO:0007076|GO:0005634|GO:0000228|GO:0005829|GO:0042393|GO:0005737|GO:0016020|GO:0005654|GO:0045120|GO:0000278|GO:0051301	NM_014865	THC2468983
A_23_P137035	0.000512848	2.61411	10.7192	10.4166	10.4364	P	P	P	9.31723	9.09316	9.00483	P	P	P	A_23_P137035	PIR	Homo sapiens pirin (iron-binding nuclear protein) (PIR), transcript variant 1, mRNA [NM_003662]	GGAAGAGCAGGTCTTGATGTGTCCTAGAATTTTGCCATTTCTGAGATTGAGCCATTGAAG	15403117	chrX	15403058	-	FALSE	hs|Xp22.2	ENST00000380421	8544	NM_003662	pirin (iron-binding nuclear protein)	GO:0005515|GO:0003712|GO:0006355|GO:0005737|GO:0006366|GO:0008127|GO:0030224|GO:0005634|GO:0046872|GO:0055114	NM_003662	THC2496239
A_33_P3220911	0.0461892	2.6136	10.3856	11.4876	10.9337	P	P	P	9.71417	9.45645	9.67324	P	P	P	A_33_P3220911	BST2	Homo sapiens bone marrow stromal cell antigen 2 (BST2), mRNA [NM_004335]	TTTTCTGGGGTCTTTGAGCTCCAAAAAATAAACACTTCCTTTGAGGGAGAGCACACCTGA	17513807	chr19	17513748	-	FALSE	hs|19p13.11	ENST00000252593	684	NM_004335	bone marrow stromal cell antigen 2	GO:0005515|GO:0030308|GO:0005886|GO:0008283|GO:0035456|GO:0019221|GO:0035455|GO:0007267|GO:0031225|GO:0042803|GO:0051607|GO:0005737|GO:0016324|GO:0060337|GO:0006959|GO:0002737|GO:0032956|GO:0004871|GO:0034341|GO:0043123|GO:0070062|GO:0045071|GO:0030336|GO:0005794|GO:0009986|GO:0005770|GO:0007275|GO:0009615|GO:0010951|GO:0042113|GO:0016020|GO:0005887|GO:0045087|GO:0008191|GO:0045121	NM_004335	THC2754175
A_23_P215525	2.86914e-05	2.60923	10.3746	10.3012	10.4461	P	P	P	9.04752	8.9751	8.95025	P	P	P	A_23_P215525	OSBPL3	Homo sapiens oxysterol binding protein-like 3 (OSBPL3), transcript variant 1, mRNA [NM_015550]	TTTTTCAGGAAATCCGACGATGACTCTTGGGTGAGCAACGGCACCTATTTGGAACTTAGA	24843941	chr7	24839847	-	FALSE	hs|7p15.3	ENST00000396429	26031	NM_015550	oxysterol binding protein-like 3	GO:0005515|GO:0031965|GO:0016020|GO:0005886|GO:0015485|GO:0006869|GO:0097038|GO:0005829	NM_015550	THC2480505
A_33_P3216610	0.0115968	2.60468	8.18233	8.24287	8.2554	P	P	P	7.14713	6.65006	6.68614	P	P	P	A_33_P3216610	TMPRSS4	Homo sapiens transmembrane protease, serine 4 (TMPRSS4), transcript variant 6, mRNA [NM_001290094]	GAATACAGAGTTCATGCTGTAAACTACCACACTATAGGGCCTCCAATATGATAATTTATA	117990515	chr11	117990456	+	FALSE	hs|11q23.3	ENST00000618855	56649	NM_001290094	transmembrane protease, serine 4	GO:0004252|GO:0006508|GO:0016021|GO:0006898|GO:0005044	NM_001290094	THC2675151
A_23_P22444	0.00646912	2.5878	7.50291	7.96827	8.12515	P	P	P	6.37397	6.85665	6.2465	P	P	P	A_23_P22444	CFP	Homo sapiens complement factor properdin (CFP), transcript variant 1, mRNA [NM_002621]	GTGGTGGAGGAGAAACGACCATGTCTACACGTGCCTGCTTGCAAAGACCCTGAGGAAGAG	47483742	chrX	47483683	-	FALSE	hs|Xp11.23	ENST00000247153	5199	NM_002621	complement factor properdin	GO:0030449|GO:0005576|GO:0036066|GO:0005615|GO:0006957|GO:0031012|GO:0006956|GO:0006955|GO:0006493|GO:0045087|GO:0005788|GO:0044267|GO:0042742|GO:0043687	NM_002621	THC2470878
A_24_P54390	0.00908025	2.58365	7.43963	8.00537	8.02605	P	P	P	6.62909	6.31207	6.47733	P	P	P	A_24_P54390	RASGRP3	Homo sapiens RAS guanyl releasing protein 3 (calcium and DAG-regulated) (RASGRP3), transcript variant 2, mRNA [NM_170672]	CATTAAGGCAAAGTAGTTCCAGTGATTTAAAATACGGTTCCAAATACGCTAAAACCAACT	33789353	chr2	33789294	+	FALSE	hs|2p22.3	ENST00000407811	25780	NM_170672	RAS guanyl releasing protein 3 (calcium and DAG-regulated)	GO:0048471|GO:0005886|GO:0007264|GO:0005509|GO:0007265|GO:0032854|GO:0019992|GO:0043547|GO:0005085|GO:0046582|GO:0000165|GO:0005887|GO:0004871|GO:0019900|GO:0017016|GO:0005088|GO:0032045	NM_170672	THC2463318
A_33_P3229083	0.0245757	2.58364	9.80576	10.291	10.3535	P	P	P	8.19251	9.24299	8.77896	P	P	P	A_33_P3229083	HIST1H2BK	Homo sapiens histone cluster 1, H2bk (HIST1H2BK), mRNA [NM_080593]	AAGAAGCGCAAGCGCAGCCGCAAGGAGAGCTACTCCGTATACGTGTACAAGGTGCTGAAG	27114496	chr6	27114437	-	FALSE	hs|6p22.1	ENST00000356950	85236	NM_080593	histone cluster 1, H2bk	GO:0003674|GO:0046982|GO:0050830|GO:0019731|GO:0006325|GO:0005654|GO:0005634|GO:0000786|GO:0005615|GO:0003677|GO:0002227	NM_080593	THC2519663
A_23_P503072	0.00894589	2.57658	8.8954	8.37825	9.10241	P	P	P	7.72261	7.43978	7.15429	P	P	P	A_23_P503072	CCL28	Homo sapiens chemokine (C-C motif) ligand 28 (CCL28), transcript variant 1, mRNA [NM_148672]	ACGGCCATAAAACTCCTTATTAGAGAGTCTACAGATAAATCTACAGAGACAATTCCTCAA	43381984	chr5	43381925	-	FALSE	hs|5p12	ENST00000489442	56477	NM_148672	chemokine (C-C motif) ligand 28	GO:0008009|GO:0006955|GO:0006935|GO:0060326|GO:0007584|GO:0005576|GO:0007204|GO:0005615|GO:0001954|GO:0070062	NM_148672	THC2486757
A_33_P3413962	0.029322	2.57101	8.32296	8.18092	9.16882	P	P	P	7.56995	7.30641	6.82008	P	P	P	A_33_P3413962	PFKP	Homo sapiens phosphofructokinase, platelet (PFKP), transcript variant 2, mRNA [NM_001242339]	TAAGCAAAAGAAACGTTATTTTTCAACCTGTGGCAGAGCTGAAGAAGCAAACGGATTTTG	3178029	chr10	3177970	+	FALSE	hs|10p15.2	ENST00000381075	5214	NM_001242339	phosphofructokinase, platelet	GO:0005975|GO:0005634|GO:0044281|GO:0005524|GO:0032403|GO:0046872|GO:0006096|GO:0005829|GO:0016020|GO:0009405|GO:0006006|GO:0046835|GO:0006002|GO:0070062|GO:0003872	NM_001242339	NP1157191
A_23_P330616	0.0180726	2.56989	6.54703	7.43629	7.1067	P	P	P	5.90642	5.91105	5.21953	P	P	P	A_23_P330616	WIPF1	Homo sapiens WAS/WASL interacting protein family, member 1 (WIPF1), transcript variant 2, mRNA [NM_001077269]	TCTCCATGTGAAGATGAGTGGGAAAGCAGATTCTACTTCCATCCGATTTCCGATTTGCCA	175432601	chr2	175431865	-	FALSE	hs|2q31.1	ENST00000467149	7456	NM_001077269	WAS/WASL interacting protein family, member 1	GO:0005515|GO:0030048|GO:0005884|GO:0003779|GO:0015629|GO:0001726|GO:0005829|GO:0006461|GO:0008154|GO:0045087|GO:0016023|GO:0005522|GO:0038096|GO:0051707	NM_001077269	NP1193104
A_22_P00008561	0.00146862	2.56781	7.13068	7.08048	7.49082	P	P	P	5.9889	5.98085	5.6629	P	P	P	A_22_P00008561	KCNN3	Homo sapiens potassium channel, calcium activated intermediate/small conductance subfamily N alpha, member 3 (KCNN3), transcript variant 3, mRNA [NM_001204087]	ACTCCAACCTGCAGTTAGGATCCCAAAGAGATGTTGACATTTATAGCCAAAAAGAAAAAG	154675287	chr1	154675228	-	FALSE	hs|1q21.3	ENST00000515643	3782	NM_001204087	potassium channel, calcium activated intermediate/small conductance subfamily N alpha, member 3	GO:0005516|GO:0005886|GO:0043025|GO:0007268|GO:0016021|GO:0071805|GO:0016286	NM_001204087	THC2637027
A_33_P3218975	0.00202561	2.56583	7.56249	7.29193	7.27672	P	P	P	5.97624	6.08698	6.00562	P	P	P	A_33_P3218975	ENTPD1	Homo sapiens ectonucleoside triphosphate diphosphohydrolase 1 (ENTPD1), transcript variant 1, mRNA [NM_001776]	TGGTTACTTCTGTAGACAAAAGAATAATGCTACTTAATCAGGCTTTCTGTGTGACAAGAA	97629371	chr10	97629312	+	FALSE	hs|10q24.1	ENST00000371207	953	NM_001776	ectonucleoside triphosphate diphosphohydrolase 1	GO:0005515|GO:0017111|GO:0017110|GO:0005886|GO:0006200|GO:0005605|GO:0030168|GO:0005524|GO:0007186|GO:0016020|GO:0005887|GO:0007596|GO:0009181|GO:0007155|GO:0070062	NM_001776	THC2491246
A_23_P103486	0.0102243	2.55817	9.07961	9.67324	9.29866	P	P	P	7.92849	8.12468	7.98926	P	P	P	A_23_P103486	CYP2J2	Homo sapiens cytochrome P450, family 2, subfamily J, polypeptide 2 (CYP2J2), mRNA [NM_000775]	CACGTGTTCTGAAACCACTGGTGTCTGCTCAGATGTGTTGGGACAAAATGAAAGTGACTT	60359279	chr1	60359220	-	FALSE	hs|1p32.1	ENST00000469406	1573	NM_000775	cytochrome P450, family 2, subfamily J, polypeptide 2	GO:0019369|GO:0008392|GO:0006805|GO:0070330|GO:0005506|GO:0008395|GO:0019373|GO:0008016|GO:0071614|GO:0044281|GO:0006690|GO:0043651|GO:0043231|GO:0005737|GO:0019825|GO:0042738|GO:0005789|GO:0016712|GO:0008405|GO:0008404|GO:0070062|GO:0055114|GO:0020037	NM_000775	THC2601685
A_23_P132226	0.00239762	2.55509	9.15558	9.42822	9.66012	P	P	P	7.92352	8.3223	7.94613	P	P	P	A_23_P132226	TPST2	Homo sapiens tyrosylprotein sulfotransferase 2 (TPST2), transcript variant 1, mRNA [NM_001008566]	GACACTCCAGGGTAGAGAATGAAGGGTATGGAAGTAGTCCGGCTTTTGAAACTTAGGTAT	26922050	chr22	26921991	-	FALSE	hs|22q12.1	ENST00000403880	8459	NM_001008566	tyrosylprotein sulfotransferase 2	GO:0016020|GO:0000139|GO:0007342|GO:0005783|GO:0060468|GO:0016021|GO:0008476|GO:0006478|GO:0070062	NM_001008566	THC2465898
A_32_P101352	0.00593585	2.55439	6.75989	7.36598	7.25827	P	P	P	6.03382	5.46651	5.83809	P	P	P	A_32_P101352	CXorf65	Homo sapiens chromosome X open reading frame 65 (CXorf65), transcript variant 1, mRNA [NM_001025265]	AAAGAAGTCCACTCGCAAGTCTCCGACCTTTAGGAACAGACCAGACTTCAGGAAGAATAA	70323936	chrX	70323877	-	FALSE	hs|Xq13.1	ENST00000374251	158830	NM_001025265	chromosome X open reading frame 65	---	NM_001025265	THC2652475
A_33_P3363355	0.0250734	2.55327	7.69095	7.85423	8.13593	P	P	P	6.44584	7.01718	6.0228	P	P	P	A_33_P3363355	ICAM4	Homo sapiens intercellular adhesion molecule 4 (Landsteiner-Wiener blood group) (ICAM4), transcript variant 2, mRNA [NM_022377]	AATAAAAATAAATATTGGCGGGGGAACCCTCTGGAATCAATAAAGGCTTCCTTAACCAGC	10399198	chr19	10399139	+	FALSE	hs|19p13.2	ENST00000393717	3386	NM_022377	intercellular adhesion molecule 4 (Landsteiner-Wiener blood group)	GO:0016337|GO:0005737|GO:0005178|GO:0005886|GO:0030198|GO:0005887|GO:0050776|GO:0016021|GO:0007155|GO:0005615	NM_022377	THC2490784
A_33_P3288359	0.011003	2.55299	13.2441	13.0917	13.8329	P	P	P	12.3241	12.1183	11.715	P	P	P	A_33_P3288359	PSMB10	Homo sapiens proteasome (prosome, macropain) subunit, beta type, 10 (PSMB10), mRNA [NM_002801]	GTGGAGTAAGCTGAGGCTTAGAGCTTGGAACAAGGGGGAATAAACCCAGAAAATACAGTT	67968471	chr16	67968412	-	FALSE	hs|16q22.1	ENST00000570985	5699	NM_002801	proteasome (prosome, macropain) subunit, beta type, 10	GO:0002474|GO:0010467|GO:0090263|GO:0044281|GO:0031145|GO:0005829|GO:0004298|GO:0034641|GO:0000082|GO:0042098|GO:0006959|GO:0016032|GO:0090090|GO:0006977|GO:0000209|GO:0005839|GO:0000502|GO:0043066|GO:0006521|GO:0051437|GO:0042590|GO:0006915|GO:0042981|GO:0051436|GO:0051439|GO:0000902|GO:0002479|GO:0005654|GO:0000278	NM_002801	THC2466045
A_23_P78608	0.0396468	2.54854	7.59366	8.61709	8.27078	P	P	P	7.02864	6.86419	6.7002	P	P	P	A_23_P78608	DENND1C	Homo sapiens DENN/MADD domain containing 1C (DENND1C), transcript variant 1, mRNA [NM_024898]	TCGGCATTTGTCACTTCCATCTCAGCTAATGCACCCACCAGCTCAAACACACCAATAAAG	6467293	chr19	6467234	-	FALSE	hs|19p13.3	ENST00000590867	79958	NM_024898	DENN/MADD domain containing 1C	GO:0017112|GO:0030136|GO:0032851|GO:0005829	NM_024898	THC2471202
A_33_P3260614	0.0474326	2.54422	8.82195	9.99967	9.27858	P	P	P	8.30781	8.16145	7.78903	P	P	P	A_33_P3260614	PLCB2	Homo sapiens phospholipase C, beta 2 (PLCB2), transcript variant 1, mRNA [NM_004573]	GACAAGGTCAGCATCATTTGCTCTCCTGAATTTATGAGGTTTATTTATTTTTCTCTTTCC	40580198	chr15	40580139	-	FALSE	hs|15q15.1	ENST00000558588	5330	NM_004573	phospholipase C, beta 2	GO:0043647|GO:0005509|GO:0007268|GO:0007202|GO:0044281|GO:0005829|GO:0016042|GO:0035556|GO:0004629|GO:0050913|GO:0004435|GO:0008152|GO:0004871|GO:0006644	NM_004573	NP852550
A_23_P414654	0.0152007	2.53982	8.82833	8.88851	8.48525	P	P	P	7.81612	7.27042	6.98769	P	P	P	A_23_P414654	RAB37	Homo sapiens RAB37, member RAS oncogene family (RAB37), transcript variant 3, mRNA [NM_175738]	TATGCGCTGCACATTTCTGAGGCTACTGCATTTGCTTTCAAGGCAGAAATCTTGCTCTGA	72743281	chr17	72743222	+	FALSE	hs|17q25.1	ENST00000392613	326624	NM_175738	RAB37, member RAS oncogene family	GO:0005793|GO:0009306|GO:0005886|GO:0003924|GO:0005525|GO:0072659|GO:0006886|GO:0006904|GO:0006184|GO:0017157|GO:0032482|GO:0019003|GO:0005768|GO:0030667	NM_175738	THC2565311
A_23_P101013	0.0161956	2.53779	7.5984	8.41239	7.72636	P	P	P	6.93656	6.29765	6.53771	P	P	P	A_23_P101013	TMC6	Homo sapiens transmembrane channel-like 6 (TMC6), transcript variant 2, mRNA [NM_007267]	CAGATCAGCAATGAGGGTGAGGACAAAATCTTCTTAATCAACAAGCTTCACTCCATCTAC	76113361	chr17	76109658	-	FALSE	hs|17q25.3	ENST00000591436	11322	NM_007267	transmembrane channel-like 6	GO:0005515|GO:0008150|GO:0031965|GO:0005737|GO:0005794|GO:0005783|GO:0005789|GO:0016021|GO:0070062|GO:0006811	NM_007267	THC2751094
A_24_P322771	0.0491649	2.53682	17.3593	16.521	17.3593	P	P	P	16.4589	15.2639	15.2952	P	P	P	A_24_P322771	TFF1	Homo sapiens trefoil factor 1 (TFF1), mRNA [NM_003225]	CCCCGTGAAAGACAGAATTGTGGTTTTCCTGGTGTCACGCCCTCCCAGTGTGCAAATAAG	43783499	chr21	43783440	-	FALSE	hs|21q22.3	ENST00000291527	7031	NM_003225	trefoil factor 1	GO:0005515|GO:0035902|GO:0008285|GO:0030277|GO:0005975|GO:0010039|GO:0007586|GO:0043434|GO:0032355|GO:0008083|GO:0005615|GO:0030154	NM_003225	THC2463848
A_33_P3293773	0.0119743	2.53599	8.04403	7.94844	7.37332	P	P	P	6.56573	6.75364	6.005	P	P	P	A_33_P3293773	FSIP2	Homo sapiens fibrous sheath interacting protein 2 (FSIP2), mRNA [NM_173651]	GGAAGTCTTCCTGGAGGAGCTGAATCAGATTCATTTCTAGAAGATGATGCATATACAGCG	186657065	chr2	186657006	+	FALSE	hs|2q32.1	ENST00000343098	401024	NM_173651	fibrous sheath interacting protein 2	---	NM_173651	THC2633512
A_33_P3225522	0.0473819	2.5338	8.69006	9.79169	9.47805	P	P	P	8.26636	7.9189	7.93275	P	P	P	A_33_P3225522	OAS2	Homo sapiens 2'-5'-oligoadenylate synthetase 2, 69/71kDa (OAS2), transcript variant 3, mRNA [NM_001032731]	TTCTGAGGATGCCCTACCCTGTAACAAAGTCGTTTCTAATAAATTTGCTTCTTTCACCAT	113426609	chr12	113426550	+	FALSE	hs|12q24.13	ENST00000449768	4939	NM_001032731	2'-5'-oligoadenylate synthetase 2, 69/71kDa	GO:0003725|GO:0048471|GO:0018377|GO:0005783|GO:0001730|GO:0019221|GO:0005634|GO:0009615|GO:0005524|GO:0046872|GO:0043231|GO:0005829|GO:0006401|GO:0005739|GO:0051607|GO:0005737|GO:0006139|GO:0060337|GO:0016020|GO:0006486|GO:0008270|GO:0060333|GO:0006164	NM_001032731	THC2473802
A_33_P3344086	0.0346438	2.5328	11.5926	11.6382	12.484	P	P	P	10.7415	10.7079	10.404	P	P	P	A_33_P3344086	HIST1H2AJ	Homo sapiens histone cluster 1, H2aj (HIST1H2AJ), mRNA [NM_021066]	CCCAACATCCAGGCCGTGCTGCTGCCAAAGAAAACTGAGAGCCACCACAAGACTAAGTAA	27782191	chr6	27782132	-	FALSE	hs|6p22.1	ENST00000333151	8331	NM_021066	histone cluster 1, H2aj	---	NM_021066	THC2536400
A_23_P84154	0.0438107	2.52001	6.52641	7.58502	7.0262	P	P	P	5.92213	5.77956	5.6126	P	P	P	A_23_P84154	ARHGAP15	Homo sapiens Rho GTPase activating protein 15 (ARHGAP15), mRNA [NM_018460]	AATGCATTGAAGCTGTTGAGAAAAGAGGTCTAGATGTTGATGGAATATATCGAGTTAGTG	144314009	chr2	144276907	+	FALSE	hs|2q22.3	ENST00000295095	55843	NM_018460	Rho GTPase activating protein 15	GO:0051056|GO:0016020|GO:0007264|GO:0008360|GO:0032855|GO:0030675|GO:0005829	NM_018460	THC2642048
A_33_P3417695	0.00712501	2.51596	9.94085	10.4957	10.1769	P	P	P	9.23984	8.787	8.56342	P	P	P	A_33_P3417695	ODF3B	Homo sapiens outer dense fiber of sperm tails 3B (ODF3B), mRNA [NM_001014440]	GTGACCGACGCGGACAACTGACCCGCCAGGCGGGAGCGGCCCCACACGTGTTTGCTTAAA	50968929	chr22	50968870	-	FALSE	hs|22q13.33	ENST00000329363	440836	NM_001014440	outer dense fiber of sperm tails 3B	---	NM_001014440	THC2501231
A_23_P333640	0.0311791	2.51072	7.43748	8.30441	8.41026	P	P	P	6.57325	7.21542	6.43661	P	P	P	A_23_P333640	PAPLN	Homo sapiens papilin, proteoglycan-like sulfated glycoprotein (PAPLN), mRNA [NM_173462]	TGACTTTTATTACCAACACACTGGCTGGAAAAGGGACAAACCACATCACGGGTGAGTGAT	73741176	chr14	73741117	+	FALSE	hs|14q24.2	ENST00000557061	89932	NM_173462	papilin, proteoglycan-like sulfated glycoprotein	GO:0010951|GO:0004867|GO:0006508|GO:0008270|GO:0004222|GO:0005604	NM_173462	THC2536364
A_23_P142424	0.0045845	2.5091	10.8801	11.279	11.3561	P	P	P	9.73926	9.9866	9.84077	P	P	P	A_23_P142424	IGFLR1	Homo sapiens IGF-like family receptor 1 (IGFLR1), mRNA [NM_024660]	ATGCATTGCGGGTGCTGTCCAAGCTTGGCTCATCTGGGGTTTGCTGGGCTTAACACCCAA	36230233	chr19	36230174	-	FALSE	hs|19q13.12	ENST00000588018	79713	NM_024660	IGF-like family receptor 1	GO:0005515|GO:0005886|GO:0016021	NM_024660	THC2529757
A_21_P0011456	0.0124189	2.50541	10.0557	9.30061	9.46421	P	P	P	8.42913	8.52742	7.93527	P	P	P	A_21_P0011456	PLA2G10	Homo sapiens phospholipase A2, group X (PLA2G10), mRNA [NM_003561]	GGCAGGAACTGTGGGTTGTGTTGGTCCCCGAACCCCCATCGCCTATATGAAATATGGTTG	14784459	chr16	14784400	-	FALSE	hs|16p13.12	ENST00000526173	8399	NM_003561	phospholipase A2, group X	GO:0019369|GO:0051977|GO:0043030|GO:0044281|GO:0043433|GO:0007411|GO:0004623|GO:0006654|GO:0042632|GO:0010744|GO:0036149|GO:0005509|GO:0036148|GO:0090238|GO:0010884|GO:0005576|GO:0004620|GO:0016042|GO:0032270|GO:0036150|GO:0090370|GO:0032308|GO:0006644|GO:0036151|GO:0036152|GO:0046474	NM_003561	THC2481495
A_23_P111054	0.0122321	2.50452	8.92258	9.24633	9.61491	P	P	P	7.48674	8.24362	8.05996	P	P	P	A_23_P111054	HIST1H2BB	Homo sapiens histone cluster 1, H2bb (HIST1H2BB), mRNA [NM_021062]	GGCTAAGCATGCTGTGTCCGAGGGCACTAAGGCAGTTACCAAGTACACTAGCTCTAAATA	26043565	chr6	26043506	-	FALSE	hs|6p22.2	ENST00000615966	3018	NM_021062	histone cluster 1, H2bb	GO:0005515|GO:0046982|GO:0006334|GO:0006325|GO:0005654|GO:0005634|GO:0000786|GO:0003677	NM_021062	THC2544126
A_24_P411749	0.0142411	2.50093	7.85843	7.85326	8.57318	P	P	P	6.82701	6.46662	7.08294	P	P	P	A_24_P411749	GPR126	Homo sapiens G protein-coupled receptor 126 (GPR126), transcript variant a1, mRNA [NM_020455]	CTGGGGAGCCTAAATTTAGTTCAGCTTACCTTTGAGAATAGCATCAATTCAGACTCTCTT	142766962	chr6	142766903	+	FALSE	hs|6q24.1	ENST00000367609	57211	NM_020455	G protein-coupled receptor 126	GO:0007186|GO:0005886|GO:0004930|GO:0016021	NM_020455	NP1146979
A_23_P206806	0.0459242	2.48303	7.38441	8.37941	7.94235	P	P	P	6.7272	6.58265	6.62452	P	P	P	A_23_P206806	ITGAL	Homo sapiens integrin, alpha L (antigen CD11A (p180), lymphocyte function-associated antigen 1; alpha polypeptide) (ITGAL), transcript variant 1, mRNA [NM_002209]	TGTCAGGGCGTGGGACATCTAGTAGGTGCTTGACATAATTTCACTGAATTAATGACAGAG	30533967	chr16	30533908	+	FALSE	hs|16p11.2	ENST00000358164	3683	NM_002209	integrin, alpha L (antigen CD11A (p180), lymphocyte function-associated antigen 1; alpha polypeptide)	GO:0005515|GO:0005886|GO:0034687|GO:0006928|GO:0050900|GO:0032403|GO:0046872|GO:0050850|GO:0006954|GO:0005911|GO:0030198|GO:0042102|GO:0007159|GO:0007155|GO:0050839|GO:0007157|GO:0070062|GO:0001772|GO:0008305|GO:0046982|GO:0009986|GO:0007165|GO:0030369|GO:0007160|GO:0016020|GO:0007229|GO:0007596|GO:0002291|GO:0050776|GO:0043113|GO:0050798|GO:0009897	NM_002209	THC2480409
A_24_P82880	0.0496857	2.48069	10.6232	10.0573	10.5916	P	P	P	9.56414	9.26405	8.30159	P	P	P	A_24_P82880	TPM4	Homo sapiens tropomyosin 4 (TPM4), transcript variant Tpm4.2, mRNA [NM_003290]	GTGACCTGGAAGAAGAACTCAAGAATGTTACTAACAATCTGAAATCTCTGGAGGCTGCAT	16199922	chr19	16199863	+	FALSE	hs|19p13.12	ENST00000586193	7171	NM_003290	tropomyosin 4	GO:0001725|GO:0005862|GO:0030049|GO:0005509|GO:0002102|GO:0006928|GO:0003779|GO:0001649|GO:0005829|GO:0031941|GO:0006936|GO:0016020|GO:0030863|GO:0005856|GO:0008307|GO:0005925|GO:0070062	NM_003290	NP373737
A_23_P146512	0.0256631	2.48057	10.2243	9.84243	10.7692	P	P	P	9.12972	9.14472	8.74725	P	P	P	A_23_P146512	GOLM1	Homo sapiens golgi membrane protein 1 (GOLM1), transcript variant 1, mRNA [NM_016548]	GTTGGTTCTTAGTATTATTTATGGTAAATAGGCTCTTACCACTTGCAAATAACTGGCCAC	88641621	chr9	88641562	-	FALSE	hs|9q21.33	ENST00000388711	51280	NM_016548	golgi membrane protein 1	GO:0005515|GO:0006997|GO:0005794|GO:0005887|GO:0005615|GO:0070062|GO:0019216	NM_016548	THC2519454
A_23_P85693	0.00643356	2.47554	9.19317	8.95655	9.16913	P	P	P	7.87107	8.01365	7.46877	P	P	P	A_23_P85693	GBP2	Homo sapiens guanylate binding protein 2, interferon-inducible (GBP2), mRNA [NM_004120]	ATACAGGCCAAAGAGGTGCTGAAAAAATATTTGGAGTCCAAGGAGGATGTGGCTGATGCA	89578160	chr1	89575896	-	FALSE	hs|1p22.2	ENST00000463660	2634	NM_004120	guanylate binding protein 2, interferon-inducible	GO:0005515|GO:0035458|GO:0050830|GO:0019221|GO:0020005|GO:0003924|GO:0042832|GO:0005634|GO:0031410|GO:0005525|GO:0005829|GO:0044406|GO:0006955|GO:0071222|GO:0060337|GO:0000139|GO:0008152|GO:0060333	NM_004120	THC2660155
A_33_P3317168	0.013801	2.47146	11.2456	10.7403	11.5365	P	P	P	10.212	9.88559	9.54024	P	P	P	A_33_P3317168	EPS8L3	Homo sapiens EPS8-like 3 (EPS8L3), transcript variant 1, mRNA [NM_139053]	TAGGCTTGTCAAGAATCTGTTCAGTCCCTCTCCTTCTCAATAAAAGCATCTTCAAGCTTG	110292762	chr1	110292703	-	FALSE	hs|1p13.3	ENST00000369805	79574	NM_139053	EPS8-like 3	GO:0005737	NM_139053	THC2462418
A_24_P68079	0.00157855	2.47006	7.4641	7.82747	7.45084	P	P	P	6.41837	6.3698	6.04537	P	P	P	A_24_P68079	TRANK1	Homo sapiens tetratricopeptide repeat and ankyrin repeat containing 1 (TRANK1), mRNA [NM_014831]	AATTGTTTCCTTGAAATGCTTGTTTCCAATTTTTCTTAGATTATGTTTCTAATTTTTATT	36868467	chr3	36868408	-	FALSE	hs|3p22.2	ENST00000429976	9881	NM_014831	tetratricopeptide repeat and ankyrin repeat containing 1	GO:0016787|GO:0008152|GO:0005524	NM_014831	THC2630931
A_33_P3350726	0.00892169	2.46861	8.88336	8.1821	8.61344	P	P	P	7.59957	7.15708	7.03261	P	P	P	A_33_P3350726	PPARG	Homo sapiens peroxisome proliferator-activated receptor gamma (PPARG), transcript variant 3, mRNA [NM_138711]	ACAATCAGATTGAAGCTTATCTATGACAGATGTGATCTTAACTGTCGGATCCACAAAAAA	12434187	chr3	12434128	+	FALSE	hs|3p25.2	ENST00000396999	5468	NM_138711	peroxisome proliferator-activated receptor gamma	GO:0005515|GO:0010467|GO:0043627|GO:0030308|GO:0006367|GO:0003700|GO:0044212|GO:0033189|GO:0009409|GO:0003707|GO:0007507|GO:0042953|GO:0042594|GO:0004879|GO:0019395|GO:0032869|GO:0010745|GO:0019903|GO:0030331|GO:0000122|GO:0001890|GO:0002674|GO:0045165|GO:0007186|GO:0032966|GO:0045087|GO:0045600|GO:0005654|GO:0008270|GO:0001012|GO:0015909|GO:0019899|GO:0045892|GO:0006629|GO:0033993|GO:0031100|GO:…	NM_138711	THC2708492
A_23_P35871	0.0404076	2.46485	7.24661	7.75413	8.1507	P	P	P	6.45644	6.43901	6.49045	P	P	P	A_23_P35871	E2F8	Homo sapiens E2F transcription factor 8 (E2F8), transcript variant 1, mRNA [NM_024680]	ATCTGTTGTTGCAGTGTATCTTTTTGTAAAGTTTGCAACAATCCTCAATCAAGTCTATGG	19245734	chr11	19245675	-	FALSE	hs|11p15.1	ENST00000620009	79733	NM_024680	E2F transcription factor 8	GO:0005515|GO:0005667|GO:0032466|GO:0003700|GO:0008283|GO:0003714|GO:0060707|GO:0032877|GO:0001047|GO:0002040|GO:0005634|GO:0000122|GO:0001890|GO:0000978|GO:0042803|GO:0006351|GO:0001078|GO:0045944|GO:0033301|GO:0060718|GO:0070365	NM_024680	THC2621198
A_32_P199551	0.0316824	2.45502	7.28413	6.89519	7.87764	P	P	P	6.30439	6.15259	5.84787	P	P	P	A_32_P199551	SPTSSB	Homo sapiens serine palmitoyltransferase, small subunit B (SPTSSB), mRNA [NM_001040100]	CTACATTGTGCTTTAGACCGGAGATAATACAGTGACTTTACCTCACAAATCATATTCTGT	161063694	chr3	161063635	-	FALSE	hs|3q26.1	ENST00000497137	165679	NM_001040100	serine palmitoyltransferase, small subunit B	GO:0005515|GO:0004758|GO:0030148|GO:0005789|GO:0016021|GO:0017059	NM_001040100	THC2472893
A_33_P3362321	0.0270946	2.44852	8.21107	7.96284	8.90803	P	P	P	7.45007	6.96225	6.90154	P	P	P	A_33_P3362321	FHL2	Homo sapiens four and a half LIM domains 2 (FHL2), transcript variant 2, mRNA [NM_201555]	TACAGACTGCTATTCCAACGAGTACTCATCCAAGTGCCAGGAATGCAAGAAGACCATCAT	105990080	chr2	105990021	-	FALSE	hs|2q12.1	ENST00000452732	2274	NM_201555	four and a half LIM domains 2	GO:0005515|GO:0043066|GO:0030018|GO:0003713|GO:0005634|GO:0050681|GO:0044281|GO:0000122|GO:0015629|GO:0031430|GO:0001649|GO:0006351|GO:0042802|GO:0060347|GO:0055015|GO:0005654|GO:0008270|GO:0055014|GO:0009725|GO:0045893|GO:0005925|GO:0044255|GO:0030521|GO:0008134	NM_201555	THC2514450
A_23_P80048	0.02598	2.4462	14.0035	13.5599	13.1501	P	P	P	12.7039	12.362	11.7443	P	P	P	A_23_P80048	FER1L4	Homo sapiens fer-1-like family member 4, pseudogene (functional) (FER1L4), non-coding RNA [NR_119376]	GAAGTCTTTCTTACCCATGTGAGCTACCCCAGAGTCTAGTGCTTCCTCTGAATAAACCTA	34146579	chr20	34146520	-	FALSE	hs|20q11.22	ENST00000616711	80307	NR_119376	fer-1-like family member 4, pseudogene (functional)	GO:0016021	NR_119376	THC2475821
A_23_P387031	0.0317349	2.44461	6.81091	6.7265	7.66195	P	P	P	5.4801	6.14245	5.8282	P	P	P	A_23_P387031	COL23A1	Homo sapiens collagen, type XXIII, alpha 1 (COL23A1), mRNA [NM_173465]	CAAGTCTCCCACCCAGAACTCTGGCCAAAAATGGCTCTCTAGGTGGGCTGTGCAGGCAAA	177664864	chr5	177664805	-	FALSE	hs|5q35.3	ENST00000407622	91522	NM_173465	collagen, type XXIII, alpha 1	GO:0005581|GO:0022617|GO:0005886|GO:0030198|GO:0030574|GO:0005788|GO:0016021	NM_173465	THC2489289
A_33_P3246418	0.016383	2.44129	8.07497	8.35201	8.89731	P	P	P	7.37345	7.30102	6.85918	P	P	P	A_33_P3246418	MDFI	Homo sapiens MyoD family inhibitor (MDFI), transcript variant 1, mRNA [NM_001300804]	AGGGGAAAGGAAGGGAAGGGAGGGAGGGTCTGTTCTATCTGTTGCTGTAAATAAAGATAT	41621970	chr6	41621911	+	FALSE	hs|6p21.1	ENST00000373051	4188	NM_001300804	MyoD family inhibitor	GO:0005515|GO:0060707|GO:0030178|GO:0005634|GO:0042994|GO:0048704|GO:0000122|GO:0007257|GO:0009790|GO:0009950|GO:0043392|GO:0005737|GO:0008134	NM_001300804	THC2470898
A_23_P108751	0.0298118	2.43797	12.1771	11.7416	12.7146	P	P	P	11.2109	10.9679	10.721	P	P	P	A_23_P108751	FHL2	Homo sapiens four and a half LIM domains 2 (FHL2), transcript variant 5, mRNA [NM_001039492]	TTTACAGCTCTGTAACCTCCCGTTGCGTCAAGTCTAAACCAAGATTATGTGACTTGCAAT	105977361	chr2	105977302	-	FALSE	hs|2q12.1	ENST00000358129	2274	NM_001039492	four and a half LIM domains 2	GO:0005515|GO:0043066|GO:0030018|GO:0003713|GO:0005634|GO:0050681|GO:0044281|GO:0000122|GO:0015629|GO:0031430|GO:0001649|GO:0006351|GO:0042802|GO:0060347|GO:0055015|GO:0005654|GO:0008270|GO:0055014|GO:0009725|GO:0045893|GO:0005925|GO:0044255|GO:0030521|GO:0008134	NM_001039492	NP1180779
A_23_P166087	0.0226261	2.43298	8.55611	9.4678	9.15806	P	P	P	7.99579	7.97126	7.44583	P	P	P	A_23_P166087	RASSF2	Homo sapiens Ras association (RalGDS/AF-6) domain family member 2 (RASSF2), transcript variant 1, mRNA [NM_014737]	GATGGTACATGACTTGATTCAACGTTTGGTTCTGAACTTACACACTGATGCGTTTACTCA	4760842	chr20	4760783	-	FALSE	hs|20p13	ENST00000379376	9770	NM_014737	Ras association (RalGDS/AF-6) domain family member 2	GO:0048872|GO:0005515|GO:0045667|GO:0007049|GO:0005737|GO:0001501|GO:0046849|GO:0001503|GO:0038168|GO:0005634|GO:0045670	NM_014737	THC2468451
A_33_P3291484	0.0153919	2.43171	7.28863	8.06507	7.9135	P	P	P	6.47893	6.7852	6.21114	P	P	P	A_33_P3291484	ST8SIA4	Homo sapiens ST8 alpha-N-acetyl-neuraminide alpha-2,8-sialyltransferase 4 (ST8SIA4), transcript variant 1, mRNA [NM_005668]	GTTCAAGTTCATTCTGTTCAACACTGTTTTCTTATTGTTTGTGTATAGCAACCGGGTATT	100143016	chr5	100142957	-	FALSE	hs|5q21.1	ENST00000231461	7903	NM_005668	ST8 alpha-N-acetyl-neuraminide alpha-2,8-sialyltransferase 4	GO:0003828|GO:0009311|GO:0007399|GO:0030173|GO:0000139|GO:0007411|GO:0006491|GO:0001574|GO:0006486|GO:0033691|GO:0006488|GO:0044267|GO:0006464|GO:0043687|GO:0018279	NM_005668	THC2531659
A_23_P207632	0.000438023	2.42844	9.04993	9.24477	9.33202	P	P	P	8.10044	7.85095	7.83378	P	P	P	A_23_P207632	ATP2A3	Homo sapiens ATPase, Ca++ transporting, ubiquitous (ATP2A3), transcript variant 5, mRNA [NM_174953]	CTCTGATGGACAGAATTTTTCTCTTAACTCAGCTTTTGCTACTTTGGCAAAAACTAGCGA	3827607	chr17	3827548	-	FALSE	hs|17p13.2	ENST00000397041	489	NM_174953	ATPase, Ca++ transporting, ubiquitous	GO:0031965|GO:0005783|GO:0033017|GO:0055085|GO:0005524|GO:0046872|GO:0005388|GO:0034220|GO:0016529|GO:0007596|GO:0008152|GO:0070588|GO:0005789|GO:0006810|GO:0006816|GO:0016021|GO:0031095	NM_174953	NP602178
A_23_P352266	0.0447019	2.42778	7.01988	8.10726	7.54189	P	P	P	6.27068	6.57979	6.1484	P	P	P	A_23_P352266	BCL2	Homo sapiens B-cell CLL/lymphoma 2 (BCL2), transcript variant alpha, mRNA [NM_000633]	TGGCTGATATTCTGCAACACTGTACACATAAAAAATACGGTAAGGATACTTTACATGGTT	60790782	chr18	60790723	-	FALSE	hs|18q21.33	ENST00000398117	596	NM_000633	B-cell CLL/lymphoma 2	GO:0016248|GO:0005515|GO:0001656|GO:0030308|GO:0001658|GO:0033689|GO:0030307|GO:0010523|GO:0007409|GO:0002020|GO:0009791|GO:0006808|GO:0031069|GO:0018105|GO:0018107|GO:0010039|GO:0014031|GO:0001662|GO:0002326|GO:0033033|GO:0010332|GO:0031625|GO:0000209|GO:0002320|GO:0033077|GO:0031965|GO:0030336|GO:0007565|GO:0010559|GO:0007569|GO:0032469|GO:0009636|GO:0001503|GO:0002931|GO:0005789|GO:0001952|GO:…	NM_000633	THC2614996
A_23_P101374	0.0335658	2.41498	10.4189	9.47025	10.3264	P	P	P	9.19037	8.76539	8.54267	P	P	P	A_23_P101374	CYP2S1	cytochrome P450, family 2, subfamily S, polypeptide 1 [Source:HGNC Symbol;Acc:HGNC:15654] [ENST00000310054]	AGTCACCCCTTTTTAAGCACCCTGATTCTACCAAATGCAAACACATCTGGGTCTGCGATT	41713141	chr19	41713082	+	FALSE	hs|19q13.2	ENST00000310054	29785	AK027605	cytochrome P450, family 2, subfamily S, polypeptide 1	GO:0008392|GO:0006805|GO:0070330|GO:0005506|GO:0005783|GO:0008395|GO:0019373|GO:0044281|GO:0043231|GO:0005737|GO:0019825|GO:0042738|GO:0005789|GO:0016712|GO:0055114|GO:0020037	---	THC2546669
A_23_P147431	0.0499615	2.41412	9.51925	9.86695	10.5119	P	P	P	8.8018	8.79387	8.66347	P	P	P	A_23_P147431	LYN	Homo sapiens LYN proto-oncogene, Src family tyrosine kinase (LYN), transcript variant 1, mRNA [NM_002350]	TGGGAAAGTATTCTGTACTCTTAGATGGATTCTCCACTCAGTTGCAACTTGGACTTGTCC	56922888	chr8	56922829	+	FALSE	hs|8q12.1	ENST00000519728	4067	NM_002350	LYN proto-oncogene, Src family tyrosine kinase	GO:0005515|GO:0014070|GO:0002513|GO:0002762|GO:0001817|GO:0034605|GO:0005758|GO:0009743|GO:0007411|GO:0031668|GO:0002902|GO:0038083|GO:0031663|GO:0031625|GO:0030061|GO:0023014|GO:0032868|GO:0030335|GO:0005794|GO:0006991|GO:0030889|GO:0030168|GO:0009636|GO:0014069|GO:0018108|GO:0005161|GO:0007417|GO:0031234|GO:0002768|GO:0005178|GO:0010976|GO:0019899|GO:0038096|GO:0002431|GO:0038095|GO:0034144|GO:…	NM_002350	THC2774943
A_33_P3347869	0.024601	2.41112	6.78085	7.51228	7.23275	P	P	P	5.78776	6.40947	5.44153	P	P	P	A_33_P3347869	C3	Homo sapiens complement component 3 (C3), mRNA [NM_000064]	TCCCGTCGTGCGTTGGCTCAATGAACAGAGATACTACGGTGGTGGCTATGGCTCTACCCA	6686195	chr19	6686136	-	FALSE	hs|19p13.3	ENST00000596238	718	NM_000064	complement component 3	GO:0005515|GO:0030449|GO:0005886|GO:0004866|GO:0072562|GO:0001970|GO:0005615|GO:0006957|GO:0006956|GO:0006955|GO:0006954|GO:0006958|GO:0006631|GO:0001798|GO:0070062|GO:0045745|GO:2000427|GO:0005102|GO:0005576|GO:0010884|GO:0010866|GO:0010575|GO:0031715|GO:0045766|GO:0010828|GO:0010951|GO:0007165|GO:0007186|GO:0045087|GO:0050776|GO:0001934	NM_000064	THC2569813
A_33_P3290394	0.0097632	2.41051	9.32817	9.84797	9.80356	P	P	P	8.52938	8.36135	8.32802	P	P	P	A_33_P3290394	IL2RG	Homo sapiens interleukin 2 receptor, gamma (IL2RG), mRNA [NM_000206]	CCCTTCCTCTTTCCATCTACCCTCCGATTGTTCCTGAACCGATGAGAAATAAAGTTTCTG	70327330	chrX	70327271	-	FALSE	hs|Xq13.1	ENST00000374202	3561	NM_000206	interleukin 2 receptor, gamma	GO:0005515|GO:0004911|GO:0004913|GO:0005886|GO:0004917|GO:0019982|GO:0019976|GO:0007165|GO:0006955|GO:0016020|GO:0005887|GO:0038111|GO:0016032|GO:0038110|GO:0035771|GO:0009897	NM_000206	THC2555484
A_23_P154894	0.0292891	2.40759	11.915	12.3084	12.8734	P	P	P	10.9407	11.0484	11.4221	P	P	P	A_23_P154894	CSTB	Homo sapiens cystatin B (stefin B) (CSTB), mRNA [NM_000100]	AAAGCCAAGCATGATGAGCTGACCTATTTCTGATCCTGACTTTGGACAAGGCCCTTCAGC	45194115	chr21	45194056	-	FALSE	hs|21q22.3	ENST00000291568	1476	NM_000100	cystatin B (stefin B)	GO:0010951|GO:0008344|GO:0005737|GO:0004869|GO:0004866|GO:0010466|GO:0005730|GO:0042981|GO:0002020|GO:0005615|GO:0070062|GO:0045861	NM_000100	THC2503761
A_33_P3359900	0.0141027	2.40374	7.36144	7.90421	7.43642	P	P	P	6.75095	6.01109	6.086	P	P	P	A_33_P3359900	EMB	Homo sapiens embigin (EMB), mRNA [NM_198449]	CTCAGCAGGAGCTTCATCAACGATATATGTCAGATCTAAAGGTATATTTTCATTCTGTAA	49694981	chr5	49694922	-	FALSE	hs|5q11.1	ENST00000303221	133418	NM_198449	embigin	GO:0030054|GO:0035879|GO:0005887|GO:0045202|GO:0007155	NM_198449	THC2471604
A_24_P85775	0.00763945	2.39998	7.10586	7.53186	7.69275	P	P	P	6.06674	6.13971	6.37804	P	P	P	A_24_P85775	THEMIS2	Homo sapiens thymocyte selection associated family member 2 (THEMIS2), transcript variant 2, mRNA [NM_001039477]	TGCTTCTCAGGGAATCCGACACCAGCCAACCATTTTAAGCCTCTAAAAGACCTCGGGCAA	28212522	chr1	28212463	+	FALSE	hs|1p35.3	ENST00000373927	9473	NM_001039477	thymocyte selection associated family member 2	GO:0050852|GO:0005737|GO:0006954|GO:0005634|GO:0007155	NM_001039477	NP1166943
A_33_P3245238	0.0454414	2.39651	11.2505	12.0299	11.8286	P	P	P	9.81655	11.0489	10.2981	P	P	P	A_33_P3245238	SULT1C2	Homo sapiens sulfotransferase family, cytosolic, 1C, member 2 (SULT1C2), transcript variant 2, mRNA [NM_176825]	GCACTGGCAATTCCAAACAATGTCAGTGTTAAAATGCTTCTCCCTGAAAAAGAGAAAAAA	108926214	chr2	108926155	+	FALSE	hs|2q12.3	ENST00000326853	6819	NM_176825	sulfotransferase family, cytosolic, 1C, member 2	GO:0005737|GO:0006805|GO:0050427|GO:0008146|GO:0051923|GO:0009308|GO:0044281|GO:0070062|GO:0005829	NM_176825	THC2484057
A_24_P3783	0.0215189	2.39629	10.1728	10.4782	10.5257	P	P	P	8.62483	9.47249	9.19714	P	P	P	A_24_P3783	HIST1H2BM	Homo sapiens histone cluster 1, H2bm (HIST1H2BM), mRNA [NM_003521]	GAATCATGAACTCCTTCGTCAACGACATCTTTGAGCGTATCGCCGGAGAAGCGTCACGCC	27783062	chr6	27783003	+	FALSE	hs|6p22.1	ENST00000621112	8342	NM_003521	histone cluster 1, H2bm	GO:0046982|GO:0006334|GO:0006325|GO:0005654|GO:0005634|GO:0000786|GO:0003677|GO:0070062	NM_003521	THC2539589
A_23_P47704	0.0331058	2.39528	7.61812	7.99569	8.60174	P	P	P	6.97082	7.02643	6.56934	P	P	P	A_23_P47704	UCP2	Homo sapiens uncoupling protein 2 (mitochondrial, proton carrier) (UCP2), mRNA [NM_003355]	GGTTCCTGGAACGTGGTGATGTTCGTCACCTATGAGCAGCTGAAACGAGCCCTCATGGCT	73686141	chr11	73686082	-	FALSE	hs|11q13.4	ENST00000310473	7351	NM_003355	uncoupling protein 2 (mitochondrial, proton carrier)	GO:0001666|GO:0043066|GO:0007565|GO:0032869|GO:0007568|GO:0051881|GO:0005743|GO:0044281|GO:0022904|GO:0070542|GO:0006810|GO:0000303|GO:0016021|GO:0071333|GO:0061179|GO:0006839|GO:0010942|GO:0044237|GO:0015992|GO:0034198	NM_003355	THC2535772
A_23_P206396	0.03341	2.39358	8.95249	9.27473	9.95617	P	P	P	8.43575	7.82964	8.26211	P	P	P	A_23_P206396	CKLF	Homo sapiens chemokine-like factor (CKLF), transcript variant 5, mRNA [NM_001040138]	ATTATCAACTCACTGGTAACAACAGTATTCATGCTCATCGTATCTGTGTTGGCACTGATA	66597087	chr16	66597028	+	FALSE	hs|16q21	ENST00000527845	51192	NM_001040138	chemokine-like factor	GO:0008009|GO:0016020|GO:0008283|GO:0030593|GO:0048247|GO:0005576|GO:0048246|GO:0016021|GO:0032940|GO:0005615	NM_001040138	THC2472304
A_24_P48898	0.0139961	2.39132	11.0727	11.0402	11.6627	P	P	P	10.1825	10.0244	9.86666	P	P	P	A_24_P48898	APOL2	Homo sapiens apolipoprotein L, 2 (APOL2), transcript variant beta, mRNA [NM_145637]	AGGTTTGATGTCCTTCCAAGAATAAAGTCTTTCCCTGGTGATGGTCTCTCGCTCTGTCTT	36622708	chr22	36622649	-	FALSE	hs|22q12.3	ENST00000249066	23780	NM_145637	apolipoprotein L, 2	GO:0006629|GO:0008035|GO:0060135|GO:0005102|GO:0005576|GO:0007275|GO:0006953|GO:0008289|GO:0016020|GO:0006869|GO:0005789|GO:0042157|GO:0008203	NM_145637	THC2481029
A_33_P3238433	0.0135047	2.38996	11.0557	10.5202	11.1929	P	P	P	9.97039	9.77253	9.24507	P	P	P	A_33_P3238433	ALDH3A1	Homo sapiens aldehyde dehydrogenase 3 family, member A1 (ALDH3A1), transcript variant 1, mRNA [NM_001135168]	TCACCGCCGCTCTTGCCTGGTGAGGCCTCTGATGAATGATGAAGGCCTGAAGGTCAGATA	19641714	chr17	19641655	-	FALSE	hs|17p11.2	ENST00000457500	218	NM_001135168	aldehyde dehydrogenase 3 family, member A1	GO:0001666|GO:0008284|GO:0005886|GO:0005783|GO:0007584|GO:0042493|GO:0007568|GO:0004029|GO:0006081|GO:0004028|GO:0051384|GO:0051591|GO:0005615|GO:0043231|GO:0005829|GO:0005737|GO:0008106|GO:0005654|GO:0055114|GO:0004030	NM_001135168	THC2506362
A_23_P121657	0.00440615	2.3869	9.27991	8.99036	9.43265	P	P	P	8.27591	7.92312	7.7167	P	P	P	A_23_P121657	HS3ST1	Homo sapiens heparan sulfate (glucosamine) 3-O-sulfotransferase 1 (HS3ST1), mRNA [NM_005114]	GGCAGAACATTTGACTGGCACTGATTTGCAATAAGCTAAGCTCAGAAACTTTCCTACTGT	11400729	chr4	11400670	-	FALSE	hs|4p15.33	ENST00000002596	9957	NM_005114	heparan sulfate (glucosamine) 3-O-sulfotransferase 1	GO:0005975|GO:0005796|GO:0009405|GO:0008146|GO:0044281|GO:0016021|GO:0008467|GO:0030203|GO:0006024	NM_005114	THC2611067
A_23_P162288	0.0103104	2.38464	11.1769	10.6045	10.6846	P	P	P	9.6104	9.89207	9.18516	P	P	P	A_23_P162288	MYO1A	Homo sapiens myosin IA (MYO1A), transcript variant 2, mRNA [NM_005379]	CTCCTGTGTGGGAGGATCTCTAACCCCTCTGATCGTGGCGCATGGCTTGGGGATTAAACT	57422474	chr12	57422415	-	FALSE	hs|12q13.3	ENST00000554234	4640	NM_005379	myosin IA	GO:0005516|GO:0030033|GO:0007605|GO:0003779|GO:0016459|GO:0005524|GO:0016328|GO:0005903|GO:0005902|GO:0016323|GO:0003774|GO:0005737|GO:0016324|GO:0031941|GO:0009925|GO:0008152|GO:0051648|GO:0030864	NM_005379	THC2473768
A_23_P212617	0.0325326	2.38192	9.34878	9.66331	10.3422	P	P	P	8.6238	8.86607	8.21945	P	P	P	A_23_P212617	TFRC	Homo sapiens transferrin receptor (TFRC), transcript variant 1, mRNA [NM_003234]	ACATTTAGCGTAGCTAAGTGAAAAGGTCATAGCTGAGATTCCTGGTTCGGGTGTTACGCA	195776652	chr3	195776593	-	FALSE	hs|3q29	ENST00000392396	7037	NM_003234	transferrin receptor	GO:0005515|GO:0003725|GO:0048471|GO:0005886|GO:0072562|GO:0005615|GO:0001558|GO:0042802|GO:0043231|GO:0006879|GO:0033572|GO:0045780|GO:0004998|GO:0042127|GO:0016032|GO:0070062|GO:0042470|GO:0009986|GO:0030316|GO:0005576|GO:0055085|GO:0031982|GO:0035690|GO:0006898|GO:0097286|GO:0005905|GO:0016020|GO:0005887|GO:0016023|GO:0055037|GO:0009897|GO:0005768	NM_003234	THC2470229
A_23_P101407	0.0124199	2.37652	9.69183	10.2703	9.77219	P	P	P	8.66504	9.02688	8.2671	P	P	P	A_23_P101407	C3	Homo sapiens complement component 3 (C3), mRNA [NM_000064]	GTGCCGCTGTGCTGAGGAGAATTGCTTCATACAAAAGTCGGATGACAAGGTCACCCTGGA	6679434	chr19	6679177	-	FALSE	hs|19p13.3	ENST00000599899	718	NM_000064	complement component 3	GO:0005515|GO:0030449|GO:0005886|GO:0004866|GO:0072562|GO:0001970|GO:0005615|GO:0006957|GO:0006956|GO:0006955|GO:0006954|GO:0006958|GO:0006631|GO:0001798|GO:0070062|GO:0045745|GO:2000427|GO:0005102|GO:0005576|GO:0010884|GO:0010866|GO:0010575|GO:0031715|GO:0045766|GO:0010828|GO:0010951|GO:0007165|GO:0007186|GO:0045087|GO:0050776|GO:0001934	NM_000064	THC2470003
A_23_P142447	0.0130716	2.36513	8.92728	9.62424	9.44735	P	P	P	8.30987	8.11628	7.90608	P	P	P	A_23_P142447	MYO1F	Homo sapiens myosin IF (MYO1F), mRNA [NM_012335]	ATTTCTGTGTGTGTCAAAGGGGACTAACAGCAGAATCTACCTCCCAACTGCCATGTGATT	8586183	chr19	8586124	-	FALSE	hs|19p13.2	ENST00000613525	4542	NM_012335	myosin IF	GO:0005516|GO:0030335|GO:0050830|GO:0043312|GO:0003779|GO:0005524|GO:0008150|GO:0003774|GO:0007162|GO:0016461|GO:0031941|GO:0032956|GO:0045088|GO:0008152|GO:0030864	NM_012335	THC2476258
A_33_P3330039	0.00802193	2.36432	11.8091	12.4523	12.164	P	P	P	10.9519	11.1032	10.6868	P	P	P	A_33_P3330039	PLEKHO1	Homo sapiens pleckstrin homology domain containing, family O member 1 (PLEKHO1), mRNA [NM_016274]	CGGGTTGGACAGACTCTTATCTCCGTGTTGCTGGATAAAGCTTTTTTATTTACCTCAATC	150131803	chr1	150131744	+	FALSE	hs|1q21.2	ENST00000607609	51177	NM_016274	pleckstrin homology domain containing, family O member 1	GO:0005515|GO:0005737|GO:0005886|GO:0005634	NM_016274	THC2467679
A_23_P36120	0.0100664	2.35873	7.44098	7.61604	7.74725	P	P	P	6.57398	6.48581	5.97812	P	P	P	A_23_P36120	MS4A6A	Homo sapiens membrane-spanning 4-domains, subfamily A, member 6A (MS4A6A), transcript variant 2, mRNA [NM_022349]	CTCCAAATTTTACCCAAGTGACTTCTACACTGTTGAACTCTGCTTACCCATTCATAGGAC	59947371	chr11	59947312	-	FALSE	hs|11q12.2	ENST00000530179	64231	NM_022349	membrane-spanning 4-domains, subfamily A, member 6A	GO:0016021	NM_022349	THC2578759
A_23_P118065	0.0073912	2.3571	10.3066	9.91364	10.3533	P	P	P	9.30507	8.84342	8.67792	P	P	P	A_23_P118065	HSD17B2	Homo sapiens hydroxysteroid (17-beta) dehydrogenase 2 (HSD17B2), mRNA [NM_002153]	AGGGAAAGGCGCTTACTTGTGGATCTGCCTTGCTCACTATTTGCCTATTGGCATATATGA	82131956	chr16	82131897	+	FALSE	hs|16q23.3	ENST00000199936	3294	NM_002153	hydroxysteroid (17-beta) dehydrogenase 2	GO:0006694|GO:0004303|GO:0047035|GO:0047006|GO:0005789|GO:0032526|GO:0016021|GO:0001890|GO:0001701|GO:0055114	NM_002153	THC2461596
A_23_P6909	0.0371717	2.35461	8.89246	8.63999	9.46918	P	P	P	8.10905	8.00537	7.12113	P	P	P	A_23_P6909	ACKR4	Homo sapiens atypical chemokine receptor 4 (ACKR4), transcript variant 1, mRNA [NM_178445]	ACAAAGTGTGGAGGAGTTTCCTTTTGATTCTGAGGGTCCTACAGAGCCAACCAGTACTTT	132320284	chr3	132320225	+	FALSE	hs|3q22.1	ENST00000449542	51554	NM_178445	atypical chemokine receptor 4	GO:0005515|GO:0070098|GO:0005886|GO:0006898|GO:0019956|GO:0006955|GO:0006935|GO:0007186|GO:0005887|GO:0004950|GO:0055037|GO:0005769|GO:0005044	NM_178445	THC2475298
A_22_P00007717	0.0135936	2.35397	6.63334	7.10466	7.38464	P	P	P	5.80026	6.08838	5.5808	P	P	P	A_22_P00007717	PSMB8-AS1	Homo sapiens PSMB8 antisense RNA 1 (head to head) (PSMB8-AS1), transcript variant 1, long non-coding RNA [NR_037173]	ACGAGGAGCTTGGAAAGGAGGTAACACACTCAAGGCAAATTTCAAGTAACTCATCCTGGA	32813269	chr6	32813210	+	FALSE	hs|6p21.32	ENST00000412095	100507463	NR_037173	PSMB8 antisense RNA 1 (head to head)	---	NR_037173	THC2531032
A_33_P3404052	0.0204858	2.35305	7.55782	8.35034	8.25431	P	P	P	7.12188	6.54827	6.85384	P	P	P	A_33_P3404052	TNFAIP8	Homo sapiens tumor necrosis factor, alpha-induced protein 8 (TNFAIP8), transcript variant 3, mRNA [NM_001286813]	CCCCACTTACAAAAACTATGTGATGGTATCAACAAAATGTTGGATGAAGAGAACATATGA	118729076	chr5	118729017	+	FALSE	hs|5q23.1	ENST00000274456	25816	NM_001286813	tumor necrosis factor, alpha-induced protein 8	GO:0043066|GO:0005737|GO:0050830|GO:0032611|GO:0043154|GO:0043027	NM_001286813	THC2497767
A_24_P192805	0.0155077	2.3492	7.98243	8.0577	8.55112	P	P	P	7.16901	7.20333	6.4832	P	P	P	A_24_P192805	CARD17	Homo sapiens caspase recruitment domain family, member 17 (CARD17), mRNA [NM_001007232]	GCTGGGACTCTCAGCAGGTCCAACATCTGGAAATCACCTTACTACACAAGATTCTCAAAT	104971256	chr11	104970106	-	FALSE	hs|11q22.3	ENST00000375707	440068	NM_001007232	caspase recruitment domain family, member 17	GO:0010951|GO:0005737|GO:0004869|GO:0042981	NM_001007232	THC2489645
A_23_P116557	0.0101772	2.3484	10.0756	9.45783	9.98531	P	P	P	8.96729	8.51927	8.33602	P	P	P	A_23_P116557	LGALS9	Homo sapiens lectin, galactoside-binding, soluble, 9 (LGALS9), transcript variant 1, mRNA [NM_009587]	AGTGTGGATCTTGTGTGAAGCTCACTGCCTCAAGGTGGCCGTGGATGGTCAGCACCTGTT	25975920	chr17	25974458	+	FALSE	hs|17q11.2	ENST00000467111	3965	NM_009587	lectin, galactoside-binding, soluble, 9	GO:0007165|GO:0005737|GO:0005534|GO:0030246|GO:0004871|GO:0043123|GO:0070062	NM_009587	THC2621267
A_23_P319859	0.00776271	2.34441	8.51114	8.78965	8.67018	P	P	P	7.08034	7.61245	7.54784	P	P	P	A_23_P319859	EYA2	Homo sapiens EYA transcriptional coactivator and phosphatase 2 (EYA2), transcript variant 1, mRNA [NM_005244]	GGGATGGGTTTGTCTTGTCTTCTTTTTAATTTATGGACTAGTCTCATTACTCCGGAATTA	45817155	chr20	45817096	+	FALSE	hs|20q13.12	ENST00000327619	2139	NM_005244	EYA transcriptional coactivator and phosphatase 2	GO:0005515|GO:0005813|GO:0006355|GO:0000287|GO:0016576|GO:0005634|GO:0035335|GO:0006351|GO:0097192|GO:0005739|GO:0005737|GO:0007501|GO:0006281|GO:0014706|GO:0004725	NM_005244	THC2520067
A_23_P218751	0.00178532	2.33927	8.84038	8.54695	8.79004	P	P	P	7.34319	7.7369	7.40395	P	P	P	A_23_P218751	GNB1L	Homo sapiens guanine nucleotide binding protein (G protein), beta polypeptide 1-like (GNB1L), mRNA [NM_053004]	GGAGTCCCCGCTGTCTTCATGAGGTTGGTATTTCCTTTTGTGGAGTGCCTCATCACAGGA	19776111	chr22	19776052	-	FALSE	hs|22q11.21	ENST00000460402	54584	NM_053004	guanine nucleotide binding protein (G protein), beta polypeptide 1-like	GO:0035556|GO:0003674|GO:0005737|GO:0007186|GO:0035176|GO:0009898	NM_053004	NP298116
A_23_P214627	0.0241689	2.33706	10.425	10.7142	11.2912	P	P	P	9.69389	9.81862	9.34027	P	P	P	A_23_P214627	AIF1	Homo sapiens allograft inflammatory factor 1 (AIF1), transcript variant 2, mRNA [NM_004847]	CTGATTTGAAGGGAAAAGGGATGATGGGATTGAAGGGGCTTCTAATGACCCAGATATGGA	31584733	chr6	31584674	+	FALSE	hs|6p21.33	ENST00000459762	199	NM_004847	allograft inflammatory factor 1	GO:0048471|GO:1900087|GO:0005884|GO:0071447|GO:0005634|GO:0071673|GO:0048678|GO:0071672|GO:0032870|GO:0005829|GO:0045429|GO:0003674|GO:0005737|GO:0051015|GO:0006954|GO:0031668|GO:0051602|GO:0042102|GO:0030041|GO:0097178|GO:0043204|GO:0051017|GO:0001774|GO:2000406|GO:0043066|GO:0014739|GO:0005509|GO:0048662|GO:0001891|GO:0032587|GO:0071315|GO:0006911|GO:0048661|GO:0030027|GO:0016601|GO:0071346|GO:…	NM_004847	THC2461628
A_23_P158880	0.0472887	2.33079	7.2669	7.89371	8.20989	P	P	P	6.71443	6.53355	6.60721	P	P	P	A_23_P158880	STARD5	Homo sapiens StAR-related lipid transfer (START) domain containing 5 (STARD5), mRNA [NM_181900]	CTTTATGTGCCCATCACTCTCAGAGACCACGTTTCCCTGACTGTCATAGAGAATCATCAT	81605262	chr15	81605203	-	FALSE	hs|15q25.1	ENST00000325346	80765	NM_181900	StAR-related lipid transfer (START) domain containing 5	GO:0032052|GO:0006869|GO:0006700|GO:0044281|GO:0008202|GO:0005829	NM_181900	THC2474209
A_33_P3315375	0.0222366	2.32983	8.75211	9.19349	9.39321	P	P	P	7.96662	7.91095	7.87133	P	P	P	A_33_P3315375	SLFN11	Homo sapiens schlafen family member 11 (SLFN11), transcript variant 1, mRNA [NM_001104587]	GATTACTGATATTTGTTTCCCTATGAATGGCAAAAGGTTTAGCTTACTACTGCATTTCTG	33677430	chr17	33677371	-	FALSE	hs|17q12	ENST00000394566	91607	NM_001104587	schlafen family member 11	GO:0051607|GO:0005737|GO:0000049|GO:0016235|GO:2000134|GO:0005654|GO:0005634|GO:0005524	NM_001104587	THC2464264
A_23_P13382	0.0209536	2.32961	10.7027	11.402	10.7534	P	P	P	9.88186	9.8355	9.57143	P	P	P	A_23_P13382	LSP1	Homo sapiens lymphocyte-specific protein 1 (LSP1), transcript variant 3, mRNA [NM_001013254]	CCCAGATCCAAGGGGAAACTGCAGGTCAAGGGCTGATAACGGCCATGCAGGATGCTTGAT	1913423	chr11	1913364	+	FALSE	hs|11p15.5	ENST00000406638	4046	NM_001013254	lymphocyte-specific protein 1	GO:0007165|GO:0006968|GO:0016020|GO:0006935|GO:0005886|GO:0006928|GO:0003779|GO:0004871|GO:0015629|GO:0070062	NM_001013254	THC2495116
A_23_P131935	0.0153261	2.32864	10.4885	10.0492	10.7236	P	P	P	9.12718	9.38515	9.15534	P	P	P	A_23_P131935	FERMT1	Homo sapiens fermitin family member 1 (FERMT1), mRNA [NM_017671]	TTACCAAAGCCAGACCTTCAGTTCAACATGCTTCCTTAGCTTTTCATAGTTGTCTGACAT	6055889	chr20	6055830	-	FALSE	hs|20p12.3	ENST00000217289	55612	NM_017671	fermitin family member 1	GO:0090162|GO:0051546|GO:0031941|GO:0030054|GO:0032587|GO:0007155|GO:0043616|GO:0005925|GO:0005829	NM_017671	THC2463251
A_19_P00319646	0.00974626	2.3285	8.69954	8.2554	8.70624	P	P	P	7.70999	7.2137	7.0371	P	P	P	A_19_P00319646	LINC00673	Homo sapiens long intergenic non-protein coding RNA 673 (LINC00673), long non-coding RNA [NR_036488]	TGGTTCATCCTTGTCCAAATGCAGAGTCAGAGCTATTTGTACTTCATTATTATTTCCAAG	70399580	chr17	70399521	-	FALSE	hs|17q24.3	ENST00000457958	100499467	NR_036488	long intergenic non-protein coding RNA 673	---	NR_036488	THC2564712
A_23_P213385	0.0247742	2.3276	10.7723	10.6572	10.6668	P	P	P	9.84731	9.12352	9.37658	P	P	P	A_23_P213385	BASP1	Homo sapiens brain abundant, membrane attached signal protein 1 (BASP1), transcript variant 1, mRNA [NM_006317]	TCAATGCCAATCCTCCATTCTTCCTCTCCAGATATTTTTGGGAGTGACAAACATTCTCTC	17276649	chr5	17276590	+	FALSE	hs|5p15.1	ENST00000322611	10409	NM_006317	brain abundant, membrane attached signal protein 1	GO:0005515|GO:0008406|GO:0072112|GO:0030054|GO:0044212|GO:0005886|GO:0003714|GO:0007356|GO:0019904|GO:0060231|GO:0060421|GO:0005634|GO:0031982|GO:0072075|GO:0030426|GO:0005737|GO:0008180|GO:0016607|GO:0021762|GO:0060539|GO:2001076|GO:0005856|GO:0045892|GO:0070062	NM_006317	THC2503134
A_23_P214079	0.0335176	2.32627	16.4089	16.2707	16.0099	P	P	P	15.1848	15.3188	14.4013	P	P	P	A_23_P214079	SPINK1	Homo sapiens serine peptidase inhibitor, Kazal type 1 (SPINK1), mRNA [NM_003122]	GGAAACGCCAGACTTCTATCCTCATTCAAAAATCTGGGCCTTGCTGAGAACCAAGGTTTT	147207585	chr5	147204211	-	FALSE	hs|5q32	ENST00000505722	6690	NM_003122	serine peptidase inhibitor, Kazal type 1	GO:0010751|GO:0005515|GO:0060046|GO:0004866|GO:0004867|GO:0050732|GO:1900004|GO:2001256|GO:0005615|GO:0090281|GO:0070062	NM_003122	THC2471119
A_24_P329065	0.00778213	2.32156	8.33996	8.94793	8.62679	P	P	P	7.63958	7.37712	7.29388	P	P	P	A_24_P329065	BTN3A1	Homo sapiens butyrophilin, subfamily 3, member A1 (BTN3A1), transcript variant 1, mRNA [NM_007048]	AGGCCACACTTGATAAATCATGGGGAACAGATGTGTTCCACCCAACAAATGTGATAAGTG	26414802	chr6	26414743	+	FALSE	hs|6p22.2	ENST00000082468	11119	NM_007048	butyrophilin, subfamily 3, member A1	GO:0005515|GO:0072643|GO:0050852|GO:0050663|GO:0005886|GO:0050798|GO:0016021	NM_007048	THC2526583
A_23_P48495	0.0118343	2.32081	7.73539	8.30269	7.97093	P	P	P	6.85532	7.09907	6.37674	P	P	P	A_23_P48495	TCL1B	Homo sapiens T-cell leukemia/lymphoma 1B (TCL1B), mRNA [NM_004918]	TGTGCTTCTGCTTATTCAGTCCTTCAGCTCACGGAAGGGATGCTAGTCCGTGAAGGTGAC	96158926	chr14	96158867	+	FALSE	hs|14q32.13	ENST00000464815	9623	NM_004918	T-cell leukemia/lymphoma 1B	---	NM_004918	NP073518
A_23_P55706	0.00792835	2.31951	11.089	11.0291	11.0213	P	P	P	9.95009	9.93621	9.58352	P	P	P	A_23_P55706	RELB	Homo sapiens v-rel avian reticuloendotheliosis viral oncogene homolog B (RELB), mRNA [NM_006509]	CAGACTTGAAGGTGGGGGGTAGGTTGGTTGTTCAGAGTCTTCCCAATAAAGATGAGTTTT	45541444	chr19	45541385	+	FALSE	hs|19q13.32	ENST00000221452	5971	NM_006509	v-rel avian reticuloendotheliosis viral oncogene homolog B	GO:0005515|GO:0003700|GO:0006366|GO:0000981|GO:0007249|GO:0005829|GO:0005737|GO:0006954|GO:0019882|GO:0045944|GO:0043011|GO:0034097|GO:0033256|GO:0000977|GO:0005815|GO:0071470|GO:0003714|GO:0001047|GO:0000122|GO:0032922|GO:0038061|GO:0045063|GO:0003682|GO:0045087|GO:0005654	NM_006509	THC2470478
A_33_P3301524	0.00208217	2.30967	8.20668	8.29712	8.62209	P	P	P	7.13459	7.00966	7.36904	P	P	P	A_33_P3301524	XRCC3	Homo sapiens X-ray repair complementing defective repair in Chinese hamster cells 3 (XRCC3), transcript variant 1, mRNA [NM_001100119]	TGCCTCCACATGCTGCCTGGCACAGACCAGGCCTTTGACAAATAAATGTTCAATGGATGC	104164014	chr14	104163955	-	FALSE	hs|14q32.33	ENST00000554811	7517	NM_001100119	X-ray repair complementing defective repair in Chinese hamster cells 3	GO:0000400|GO:0005515|GO:0048471|GO:0010033|GO:0071140|GO:0005657|GO:0008821|GO:0005634|GO:0006310|GO:0090267|GO:0010824|GO:0005524|GO:0006974|GO:0005739|GO:0005737|GO:0006281|GO:0000724|GO:0033065|GO:0000737|GO:0008094	NM_001100119	THC2510767
A_33_P3321130	0.00433977	2.3085	9.56302	9.64628	9.28046	P	P	P	8.30591	8.53707	8.00136	P	P	P	A_33_P3321130	DENND3	DENN/MADD domain containing 3 [Source:HGNC Symbol;Acc:HGNC:29134] [ENST00000520482]	CCACACCTGCTTTTCCAGACTTCCTTCTAGAATTCCAAAGAAATGTAAATAAATATAAGG	142186349	chr8	142186290	+	FALSE	hs|8q24.3	ENST00000520482	22898	AK125506	DENN/MADD domain containing 3	GO:0017112|GO:0008333|GO:0032851|GO:0044257	---	THC2476221
A_23_P140738	0.000285572	2.30371	7.42654	7.43205	7.61676	P	P	P	6.32524	6.14335	6.39179	P	P	P	A_23_P140738	PIEZO1	Homo sapiens piezo-type mechanosensitive ion channel component 1 (PIEZO1), mRNA [NM_001142864]	GTCATCGGCAAGTTCGTGCGCGGATTCTTCAGCGAGATCTCGCACTCCATTATGTTCGAG	88782231	chr16	88782172	-	FALSE	hs|16q24.3	ENST00000327397	9780	NM_001142864	piezo-type mechanosensitive ion channel component 1	GO:0008381|GO:0005261|GO:0050982|GO:0005886|GO:0005783|GO:0033116|GO:0042391|GO:0005789|GO:0016021|GO:0033634|GO:0033625|GO:0006812	NM_001142864	THC2763782
A_33_P3228558	0.0101511	2.30306	11.736	11.7684	11.7473	P	P	P	10.5602	10.7403	10.3083	P	P	P	A_33_P3228558	ARHGAP27	Homo sapiens Rho GTPase activating protein 27 (ARHGAP27), transcript variant 4, mRNA [NM_001282290]	CACAGGGGCCTCATACCATATGTCTAAATATTTAAAAGTTATCAATCAAGCTAACAACTG	43471360	chr17	43471301	-	FALSE	hs|17q21.31	ENST00000376922	201176	NM_001282290	Rho GTPase activating protein 27	GO:0005622|GO:0007165|GO:0017124|GO:0005737|GO:0016020|GO:0043089|GO:0032855|GO:0030675|GO:0006898	NM_001282290	THC2467457
A_24_P300777	0.0397681	2.29969	10.4315	11.396	10.9514	P	P	P	9.86247	9.89119	9.55633	P	P	P	A_24_P300777	ADAM8	Homo sapiens ADAM metallopeptidase domain 8 (ADAM8), transcript variant 1, mRNA [NM_001109]	TATGTGGGAGAGTCAGCTATCTTGTCTGGTTTTCTTGAGACCTCAGATGTGTGTTCAGCA	135076051	chr10	135075992	-	FALSE	hs|10q26.3	ENST00000445355	101	NM_001109	ADAM metallopeptidase domain 8	GO:2000391|GO:0005515|GO:0051897|GO:0033089|GO:0051044|GO:0005886|GO:2000418|GO:2000415|GO:0035419|GO:0071133|GO:0050714|GO:0042581|GO:0002102|GO:0032127|GO:0043621|GO:0043524|GO:0005737|GO:0016337|GO:0051092|GO:0006954|GO:0002675|GO:0022617|GO:0045780|GO:0030198|GO:0006508|GO:0032010|GO:0050839|GO:0022407|GO:0009986|GO:0002523|GO:0005509|GO:2000309|GO:0070245|GO:0071456|GO:0001525|GO:0045785|GO:…	NM_001109	THC2718075
A_23_P110319	0.0499324	2.29814	8.93875	8.10961	8.0835	P	P	P	7.50172	7.48685	6.50994	P	P	P	A_23_P110319	CWH43	Homo sapiens cell wall biogenesis 43 C-terminal homolog (S. cerevisiae) (CWH43), transcript variant 1, mRNA [NM_025087]	TTTGGGAACCACGAAGATGACCTCGACAGGAAACTGCAGGCTATTGCTGTTTCAAAACTA	49040098	chr4	49034719	+	FALSE	hs|4p11	ENST00000226432	80157	NM_025087	cell wall biogenesis 43 C-terminal homolog (S. cerevisiae)	GO:0016021|GO:0006506	NM_025087	THC2476368
A_23_P39386	0.0114969	2.29512	10.9648	11.5641	11.2807	P	P	P	10.199	10.1097	9.95686	P	P	P	A_23_P39386	HCST	Homo sapiens hematopoietic cell signal transducer (HCST), transcript variant 1, mRNA [NM_014266]	TGACCCTCCTGCAGCTTGGACCTTTGACTTCTGACCCTCTCATCCTGGATGGTGTGTGGT	36395119	chr19	36395060	+	FALSE	hs|19q13.12	ENST00000437550	10870	NM_014266	hematopoietic cell signal transducer	GO:0005515|GO:0009986|GO:0005886|GO:0050776|GO:0005102|GO:0014068|GO:0016021|GO:0043548	NM_014266	THC2473781
A_32_P452655	0.0172212	2.2922	15.4457	14.7861	15.314	P	P	P	14.3815	13.9557	13.5905	P	P	P	A_32_P452655	LGALS9C	Homo sapiens lectin, galactoside-binding, soluble, 9C (LGALS9C), mRNA [NM_001040078]	TGACCAGAGTGTTCTCTTCAGGGGACTGGCTCCTTTCCCAGTGTCCTTAAAATAAAGAAA	18398235	chr17	18398176	+	FALSE	hs|17p11.2	ENST00000580674	654346	NM_001040078	lectin, galactoside-binding, soluble, 9C	GO:0030246	NM_001040078	THC2629990
A_33_P3504659	0.00984189	2.28639	9.85472	9.88696	10.3981	P	P	P	9.00985	8.8954	8.70591	P	P	P	A_33_P3504659	CASP10	Homo sapiens caspase 10, apoptosis-related cysteine peptidase (CASP10), transcript variant 1, mRNA [NM_032977]	CCTTGGGGCGTGGAAGGGCATTAGGAGTGTTTCATTTGATATGTGAATGCTCATAAAAAA	202084705	chr2	202084646	+	FALSE	hs|2q33.1	ENST00000346817	843	NM_032977	caspase 10, apoptosis-related cysteine peptidase	GO:0005515|GO:0005886|GO:0031265|GO:0006915|GO:0042981|GO:0097190|GO:0005829|GO:0004197|GO:0005737|GO:0035877|GO:0045087|GO:0097199|GO:0006508|GO:0043123|GO:0031625	NM_032977	THC2485181
A_23_P152024	0.0456464	2.28543	7.06781	7.94931	7.73978	P	P	P	6.3599	6.52777	6.42582	P	P	P	A_23_P152024	CSK	Homo sapiens c-src tyrosine kinase (CSK), transcript variant 1, mRNA [NM_004383]	AGTTTCGGAATCCTTCTCTGGGAAATCTACTCCTTTGGGCGAGTGCCTTATCCAAGAATT	75094424	chr15	75094365	+	FALSE	hs|15q24.1	ENST00000564216	1445	NM_004383	c-src tyrosine kinase	GO:0005515|GO:0050852|GO:0008285|GO:0005886|GO:0048709|GO:0032715|GO:0031295|GO:0042997|GO:0001817|GO:0045779|GO:0030154|GO:0042802|GO:0005829|GO:0050765|GO:0005737|GO:0007173|GO:0043406|GO:0005911|GO:0042127|GO:0071375|GO:0070373|GO:0010989|GO:0070064|GO:0038083|GO:0070062|GO:0033673|GO:0019903|GO:0005102|GO:0030168|GO:0007417|GO:0008022|GO:0005524|GO:0031234|GO:0016477|GO:0007420|GO:0007596|GO:…	NM_004383	THC2731929
A_23_P104188	0.0139187	2.28238	10.9124	10.5076	11.0031	P	P	P	9.48813	10.0222	9.28421	P	P	P	A_23_P104188	ELF3	Homo sapiens E74-like factor 3 (ets domain transcription factor, epithelial-specific ) (ELF3), transcript variant 1, mRNA [NM_004433]	AGGTTCTCCAGAGTCGGAACTGAGGGTTGGAACTATACCCGGGACCAAACTCACGGACCA	201984488	chr1	201984429	+	FALSE	hs|1q32.1	ENST00000475698	1999	NM_004433	E74-like factor 3 (ets domain transcription factor, epithelial-specific )	GO:0005515|GO:0003700|GO:0006357|GO:0006366|GO:0060056|GO:0000981|GO:0001824|GO:0003713|GO:0005634|GO:0007275|GO:0000978|GO:0001077|GO:0005737|GO:0006954|GO:0008544|GO:0030198|GO:0045944|GO:0030855|GO:0045893|GO:0045892	NM_004433	THC2556235
A_24_P208345	0.0129252	2.28188	11.389	11.3297	10.8135	P	P	P	10.3103	10.035	9.59435	P	P	P	A_24_P208345	SLC45A3	Homo sapiens solute carrier family 45, member 3 (SLC45A3), mRNA [NM_033102]	GTGCCGTTTGCAATAATGTCGTCTTATTTATTTAGCGGGGTGAATATTTTATACTGTAAG	205627096	chr1	205627037	-	FALSE	hs|1q32.1	ENST00000367145	85414	NM_033102	solute carrier family 45, member 3	GO:0016021|GO:0055085	NM_033102	NP1165434
A_23_P2601	0.00597142	2.28187	14.8218	14.9366	15.3693	P	P	P	14.1015	13.6795	13.8023	P	P	P	A_23_P2601	HSP90B1	Homo sapiens heat shock protein 90kDa beta (Grp94), member 1 (HSP90B1), mRNA [NM_003299]	CCCTTCTCCCCTGCACTGTAAAATGTGGGATTATGGGTCACAGGAAAAAGTGGGTTTTTT	104341595	chr12	104341536	+	FALSE	hs|12q23.3	ENST00000614327	7184	NM_003299	heat shock protein 90kDa beta (Grp94), member 1	GO:0005515|GO:0048471|GO:0005886|GO:0005783|GO:0003723|GO:0031247|GO:0005634|GO:0015031|GO:0005829|GO:0030968|GO:0006457|GO:0071682|GO:0070062|GO:0042470|GO:0001666|GO:0051208|GO:0043066|GO:0019903|GO:0005509|GO:0046790|GO:0030496|GO:0005576|GO:0002224|GO:0030433|GO:0005524|GO:0071318|GO:0006898|GO:0031012|GO:0016020|GO:0045087|GO:0005789|GO:0005788|GO:0043666|GO:0051082|GO:0006987|GO:0044267|GO:…	NM_003299	THC2465650
A_23_P155765	0.0440167	2.27815	10.603	10.252	11.2189	P	P	P	9.71102	9.57965	9.3684	P	P	P	A_23_P155765	HMGB2	Homo sapiens high mobility group box 2 (HMGB2), transcript variant 1, mRNA [NM_002129]	TAAAAAATGCAGGTTGTAGCTTTTTGATGGGCTACTCATACAGTTAGATTTTACAGCTTC	174253072	chr4	174253013	-	FALSE	hs|4q34.1	ENST00000511316	3148	NM_002129	high mobility group box 2	GO:0005515|GO:0000793|GO:0048471|GO:0003700|GO:0044212|GO:0007289|GO:0006325|GO:0005634|GO:0005615|GO:0032075|GO:0006921|GO:0045654|GO:0005737|GO:0003690|GO:0050786|GO:0003697|GO:0045944|GO:0006338|GO:0033151|GO:0006357|GO:0008301|GO:0019904|GO:0006334|GO:0006915|GO:0048545|GO:0042056|GO:0003677|GO:0050918|GO:0003684|GO:0043234|GO:0071222|GO:0051103|GO:0001938|GO:0060326|GO:0045648|GO:0006309|GO:…	NM_002129	THC2502562
A_33_P3262191	0.0371087	2.27358	9.66402	9.59604	9.59638	P	P	P	8.87624	8.072	8.22249	P	P	P	A_33_P3262191	CPNE7	Homo sapiens copine VII (CPNE7), transcript variant 2, mRNA [NM_014427]	CTGGCCTGTGGGTTCTGCCGGTGGGGCTTCAGGAGTAATAAAGTGTCACCCTATCCTTGT	89663653	chr16	89663594	+	FALSE	hs|16q24.3	ENST00000268720	27132	NM_014427	copine VII	GO:0006629|GO:0005215|GO:0006810|GO:0070062	NM_014427	THC2473641
A_23_P48029	0.0179007	2.26768	6.73669	6.92054	7.488	P	P	P	5.52815	6.19851	5.90753	P	P	P	A_23_P48029	CLEC4A	Homo sapiens C-type lectin domain family 4, member A (CLEC4A), transcript variant 1, mRNA [NM_016184]	GGGATAGATAATAAGCTCTTCTTATTCATGTGTAAGGGAGGTCCATAGAATTTAGGTGGT	8290992	chr12	8290933	+	FALSE	hs|12p13.31	ENST00000345999	50856	NM_016184	C-type lectin domain family 4, member A	GO:0005887|GO:0045087|GO:0030246|GO:0007155|GO:0007166|GO:0004888	NM_016184	NP863308
A_21_P0012439	0.0150516	2.26696	7.47027	7.7982	7.43205	P	P	P	6.75768	6.31349	6.01889	P	P	P	A_21_P0012439	TRANK1	Homo sapiens tetratricopeptide repeat and ankyrin repeat containing 1 (TRANK1), mRNA [NM_014831]	AAGTTTCTTGCCTTGCTTTGATCATATTTTCACAACTGGATTCCCAACAGAAGTGTGGCA	36937230	chr3	36937171	-	FALSE	hs|3p22.2	ENST00000429976	9881	---	tetratricopeptide repeat and ankyrin repeat containing 1	GO:0016787|GO:0008152|GO:0005524	NM_014831	THC2676885
A_33_P3230219	0.0122122	2.25979	13.3834	12.9802	13.5319	P	P	P	12.1669	12.2209	12.0271	P	P	P	A_33_P3230219	TMEM54	Homo sapiens transmembrane protein 54 (TMEM54), mRNA [NM_033504]	CCAGCCCACTGCACTGAAATGAGACTTTATTCTGAAATTATTAAAAAGAACAGAGATGCT	33360256	chr1	33360197	-	FALSE	hs|1p35.1	ENST00000373463	113452	NM_033504	transmembrane protein 54	GO:0008150|GO:0003674|GO:0016021|GO:0005575	NM_033504	THC2463746
A_33_P3221748	0.0362588	2.25845	9.88483	10.5913	10.6426	P	P	P	9.34513	9.12927	9.22689	P	P	P	A_33_P3221748	RUNX3	Homo sapiens runt-related transcription factor 3 (RUNX3), transcript variant 1, mRNA [NM_001031680]	GGCACACACCTGTCTGTAACCTGTTTTGTGCTCTGAAAGCAAATAGTCCTGAGCAAAAAA	25227597	chr1	25227538	-	FALSE	hs|1p36.11	ENST00000338888	864	NM_001031680	runt-related transcription factor 3	GO:0005515|GO:2001238|GO:0000790|GO:0006355|GO:0000977|GO:0003700|GO:0005794|GO:0006366|GO:0000981|GO:0050680|GO:0005730|GO:0005634|GO:0000122|GO:0045786|GO:0005524|GO:0043231|GO:0031069|GO:0005737|GO:0007411|GO:0002062|GO:0048935|GO:0048469|GO:0006468|GO:0032609	NM_001031680	---
A_33_P3413759	0.0232154	2.25599	7.71769	7.98029	7.30368	P	P	P	6.65768	6.79946	5.97553	P	P	P	A_33_P3413759	ACER2	Homo sapiens alkaline ceramidase 2 (ACER2), mRNA [NM_001010887]	AGTTTCTTGGGTCAGATGCTTGATGAACTTGCAGTCCTTTGGGTTCTGATGTGTGCTTTG	19424789	chr9	19424730	+	FALSE	hs|9p22.1	ENST00000340967	340485	NM_001010887	alkaline ceramidase 2	GO:0006665|GO:0033629|GO:0008284|GO:0005794|GO:0006919|GO:0006672|GO:0030148|GO:0071633|GO:0090285|GO:0044281|GO:0035690|GO:0017040|GO:0030173|GO:0000139|GO:0032526|GO:0046512|GO:0010942|GO:0001953	NM_001010887	NP1212864
A_23_P140146	0.00171247	2.25531	11.494	11.368	11.7588	P	P	P	10.5196	10.4166	10.1707	P	P	P	A_23_P140146	IFI27L2	Homo sapiens interferon, alpha-inducible protein 27-like 2 (IFI27L2), mRNA [NM_032036]	TAAAGAAGATGAGGCAAGAGAAAATGTACCCCAAGGTGAACCTCCAAAACCCCCACTCAA	94594217	chr14	94594158	-	FALSE	hs|14q32.12	ENST00000554909	83982	NM_032036	interferon, alpha-inducible protein 27-like 2	GO:0016021	NM_032036	THC2471182
A_33_P3256858	0.0494299	2.25491	9.87892	9.31225	10.397	P	P	P	8.96352	8.83671	8.4138	P	P	P	A_33_P3256858	C14orf80	Homo sapiens chromosome 14 open reading frame 80 (C14orf80), transcript variant 1, mRNA [NM_001134875]	CTTGAGGAGGTCGTGACAGGCTCAGCCTGGTGGTCTGGAGGGGACTCGGAAATAAATTGT	105965551	chr14	105965492	+	FALSE	hs|14q32.33	ENST00000334656	283643	NM_001134875	chromosome 14 open reading frame 80	---	NM_001134875	THC2492642
A_23_P201711	0.013278	2.25189	14.228	13.8722	14.5844	P	P	P	13.2249	13.192	12.8053	P	P	P	A_23_P201711	S100A6	Homo sapiens S100 calcium binding protein A6 (S100A6), mRNA [NM_014624]	TTGGCTCGAAGCTGCAGGATGCTGAAATTGCAAGGCTGATGGAAGACTTGGACCGGAACA	153507685	chr1	153507255	-	FALSE	hs|1q21.3	ENST00000462776	6277	NM_014624	S100 calcium binding protein A6	GO:0005515|GO:0048471|GO:0015075|GO:0005509|GO:0005634|GO:0048146|GO:0005635|GO:0007409|GO:0001726|GO:0042803|GO:0005829|GO:0031234|GO:0044548|GO:0007165|GO:0005737|GO:0034220|GO:0008270|GO:0005523|GO:0070062|GO:0048306	NM_014624	THC2503608
A_23_P132027	0.0218766	2.24878	7.95263	7.9721	8.6347	P	P	P	7.25171	6.91774	6.96885	P	P	P	A_23_P132027	SPAG4	Homo sapiens sperm associated antigen 4 (SPAG4), mRNA [NM_003116]	CGATTTCGCGGTCTTTGGCCTCCAGGTTTATGATGAAACTGAAGTTTCCTTGGGGAAATT	34208649	chr20	34207653	+	FALSE	hs|20q11.22	ENST00000498203	6676	NM_003116	sperm associated antigen 4	GO:0005737|GO:0031514|GO:0005198|GO:0006998|GO:0090286|GO:0016021|GO:0007283|GO:0005635|GO:0005856	NM_003116	THC2476999
A_23_P160025	0.0463944	2.24269	8.23258	9.0819	9.18553	P	P	P	7.51308	8.00226	7.61697	P	P	P	A_23_P160025	IFI16	Homo sapiens interferon, gamma-inducible protein 16 (IFI16), transcript variant 2, mRNA [NM_005531]	GACCAGGAAAAACAAGAAAGACATACTCAATCCTGATTCAAGTATGGAAACTTCACCAGA	159024678	chr1	159024619	+	FALSE	hs|1q23.1	ENST00000562225	3428	NM_005531	interferon, gamma-inducible protein 16	GO:0005515|GO:0008283|GO:0032731|GO:0005634|GO:0097202|GO:0002218|GO:0001819|GO:0042802|GO:0005829|GO:0051607|GO:0005737|GO:0003690|GO:0006954|GO:0045944|GO:0030099|GO:0030224|GO:0032481|GO:0042149|GO:0045824|GO:0045071|GO:0030097|GO:0005730|GO:0006914|GO:0001047|GO:2000117|GO:0000122|GO:0000978|GO:0071479|GO:0006351|GO:0043392|GO:0042771|GO:0001078|GO:0072332|GO:0016020|GO:0016607|GO:0045087|GO:…	NM_005531	THC2477252
A_23_P428298	0.037111	2.2418	8.54614	8.71328	9.33052	P	P	P	7.81398	8.11105	7.12557	P	P	P	A_23_P428298	UNC5CL	Homo sapiens unc-5 homolog C (C. elegans)-like (UNC5CL), mRNA [NM_173561]	GGGGATATTTTCCCCATGGATCAAGATCCAGTTTAGGGTTGGGAAATAAAGGATAGGGAT	40994949	chr6	40994890	-	FALSE	hs|6p21.1	ENST00000244565	222643	NM_173561	unc-5 homolog C (C. elegans)-like	GO:0007165|GO:0005737|GO:0016020|GO:0046330|GO:0006508|GO:0008233|GO:0016021|GO:0043123	NM_173561	THC2477820
A_33_P3260014	0.0478904	2.23742	8.14025	7.40158	7.15306	P	P	P	6.57338	5.87268	6.80032	P	P	P	A_33_P3260014	TPO	Homo sapiens thyroid peroxidase (TPO), transcript variant 4, mRNA [NM_175721]	ACAAGTGTGGCTTCCCAGAGAGCGTGGAGAATGGGGACTTTGTGCACTGTGAGGAGTCTG	1500429	chr2	1500370	+	FALSE	hs|2p25.3	ENST00000329066	7173	NM_175721	thyroid peroxidase	GO:0005886|GO:0009986|GO:0005509|GO:0044281|GO:0005615|GO:0005739|GO:0034641|GO:0004601|GO:0005887|GO:0004447|GO:0042446|GO:0006590|GO:0042744|GO:0006979|GO:0035162|GO:0055114|GO:0020037	NM_175721	THC2486054
A_33_P3377519	0.0180923	2.23074	7.02025	7.37134	6.81594	P	P	P	6.02145	6.21847	5.44293	P	P	P	A_33_P3377519	HOXA6	homeobox A6 [Source:HGNC Symbol;Acc:HGNC:5107] [ENST00000222728]	GGCTTCCGCAGCTTCAGGGGAGCCCGGAGCTTTGCAAGCGTCTGTGCATTTATTTCTTAC	27185175	chr7	27185116	-	FALSE	hs|7p15.2	ENST00000222728	3203	XM_006715716	homeobox A6	GO:0043565|GO:0006355|GO:0003700|GO:0048704|GO:0005634|GO:0009952|GO:0006351	XM_006715716	---
A_33_P3389634	0.00870703	2.23069	10.464	10.3957	10.9096	P	P	P	9.68574	9.5164	9.08623	P	P	P	A_33_P3389634	CAPG	Homo sapiens capping protein (actin filament), gelsolin-like (CAPG), transcript variant 1, mRNA [NM_001747]	ATTCTGCCTCAGGGCCATGAGAGTCCCATCTTCAAGCAATTTTTCAAGGACTGGAAATGA	85622075	chr2	85622016	-	FALSE	hs|2p11.2	ENST00000409724	822	NM_001747	capping protein (actin filament), gelsolin-like	GO:0042470|GO:0051016|GO:0006461|GO:0030031|GO:0008290|GO:0005634|GO:0003779|GO:0070062	NM_001747	THC2788768
A_23_P103932	0.0210983	2.22928	8.65116	9.16356	9.42157	P	P	P	7.76225	8.16749	7.91038	P	P	P	A_23_P103932	FGR	Homo sapiens FGR proto-oncogene, Src family tyrosine kinase (FGR), transcript variant 2, mRNA [NM_001042747]	TTGCAGAGCACTTCCCACCTCTCTGAATAGTGTGTATGTGTTGGTTTATTGATTCTGTAA	27938897	chr1	27938838	-	FALSE	hs|1p36.11	ENST00000374004	2268	NM_001042747	FGR proto-oncogene, Src family tyrosine kinase	GO:0045859|GO:0005515|GO:0005886|GO:0050830|GO:0008360|GO:0005743|GO:0050715|GO:0015629|GO:0030154|GO:0005829|GO:0050764|GO:0005758|GO:0046777|GO:0043552|GO:0042127|GO:0071375|GO:0005856|GO:0038083|GO:0070062|GO:0034987|GO:0034988|GO:0030335|GO:0019901|GO:0032587|GO:0014068|GO:0018108|GO:0009615|GO:0005524|GO:0043306|GO:0031234|GO:0002768|GO:0016477|GO:0007229|GO:0007596|GO:0045087|GO:0045088|GO:…	NM_001042747	THC2462697
A_33_P3464555	0.0175967	2.22501	8.1507	8.77798	8.33996	P	P	P	7.41532	7.2145	7.24244	P	P	P	A_33_P3464555	CAMK1D	calcium/calmodulin-dependent protein kinase ID [Source:HGNC Symbol;Acc:HGNC:19341] [ENST00000619168]	CGAACTTTGCCTTTTCCTTAAACACATTCCAGACCAAACACTGTTCAGTTTGTTAAAAAA	12875922	chr10	12875863	+	FALSE	hs|10p13	ENST00000619168	57118	XM_006717483	calcium/calmodulin-dependent protein kinase ID	GO:0005516|GO:0043066|GO:0043065|GO:0071622|GO:0005634|GO:0060267|GO:0005524|GO:0032793|GO:0005737|GO:0050766|GO:0006954|GO:0010976|GO:0090023|GO:0050773|GO:0006468|GO:0004683	XM_006717483	THC2583660
A_23_P134426	0.0147435	2.2216	8.76229	8.50501	9.20277	P	P	P	7.86667	7.46854	7.73951	P	P	P	A_23_P134426	GPNMB	Homo sapiens glycoprotein (transmembrane) nmb (GPNMB), transcript variant 1, mRNA [NM_001005340]	ACCAGGCATGATGCTGAGTGACACTCTTGTGTATATTTCCAAATTTTTGTACAGTCGCTG	23314555	chr7	23314496	+	FALSE	hs|7p15.3	ENST00000381990	10457	NM_001005340	glycoprotein (transmembrane) nmb	GO:0042470|GO:0008285|GO:0005178|GO:0005887|GO:0030282|GO:0016021|GO:0007155|GO:0008201|GO:0001649	NM_001005340	THC2476654
A_33_P3407895	0.0137335	2.22062	9.16656	9.64959	9.70251	P	P	P	8.28419	8.48938	8.34236	P	P	P	A_33_P3407895	RINL	Homo sapiens Ras and Rab interactor-like (RINL), transcript variant 1, mRNA [NM_001195833]	TGTGACAGGGACCAGTGACAACTAGGGGTTTCACACCCCTCCGTTCATGCCTGTAATCCC	39359768	chr19	39359709	-	FALSE	hs|19q13.2	ENST00000589111	126432	NM_001195833	Ras and Rab interactor-like	GO:0043547|GO:0005085|GO:0016023|GO:0015629|GO:0015031|GO:0001726|GO:0006897|GO:0005096	NM_001195833	THC2497857
A_23_P162142	0.0467136	2.22058	9.30548	8.56032	9.24138	P	P	P	8.47959	7.40208	7.654	P	P	P	A_23_P162142	TSKU	Homo sapiens tsukushi, small leucine rich proteoglycan (TSKU), transcript variant 1, mRNA [NM_015516]	CCTGGGCTGTTTCCTTAGTCTTCATTTTATAAAAGTTGTTGCCTTTTTAACGGAGTGTCA	76508922	chr11	76508863	+	FALSE	hs|11q13.5	ENST00000527881	25987	NM_015516	tsukushi, small leucine rich proteoglycan	GO:0010468|GO:0021960|GO:0021540|GO:0021670|GO:0030178|GO:0061073|GO:0005615	NM_015516	THC2622095
A_23_P150768	0.00714033	2.21704	8.25059	8.58955	8.83639	P	P	P	7.67836	7.30426	7.27067	P	P	P	A_23_P150768	SLCO2B1	Homo sapiens solute carrier organic anion transporter family, member 2B1 (SLCO2B1), transcript variant 1, mRNA [NM_007256]	TGCTGGTTGGTATCTGTAAATGTTTAATAAATATCTGAGCATGTATCTATCAACGCCAAG	74917162	chr11	74917103	+	FALSE	hs|11q13.4	ENST00000341411	11309	NM_007256	solute carrier organic anion transporter family, member 2B1	GO:0005886|GO:0015347|GO:0043252|GO:0008514|GO:0016021|GO:0055085	NM_007256	THC2461194
A_24_P416177	0.0261278	2.21446	6.70322	7.56502	7.0376	P	P	P	5.91634	6.29237	5.73129	P	P	P	A_24_P416177	ADCY7	Homo sapiens adenylate cyclase 7 (ADCY7), transcript variant 1, mRNA [NM_001114]	CCACTGTATACTTTGTGTATATAATAGGTCAGTGTAAAGAAATATGATTTGAGGTGGTGC	50351906	chr16	50351847	+	FALSE	hs|16q12.1	ENST00000254235	113	NM_001114	adenylate cyclase 7	GO:0005886|GO:0030819|GO:0007268|GO:0007202|GO:0044281|GO:0007193|GO:0046872|GO:0035556|GO:0007173|GO:0071377|GO:0006171|GO:0006833|GO:0034199|GO:0048011|GO:0060135|GO:0005524|GO:0055085|GO:0003091|GO:0007165|GO:0071361|GO:0006112|GO:0004016|GO:0008543|GO:0045087|GO:0007189|GO:0016021	NM_001114	THC2517838
A_23_P136573	0.00322379	2.21413	7.34881	7.81718	7.57949	P	P	P	6.63633	6.41837	6.26414	P	P	P	A_23_P136573	ST3GAL5	Homo sapiens ST3 beta-galactoside alpha-2,3-sialyltransferase 5 (ST3GAL5), transcript variant 1, mRNA [NM_003896]	TTTGACAGCCTTCTTGATGTATTTCTCCATCCTGCAGATACTTTGAAGTGCAGCTCATGT	86067218	chr2	86067159	-	FALSE	hs|2p11.2	ENST00000461206	8869	NM_003896	ST3 beta-galactoside alpha-2,3-sialyltransferase 5	GO:0008373|GO:0047291|GO:0005975|GO:0006688|GO:0030173|GO:0000139|GO:0004513|GO:0005887|GO:0001574|GO:0016021|GO:0006488|GO:0044267|GO:0018279|GO:0043687	NM_003896	THC2490252
A_23_P121265	0.00450198	2.21301	7.15235	6.98194	7.39642	P	P	P	6.31996	5.92348	5.83158	P	P	P	A_23_P121265	TWF2	Homo sapiens twinfilin actin-binding protein 2 (TWF2), mRNA [NM_007284]	GGTCAACTACATCCAGATGAAGCTGGACCTAGAGCGGGAAACCATTGAGCTGGTGCACAC	52264904	chr3	52264046	-	FALSE	hs|3p21.2	ENST00000305533	11344	NM_007284	twinfilin actin-binding protein 2	GO:0032532|GO:0048471|GO:0042989|GO:0071300|GO:0045773|GO:0032420|GO:0005546|GO:0030175|GO:0030016|GO:0005524|GO:0030027|GO:0030426|GO:0003785|GO:0010592|GO:0051016|GO:0005737|GO:0071363|GO:0032956|GO:0030837|GO:0005080|GO:0010976|GO:0030030|GO:0005856|GO:0070062	NM_007284	THC2695624
A_23_P252062	0.0202705	2.20912	9.11697	8.5276	9.28591	P	P	P	8.14643	7.69459	7.71732	P	P	P	A_23_P252062	PPARG	Homo sapiens peroxisome proliferator-activated receptor gamma (PPARG), transcript variant 3, mRNA [NM_138711]	CCAAGGCTTCATGACAAGGGAGTTTCTAAAGAGCCTGCGAAAGCCTTTTGGTGACTTTAT	12458558	chr3	12458499	+	FALSE	hs|3p25.2	ENST00000396999	5468	NM_138711	peroxisome proliferator-activated receptor gamma	GO:0005515|GO:0010467|GO:0043627|GO:0030308|GO:0006367|GO:0003700|GO:0044212|GO:0033189|GO:0009409|GO:0003707|GO:0007507|GO:0042953|GO:0042594|GO:0004879|GO:0019395|GO:0032869|GO:0010745|GO:0019903|GO:0030331|GO:0000122|GO:0001890|GO:0002674|GO:0045165|GO:0007186|GO:0032966|GO:0045087|GO:0045600|GO:0005654|GO:0008270|GO:0001012|GO:0015909|GO:0019899|GO:0045892|GO:0006629|GO:0033993|GO:0031100|GO:…	NM_138711	THC2604982
A_23_P15146	0.000859294	2.20836	8.81101	8.97128	9.06717	P	P	P	7.99264	7.71022	7.71039	P	P	P	A_23_P15146	IL32	Homo sapiens interleukin 32 (IL32), transcript variant 1, mRNA [NM_001012631]	GGAGGAGCTGACACCCCAGAAGTGCTCTGAACCCCAATCCTCAAAATGAAGATACTGACA	3119367	chr16	3119308	+	FALSE	hs|16p13.3	ENST00000529550	9235	NM_001012631	interleukin 32	GO:0005515|GO:0006955|GO:0016020|GO:0006952|GO:0007155|GO:0005615|GO:0005125	NM_001012631	THC2588929
A_23_P148121	0.0244571	2.20704	7.7874	7.73878	7.60999	P	P	P	6.91087	6.52446	6.18999	P	P	P	A_23_P148121	EHBP1L1	Homo sapiens EH domain binding protein 1-like 1 (EHBP1L1), mRNA [NM_001099409]	TGCAGGAGGAGGTGCTGATCCAGGAGTGGTTCACCCTGGTCAACAAGAAGAACGCTCTCA	65358035	chr11	65357976	+	FALSE	hs|11q13.1	ENST00000309295	254102	NM_001099409	EH domain binding protein 1-like 1	GO:0008150|GO:0003674|GO:0016020	NM_001099409	THC2551353
A_24_P935491	0.0237139	2.20567	9.04531	8.65091	9.28959	P	P	P	7.8668	7.93802	7.82557	P	P	P	A_24_P935491	COL3A1	Homo sapiens collagen, type III, alpha 1 (COL3A1), mRNA [NM_000090]	ACTTCAACACTCTTTATGATAACAACACTGTGTTATATTCTTTGAATCCTAGCCCATCTG	189876819	chr2	189876760	+	FALSE	hs|2q32.2	ENST00000304636	1281	NM_000090	collagen, type III, alpha 1	GO:0005515|GO:0021987|GO:0035025|GO:0005586|GO:0046332|GO:0005615|GO:0046872|GO:0007507|GO:0071230|GO:0022617|GO:0007411|GO:0030198|GO:0030199|GO:0030574|GO:0007179|GO:0043206|GO:0034097|GO:0009314|GO:2001223|GO:0060414|GO:0048407|GO:0007568|GO:0030168|GO:0048565|GO:0005576|GO:0006898|GO:0009612|GO:0031012|GO:0001501|GO:0005178|GO:0018149|GO:0050777|GO:0007160|GO:0007229|GO:0042060|GO:0005788|GO:…	NM_000090	THC2577120
A_33_P3350094	0.0281915	2.20387	6.82824	7.70932	7.27513	P	P	P	6.20473	6.46975	5.76596	P	P	P	A_33_P3350094	PATL2	Homo sapiens protein associated with topoisomerase II homolog 2 (yeast) (PATL2), mRNA [NM_001145112]	GGATCCAGAGAGTCTGAAGACATTTCTTATGCCTTTATATATTGGAGAACCCTTCCCCAT	44958077	chr15	44958018	-	FALSE	hs|15q21.1	ENST00000561082	197135	NM_001145112	protein associated with topoisomerase II homolog 2 (yeast)	GO:0017148|GO:0005515|GO:0005737|GO:0010607|GO:0000932|GO:0030529|GO:0003723|GO:0005634	NM_001145112	THC2604711
A_23_P53193	0.0018515	2.20353	11.3967	11.336	11.0265	P	P	P	10.2786	10.1375	9.92899	P	P	P	A_23_P53193	SYTL2	Homo sapiens synaptotagmin-like 2 (SYTL2), transcript variant a, mRNA [NM_032943]	GCACCTAAGGAATACTACACAGCATGTAAAAGTCAATCTGCATGTGCTTCTTTGATTACA	85406136	chr11	85406077	-	FALSE	hs|11q14.1	ENST00000525692	54843	NM_032943	synaptotagmin-like 2	GO:0005515|GO:0042470|GO:0017137|GO:0005794|GO:0005886|GO:0019902|GO:0005546|GO:0005634|GO:0006887|GO:0042043|GO:0006886|GO:0070257|GO:0006904|GO:0005737|GO:0016020|GO:0010923|GO:0001786|GO:0005654|GO:0016192|GO:0070382|GO:0019897	NM_032943	NP850982
A_23_P204484	0.0014048	2.20168	10.0277	9.89388	10.2428	P	P	P	9.02991	8.9343	8.79657	P	P	P	A_23_P204484	RAB35	Homo sapiens RAB35, member RAS oncogene family (RAB35), transcript variant 1, mRNA [NM_006861]	ATCACATCACAGATCACACTGCAGTTTCCATGTTAGCACTGTGGATGGGTTTTTAATCAA	120533628	chr12	120533569	-	FALSE	hs|12q24.23	ENST00000229340	11021	NM_006861	RAB35, member RAS oncogene family	GO:0005515|GO:0005886|GO:0032456|GO:0003924|GO:0048227|GO:0006886|GO:0031175|GO:0005739|GO:0000910|GO:0008104|GO:0019882|GO:0016197|GO:0032482|GO:0070062|GO:0031253|GO:0042470|GO:0005546|GO:0005525|GO:0045171|GO:0006888|GO:0006184|GO:0005905|GO:0045334|GO:0000139|GO:0005789|GO:0036010|GO:0019003|GO:0010008	NM_006861	THC2556752
A_32_P208120	0.0246668	2.19968	7.72279	8.4434	7.87282	P	P	P	6.88241	7.06629	6.76622	P	P	P	A_32_P208120	CAMK1D	calcium/calmodulin-dependent protein kinase ID [Source:HGNC Symbol;Acc:HGNC:19341] [ENST00000615792]	TCGAGGGGCGCTGATTTCATAGGATCTGGTGCTGTATATACGAATCTTGCAAAGCTCTAA	12871141	chr10	12871082	+	FALSE	hs|10p13	ENST00000615792	57118	XM_006717483	calcium/calmodulin-dependent protein kinase ID	GO:0005516|GO:0043066|GO:0043065|GO:0071622|GO:0005634|GO:0060267|GO:0005524|GO:0032793|GO:0005737|GO:0050766|GO:0006954|GO:0010976|GO:0090023|GO:0050773|GO:0006468|GO:0004683	XM_006717483	THC2473653
A_33_P3261648	0.0396192	2.19821	8.71565	9.34491	9.58486	P	P	P	7.95854	8.12254	8.27136	P	P	P	A_33_P3261648	ANKRD36B	Homo sapiens ankyrin repeat domain 36B (ANKRD36B), mRNA [NM_025190]	AGAAACTGAAGTACCTTCTGCTCACGTATTATGACGCCAATAAGAGAGACAGGAAGGAAA	98206048	chr2	98205989	-	FALSE	hs|2q11.2	ENST00000452478	57730	NM_025190	ankyrin repeat domain 36B	---	NM_025190	THC2529501
A_33_P3216467	0.0270856	2.19791	10.9887	10.1799	10.8069	P	P	P	9.96974	9.32743	9.28114	P	P	P	A_33_P3216467	FAM83E	Homo sapiens family with sequence similarity 83, member E (FAM83E), mRNA [NM_017708]	TCTGGCCTCGGCGTCTGTCAAGCAGAAGGGATGTTTGTCACTTGTTCTGCAACTTGGGCC	49104265	chr19	49104206	-	FALSE	hs|19q13.33	ENST00000263266	54854	NM_017708	family with sequence similarity 83, member E	---	NM_017708	THC2479249
A_23_P500741	0.0495683	2.19092	8.01173	8.90261	8.14263	P	P	P	7.30914	7.39973	7.10615	P	P	P	A_23_P500741	CBFA2T3	Homo sapiens core-binding factor, runt domain, alpha subunit 2; translocated to, 3 (CBFA2T3), transcript variant 1, mRNA [NM_005187]	TGAACCAGCCACGAACAGCCCGCCAGAGGCCTGAAGCTGAGCGTGTACGTTAATGTGAAT	88941407	chr16	88941348	-	FALSE	hs|16q24.3	ENST00000268679	863	NM_005187	core-binding factor, runt domain, alpha subunit 2; translocated to, 3	GO:0005515|GO:0003700|GO:0008283|GO:0003714|GO:0005730|GO:0005634|GO:0046872|GO:0006351|GO:0000139|GO:0003682|GO:0045944|GO:0005654|GO:0030851|GO:0045892	NM_005187	THC2465091
A_33_P3685216	0.0268206	2.1847	8.21997	8.79403	8.7862	P	P	P	7.46244	7.48358	7.54222	P	P	P	A_33_P3685216	A1BG	Homo sapiens alpha-1-B glycoprotein (A1BG), mRNA [NM_130786]	TCTCTGGGGGGCTGGAGAAGCCTCCCTCATTCCTCCCAGGAATTAATAAATGTGAAGAGA	58858293	chr19	58858234	-	FALSE	hs|19q13.43	ENST00000598345	1	NM_130786	alpha-1-B glycoprotein	GO:0008150|GO:0003674|GO:0072562|GO:0005576|GO:0005615|GO:0070062	NM_130786	THC2461029
A_24_P183128	0.0141324	2.18451	11.4513	10.8555	11.4674	P	P	P	10.2135	10.3273	9.89794	P	P	P	A_24_P183128	PLAC8	Homo sapiens placenta-specific 8 (PLAC8), transcript variant 2, mRNA [NM_016619]	TAAAAACTGATGGTGAAAAGCTCTTACCGAAGCAACAAAATTCAGCAGACACCTCTTCAG	84015842	chr4	84012077	-	FALSE	hs|4q21.22	ENST00000505406	51316	NM_016619	placenta-specific 8	GO:0043066|GO:0008284|GO:0040015|GO:0050873|GO:0045944|GO:0003682|GO:0009409|GO:0042742	NM_016619	THC2502796
A_23_P87742	0.00940784	2.18181	9.95707	10.5355	10.2389	P	P	P	9.21588	9.22613	8.95474	P	P	P	A_23_P87742	IFFO1	Homo sapiens intermediate filament family orphan 1 (IFFO1), transcript variant 4, mRNA [NM_001039670]	CTCAGGGTCTCTGTTTAAGTATCAGCTAAAGATGTGCTTCCTCCGTGTCTGTCATACACT	6648906	chr12	6648847	-	FALSE	hs|12p13.31	ENST00000396830	25900	NM_001039670	intermediate filament family orphan 1	GO:0005882	NM_001039670	THC2603599
A_23_P54622	0.0319566	2.17928	7.85613	7.58163	8.41298	P	P	P	7.06326	6.80673	6.71335	P	P	P	A_23_P54622	KIF22	Homo sapiens kinesin family member 22 (KIF22), transcript variant 1, mRNA [NM_007317]	TCCCCAAATGCCGAGATCCACATCCTGAAGAATAAAGGCCGGAAGAGAAAGCTGGAGTCC	29816143	chr16	29815336	+	FALSE	hs|16p11.2	ENST00000160827	3835	NM_007317	kinesin family member 22	GO:0008017|GO:0005871|GO:0005874|GO:0005819|GO:0005634|GO:0003777|GO:0003677|GO:0005524|GO:0005829|GO:0019886|GO:0007067|GO:0005737|GO:0006281|GO:0007596|GO:0007062|GO:0000776|GO:0005654|GO:0007080|GO:0016887|GO:0000785|GO:0005925|GO:0007018	NM_007317	THC2469469
A_23_P309361	0.00499904	2.17896	8.74237	8.58835	8.76707	P	P	P	7.75318	7.61929	7.32881	P	P	P	A_23_P309361	HENMT1	Homo sapiens HEN1 methyltransferase homolog 1 (Arabidopsis) (HENMT1), transcript variant 1, mRNA [NM_144584]	CAGACTGCAGTGAGCCCTGAGAAAGATATGAGGGTTTAAAACGGGTGCTTTCCTTTGATT	109191030	chr1	109190971	-	FALSE	hs|1p13.3	ENST00000370032	113802	NM_144584	HEN1 methyltransferase homolog 1 (Arabidopsis)	GO:0005515|GO:0010467|GO:0001510|GO:0003723|GO:0034587|GO:0043186|GO:0031047|GO:0008171|GO:0046872|GO:0008173	NM_144584	THC2462948
A_33_P3221999	0.0172013	2.17724	11.7071	11.1101	11.2134	P	P	P	10.516	10.3308	9.79627	P	P	P	A_33_P3221999	GSDMB	Homo sapiens gasdermin B (GSDMB), transcript variant 3, mRNA [NM_001165958]	CAAAACCAGCCTGGATTTCATACATGGACTTCTGATTAAAAGTGGCAGGTTGTGCATGTT	38060909	chr17	38060850	-	FALSE	hs|17q12	ENST00000394179	55876	NM_001165958	gasdermin B	GO:0005737	NM_001165958	NP1072682
A_23_P141974	0.0281264	2.17497	10.4224	10.1468	10.9566	P	P	P	9.57651	9.47947	9.20111	P	P	P	A_23_P141974	TPM4	Homo sapiens tropomyosin 4 (TPM4), transcript variant Tpm4.2, mRNA [NM_003290]	AGGCCAAAGAAGAGAACGTGGGCTTACATCAGACACTGGATCAGACACTAAACGAACTTA	16212145	chr19	16212086	+	FALSE	hs|19p13.12	ENST00000520239	7171	NM_003290	tropomyosin 4	GO:0001725|GO:0005862|GO:0030049|GO:0005509|GO:0002102|GO:0006928|GO:0003779|GO:0001649|GO:0005829|GO:0031941|GO:0006936|GO:0016020|GO:0030863|GO:0005856|GO:0008307|GO:0005925|GO:0070062	NM_003290	THC2579348
A_22_P00007883	0.0470102	2.17469	8.31767	8.05128	8.44497	P	P	P	6.68438	6.9021	7.68991	P	P	P	A_22_P00007883	HSD17B11	Homo sapiens hydroxysteroid (17-beta) dehydrogenase 11 (HSD17B11), mRNA [NM_016245]	GCATGGGATTCTGACTGAGCAGAAGATGATTTTTATTCCATCTTCTATAGCTTTTTTAAC	88261713	chr4	88261654	-	FALSE	hs|4q22.1	ENST00000502576	51170	NM_016245	hydroxysteroid (17-beta) dehydrogenase 11	GO:0005811|GO:0006694|GO:0005737|GO:0004303|GO:0016229|GO:0005576|GO:0006710|GO:0055114	NM_016245	THC2730137
A_23_P106761	0.0346008	2.17142	8.23465	9.08862	8.59568	P	P	P	7.56953	7.72135	7.38037	P	P	P	A_23_P106761	CORO1A	Homo sapiens coronin, actin binding protein, 1A (CORO1A), transcript variant 2, mRNA [NM_007074]	TATCTCTCCATGTTCAGTTCCAAGGAGTCCCAGCGGGGCATGGGCTACATGCCCAAACGT	30199376	chr16	30199317	+	FALSE	hs|16p11.2	ENST00000570045	11151	NM_007074	coronin, actin binding protein, 1A	GO:0006909|GO:0005515|GO:0008092|GO:0030424|GO:0030036|GO:0005886|GO:0005884|GO:0008360|GO:0051279|GO:0006928|GO:0005634|GO:0042803|GO:0043524|GO:0005737|GO:0051015|GO:0048873|GO:0030833|GO:0005911|GO:0042102|GO:0030670|GO:0071353|GO:0006816|GO:0007015|GO:0043029|GO:0031339|GO:0070062|GO:0001772|GO:0030335|GO:0030595|GO:0031589|GO:0001891|GO:0001845|GO:0008022|GO:0030027|GO:0050918|GO:0045335|GO:…	NM_007074	THC2547815
A_23_P44674	0.0184866	2.1632	10.4178	10.7991	11.062	P	P	P	9.90975	9.80124	9.20527	P	P	P	A_23_P44674	CRIP1	Homo sapiens cysteine-rich protein 1 (intestinal) (CRIP1), mRNA [NM_001311]	CTACGTAGCCATGTTTGGGCCTAAAGGCTTTGGGCGGGGCGGAGCCGAGAGCCACACTTT	105954841	chr14	105954700	+	FALSE	hs|14q32.33	ENST00000496700	1396	NM_001311	cysteine-rich protein 1 (intestinal)	GO:0010468|GO:0042277|GO:0010033|GO:0008630|GO:0008283|GO:0008301|GO:0060741|GO:0071493|GO:0010043|GO:0007507|GO:0005737|GO:0006955|GO:0003680|GO:0008270|GO:0071236	NM_001311	THC2483502
A_24_P277934	0.00933481	2.16138	11.7964	11.2501	11.7694	P	P	P	10.6322	10.6387	10.2363	P	P	P	A_24_P277934	COL1A2	Homo sapiens collagen, type I, alpha 2 (COL1A2), mRNA [NM_000089]	CCTGAAAAAGGCTGTCATTCTACAGGGCTCTAATGATGTTGAACTTGTTGCTGAGGGCAA	94058702	chr7	94058643	+	FALSE	hs|7q21.3	ENST00000464916	1278	NM_000089	collagen, type I, alpha 2	GO:0005515|GO:0046332|GO:0007266|GO:0050900|GO:0005615|GO:0046872|GO:0005584|GO:0042802|GO:0070208|GO:0071230|GO:0022617|GO:0030198|GO:0030199|GO:0030574|GO:0042476|GO:0007179|GO:0030674|GO:0070062|GO:0001568|GO:0048407|GO:0030168|GO:0005576|GO:0006898|GO:0031012|GO:0001501|GO:0007596|GO:0008217|GO:0005788|GO:0043589|GO:0005201	NM_000089	THC2564543
A_23_P24384	0.0031159	2.15795	12.0413	12.3563	12.4761	P	P	P	11.3668	11.1872	11.0018	P	P	P	A_23_P24384	CCDC88B	Homo sapiens coiled-coil domain containing 88B (CCDC88B), mRNA [NM_032251]	TGGCCTGGGCTGATCTTGAGCCTTAACTGGACATGAGGGGCATGAGAATAAAGCTGAACT	64124994	chr11	64124935	+	FALSE	hs|11q13.1	ENST00000463837	283234	NM_032251	coiled-coil domain containing 88B	GO:0016020	NM_032251	THC2604135
A_23_P90419	0.000947316	2.15671	8.84223	9.09991	8.80764	P	P	P	7.95341	7.81718	7.65535	P	P	P	A_23_P90419	PBX4	Homo sapiens pre-B-cell leukemia homeobox 4 (PBX4), transcript variant 1, mRNA [NM_025245]	GGTAACGCTATGAATTGAATTGTCTGTTCTAGGACTGGGCACAGATTTTCCCATTAAAAT	19672597	chr19	19672538	-	FALSE	hs|19p13.11	ENST00000251203	80714	NM_025245	pre-B-cell leukemia homeobox 4	GO:0043565|GO:0001741|GO:0003700|GO:0006366|GO:0005634|GO:0045893	NM_025245	THC2475922
A_23_P33723	0.0288245	2.15367	8.90417	8.89175	9.59435	P	P	P	8.24883	8.0076	7.90922	P	P	P	A_23_P33723	CD163	Homo sapiens CD163 molecule (CD163), transcript variant 1, mRNA [NM_004244]	ATTCACCTCTCTCACTGACTATTACAGTTGCATTTTTATGGAGTTCTTCTTCTCCTAGGA	7623941	chr12	7623882	-	FALSE	hs|12p13.31	ENST00000396620	9332	NM_004244	CD163 molecule	GO:0030666|GO:0005515|GO:0005886|GO:0005887|GO:0005576|GO:0006953|GO:0006898|GO:0005044	NM_004244	THC2689581
A_33_P3421163	0.0499827	2.14422	6.48502	7.18616	7.42862	P	P	P	6.02863	5.76354	6.13815	P	P	P	A_33_P3421163	TP53INP1	Homo sapiens tumor protein p53 inducible nuclear protein 1 (TP53INP1), transcript variant 1, mRNA [NM_033285]	ATGGAAAACCTTCTCATTGAACATCCCAGCATGTCTGTCTATGCTGTGCATAACTCCTGC	95952206	chr8	95952147	-	FALSE	hs|8q22.1	ENST00000342697	94241	NM_033285	tumor protein p53 inducible nuclear protein 1	GO:0005515|GO:0072703|GO:0048102|GO:0030336|GO:0005776|GO:0008285|GO:0016209|GO:0009408|GO:2001235|GO:0006950|GO:0071447|GO:0006915|GO:0005634|GO:0031410|GO:0006351|GO:0005829|GO:0071361|GO:0034644|GO:0016605|GO:0007050|GO:0045893|GO:0000045|GO:0010508	NM_033285	THC2482910
A_23_P154065	0.0158274	2.14293	10.1138	10.0892	10.707	P	P	P	9.54451	9.14933	8.93899	P	P	P	A_23_P154065	TUBA4A	Homo sapiens tubulin, alpha 4a (TUBA4A), transcript variant 1, mRNA [NM_006000]	ATTATGAGGAGGTGGGCATCGACTCCTATGAGGACGAGGATGAGGGAGAAGAATAAAGCA	220115129	chr2	220115070	-	FALSE	hs|2q35	ENST00000248437	7277	NM_006000	tubulin, alpha 4a	GO:0005515|GO:0051258|GO:0006996|GO:0005874|GO:0003924|GO:0030168|GO:0005576|GO:0005525|GO:0005829|GO:0006184|GO:0007596|GO:0006457|GO:0000086|GO:0002576|GO:0005200|GO:0051084|GO:0007017|GO:0000278|GO:0044267|GO:0070062	NM_006000	THC2533649
A_23_P13822	0.0326432	2.13956	9.35168	8.81044	8.9973	P	P	P	8.43921	7.80202	7.52179	P	P	P	A_23_P13822	STYK1	Homo sapiens serine/threonine/tyrosine kinase 1 (STYK1), mRNA [NM_018423]	AGGCTTAGTAGCTCAGTCTTTAACAAGGGCTAGAAAAGAATGTAATCTGATATGGAAGGA	10771913	chr12	10771854	-	FALSE	hs|12p13.2	ENST00000075503	55359	NM_018423	serine/threonine/tyrosine kinase 1	GO:0005515|GO:0005886|GO:0045087|GO:0042127|GO:0005102|GO:0016021|GO:0038083|GO:0007169|GO:0005524|GO:0004715|GO:0030154|GO:0031234	NM_018423	THC2475559
A_33_P3317628	0.0346452	2.13766	11.4493	11.1671	12.0592	P	P	P	10.7561	10.5475	10.1725	P	P	P	A_33_P3317628	PKP3	Homo sapiens plakophilin 3 (PKP3), transcript variant 1, mRNA [NM_007183]	TGTGGCCTGGCAGTATCTTGGGATAGCCAGCACTGGGAATAAAGATGGCCATGAACAGTC	404907	chr11	404848	+	FALSE	hs|11p15.5	ENST00000331563	11187	NM_007183	plakophilin 3	GO:0030057|GO:0016337|GO:0005886|GO:0005911|GO:0005634|GO:0002159|GO:0090002|GO:0050839	NM_007183	THC2467403
A_23_P158096	0.0155004	2.13738	10.5985	10.9815	10.5889	P	P	P	9.44198	10.0203	9.36176	P	P	P	A_23_P158096	COL27A1	Homo sapiens collagen, type XXVII, alpha 1 (COL27A1), mRNA [NM_032888]	GACAAAGTTTGGGGAATTTTTGAATTTTCCTAGCATCGCCCTTGTGCTCATCAGGTAATC	117073797	chr9	117073738	+	FALSE	hs|9q32	ENST00000468565	85301	NM_032888	collagen, type XXVII, alpha 1	GO:0003431|GO:0030198|GO:0005788|GO:0005576|GO:0005583|GO:0046872|GO:0005201	NM_032888	THC2470794
A_23_P315571	0.0105317	2.13286	8.84123	9.4488	9.21997	P	P	P	8.25653	8.22439	7.76408	P	P	P	A_23_P315571	RFTN1	Homo sapiens raftlin, lipid raft linker 1 (RFTN1), mRNA [NM_015150]	TTTATCATGTGTATATCGTCCAGAAAGTATTAAGGCTTTAGGTAGATGCAACTGGCGAAC	16357514	chr3	16357455	-	FALSE	hs|3p25.1	ENST00000334133	23180	NM_015150	raftlin, lipid raft linker 1	GO:0050853|GO:0003725|GO:0050852|GO:0005886|GO:0032596|GO:0043234|GO:0005737|GO:0045121|GO:0032620|GO:0001765|GO:0002457|GO:0033227|GO:0034138|GO:0040007|GO:0043330|GO:0070062|GO:0005768	NM_015150	THC2462671
A_23_P332042	0.0190281	2.13196	9.52234	9.09751	8.82855	P	P	P	8.10228	8.38634	7.68444	P	P	P	A_23_P332042	RECQL5	Homo sapiens RecQ protein-like 5 (RECQL5), transcript variant 1, mRNA [NM_004259]	CTTTCTGCTTGCAAAGCCTATAGACCCTTCTCAGAGCGGTCCTCATGGCTGGGTTTTCTG	73623320	chr17	73623261	-	FALSE	hs|17q25.1	ENST00000317905	9400	NM_004259	RecQ protein-like 5	GO:0008026|GO:0031965|GO:0000993|GO:0005730|GO:0005634|GO:0006310|GO:0006259|GO:0003676|GO:0005524|GO:0003678|GO:0051304|GO:0006260|GO:0005737|GO:0007067|GO:0006281|GO:0016591|GO:0005654|GO:0032508|GO:0034244|GO:0051301	NM_004259	THC2462766
A_23_P19723	0.0105301	2.12841	7.3098	6.8497	7.33673	P	P	P	5.98507	6.41359	5.80974	P	P	P	A_23_P19723	BMP5	Homo sapiens bone morphogenetic protein 5 (BMP5), mRNA [NM_021073]	CCACGTACCAAAGCCTTGTTGTGCTCCAACCAAATTAAATGCCATCTCTGTTCTGTACTT	55620460	chr6	55620401	-	FALSE	hs|6p12.1	ENST00000370830	653	NM_021073	bone morphogenetic protein 5	GO:0007389|GO:0071676|GO:0008285|GO:0051216|GO:0010719|GO:0010894|GO:0005615|GO:0060395|GO:0030539|GO:0045944|GO:0043408|GO:1900006|GO:0050679|GO:0031988|GO:0010862|GO:0003323|GO:0042981|GO:0005575|GO:0030509|GO:0005160|GO:0005125|GO:0001501|GO:0001503|GO:0043569|GO:0070700|GO:2000065|GO:2000105|GO:0008083|GO:0040007|GO:0032348	NM_021073	THC2471183
A_33_P3379939	0.0124448	2.12825	13.9705	14.0723	14.532	P	P	P	13.4463	13.0311	12.8208	P	P	P	A_33_P3379939	HLA-F	Homo sapiens major histocompatibility complex, class I, F (HLA-F), transcript variant 2, mRNA [NM_018950]	ACTTGTAGCTGTGGTCACTGGAGCTGTGGTCGCTGCTGTAATGTGGAGGAAGAAGAGCTC	29693338	chr6	29693280	+	FALSE	hs|6p22.1	ENST00000383620	3134	NM_018950	major histocompatibility complex, class I, F	GO:0002474|GO:0012507|GO:0002480|GO:0005886|GO:0009986|GO:0005783|GO:0042612|GO:0019221|GO:0042590|GO:0005102|GO:0060337|GO:0000139|GO:0016020|GO:0031901|GO:0001916|GO:0050776|GO:0042605|GO:0030670|GO:0071556|GO:0002479|GO:0046978|GO:0046979|GO:0060333	NM_018950	THC2509859
A_23_P24077	0.00320547	2.12815	9.24435	9.15575	9.32025	P	P	P	8.31619	7.9566	8.16107	P	P	P	A_23_P24077	C10orf54	Homo sapiens chromosome 10 open reading frame 54 (C10orf54), mRNA [NM_022153]	AGATCTGTCAACAGGTTAAGTCAATCTGGGGCTTCCACTGCCTGCATTCCAGTCCCCAGA	73510437	chr10	73510378	-	FALSE	hs|10q22.1	ENST00000394957	64115	NM_022153	chromosome 10 open reading frame 54	GO:2000562|GO:0048863|GO:0030513|GO:2000738|GO:0002725|GO:0030509|GO:0016021|GO:0009897	NM_022153	THC2494273
A_23_P13907	0.0161395	2.12812	7.24605	7.8041	7.86363	P	P	P	6.77722	6.49415	6.42571	P	P	P	A_23_P13907	IGF1	Homo sapiens insulin-like growth factor 1 (somatomedin C) (IGF1), transcript variant 4, mRNA [NM_000618]	CAAGTAGAGGGAGTGCAGGAAACAAGAACTACAGGATGTAGGAAGACCCTCCTGAGGAGT	102796325	chr12	102796266	-	FALSE	hs|12q23.2	ENST00000481539	3479	NM_000618	insulin-like growth factor 1 (somatomedin C)	GO:0010468|GO:0005515|GO:0033160|GO:0009408|GO:0005159|GO:0005158|GO:0046579|GO:0030879|GO:0005615|GO:0030104|GO:0046326|GO:0045445|GO:0045821|GO:0014834|GO:0045740|GO:0030168|GO:0045840|GO:0014068|GO:0014904|GO:0030166|GO:0001501|GO:0007517|GO:0005178|GO:0005179|GO:0043388|GO:0010001|GO:0045893|GO:0044267|GO:0008083|GO:0035630|GO:0008284|GO:0008285|GO:0005886|GO:0032878|GO:0006928|GO:0021940|GO:…	NM_000618	THC2640819
A_23_P20196	0.00978139	2.12353	8.09063	8.417	8.67244	P	P	P	7.4889	7.45259	6.98487	P	P	P	A_23_P20196	ARPC1B	Homo sapiens actin related protein 2/3 complex, subunit 1B, 41kDa (ARPC1B), mRNA [NM_005720]	AACTGATGTTCGAATCCAGCAGTAGCTGCGGCTGGGTACATGGCGTCTGTTTCTCAGCCA	98988652	chr7	98988593	+	FALSE	hs|7q22.1	ENST00000484375	10095	NM_005720	actin related protein 2/3 complex, subunit 1B, 41kDa	GO:0034314|GO:0005737|GO:0051015|GO:0005885|GO:0005200|GO:0006928|GO:0015629|GO:0005925|GO:0070062	NM_005720	THC2562663
A_23_P256413	0.00820821	2.12174	11.0474	11.0979	11.0966	P	P	P	10.1924	9.83253	9.93773	P	P	P	A_23_P256413	CMTM7	Homo sapiens CKLF-like MARVEL transmembrane domain containing 7 (CMTM7), transcript variant 1, mRNA [NM_138410]	ATCTAGCTTGTCAGTCCGGTCTTAGAGATACCCTCTTTCCTGAAGTGAGGCGTGCCTGTA	32496214	chr3	32496155	+	FALSE	hs|3p22.3	ENST00000464689	112616	NM_138410	CKLF-like MARVEL transmembrane domain containing 7	GO:0016020|GO:0006935|GO:0002337|GO:0016021|GO:0005615|GO:0005125	NM_138410	THC2497547
A_23_P64173	0.0191681	2.11839	8.92232	9.13628	9.6206	P	P	P	8.19272	8.3434	7.95931	P	P	P	A_23_P64173	CARD16	Homo sapiens caspase recruitment domain family, member 16 (CARD16), transcript variant 1, mRNA [NM_001017534]	ACCAGGAAGAGATGGAGAAAGTAAAACGTGAAAATGCTACAGTTATGGATAAGACCCGAG	104915286	chr11	104915227	-	FALSE	hs|11q22.3	ENST00000525374	114769	NM_001017534	caspase recruitment domain family, member 16	GO:0010951|GO:0004869|GO:0042981	NM_001017534	THC2625119
A_23_P87709	0.0125266	2.11525	10.7613	10.431	11.0228	P	P	P	9.96724	9.66311	9.33336	P	P	P	A_23_P87709	PLBD1	Homo sapiens phospholipase B domain containing 1 (PLBD1), mRNA [NM_024829]	GACTAGAAGACTGTAAATAAGATACCAAAGGCACTATTTTAGCTATGTTTTTCCCATCAG	14656690	chr12	14656631	-	FALSE	hs|12p13.1	ENST00000240617	79887	NM_024829	phospholipase B domain containing 1	GO:0016042|GO:0016787|GO:0036149|GO:0044281|GO:0006644|GO:0005764|GO:0036151|GO:0046474|GO:0036152|GO:0005829	NM_024829	THC2461394
A_24_P223384	0.0475342	2.11497	7.51537	7.57031	8.34193	P	P	P	6.65369	6.963	6.70518	P	P	P	A_24_P223384	HIST1H2AB	Homo sapiens histone cluster 1, H2ab (HIST1H2AB), mRNA [NM_003513]	GAGCTTAATAAACTCTTGGGGCGTGTGACCATCGCGCAGGGTGGCGTTTTGCCTAATATT	26033520	chr6	26033461	-	FALSE	hs|6p22.2	ENST00000615868	8335	NM_003513	histone cluster 1, H2ab	GO:0008150|GO:0046982|GO:0005634|GO:0000786|GO:0003677|GO:0070062	NM_003513	THC2647281
A_23_P51002	0.0105349	2.11428	10.8101	11.1251	11.3482	P	P	P	9.8355	10.3642	9.82484	P	P	P	A_23_P51002	SULT1C2	Homo sapiens sulfotransferase family, cytosolic, 1C, member 2 (SULT1C2), transcript variant 2, mRNA [NM_176825]	GACGTCATTTGAGAAAATGAAAGAAAATCCCATGACAAATCGTTCTACAGTTTCCAAATC	108922013	chr2	108921954	+	FALSE	hs|2q12.3	ENST00000442801	6819	NM_176825	sulfotransferase family, cytosolic, 1C, member 2	GO:0005737|GO:0006805|GO:0050427|GO:0008146|GO:0051923|GO:0009308|GO:0044281|GO:0070062|GO:0005829	NM_176825	THC2502305
A_23_P94782	0.0404916	2.11274	10.0145	9.78299	10.3544	P	P	P	9.48015	8.81983	8.49235	P	P	P	A_23_P94782	CAPN8	Homo sapiens calpain 8 (CAPN8), mRNA [NM_001143962]	TCGATGGATTCAACATCAACACTTGCAGGGAAATGATCAGTCTGTTGGATAGCAATGGAA	223722730	chr1	223718652	-	FALSE	hs|1q41	ENST00000366872	388743	NM_001143962	calpain 8	GO:0005737|GO:0005794|GO:0004198|GO:0007586|GO:0005509|GO:0006508	NM_001143962	THC2519215
A_23_P74278	0.0294992	2.11238	7.55227	8.25941	8.18768	P	P	P	7.12516	6.88603	6.83377	P	P	P	A_23_P74278	PDE4B	Homo sapiens phosphodiesterase 4B, cAMP-specific (PDE4B), transcript variant d, mRNA [NM_001037341]	GGAAACACTACATTTGCTCACAGATGATTCTTCTGAATGCTCCCGAACTACTGACTTTGA	66839848	chr1	66839789	+	FALSE	hs|1p31.3	ENST00000329654	5142	NM_001037341	phosphodiesterase 4B, cAMP-specific	GO:0032729|GO:0050852|GO:0001780|GO:0048471|GO:0030018|GO:0004115|GO:0004114|GO:0032743|GO:0030593|GO:0005634|GO:0050900|GO:0005891|GO:0035690|GO:0046872|GO:0044325|GO:0005829|GO:0071222|GO:0030552|GO:0071872|GO:0086004|GO:0006198	NM_001037341	THC2477454
A_23_P116235	0.0121337	2.11204	10.8438	11.3045	10.7181	P	P	P	10.2002	9.82015	9.61638	P	P	P	A_23_P116235	MDK	Homo sapiens midkine (neurite growth-promoting factor 2) (MDK), transcript variant 1, mRNA [NM_001012334]	AAGGGATTCTGGGAAGCTTGAGCCTCCCCCAAAGCAATGTGAGTCCCAGAGCCCGCTTTT	46405290	chr11	46405231	+	FALSE	hs|11p11.2	ENST00000407067	4192	NM_001012334	midkine (neurite growth-promoting factor 2)	GO:0021542|GO:0030421|GO:0021987|GO:0030325|GO:0042493|GO:0007614|GO:0009611|GO:0051384|GO:0005576|GO:0042995|GO:0030154|GO:0007399|GO:0007165|GO:0043524|GO:0005737|GO:0007219|GO:0016477|GO:0050795|GO:0021681|GO:0051781|GO:0001662|GO:0045893|GO:0008083|GO:0008201	NM_001012334	NP1464770
A_33_P3393821	0.0173384	2.10651	12.6952	12.5575	13.0311	P	P	P	11.8785	11.8878	11.2462	P	P	P	A_33_P3393821	C1R	Homo sapiens complement component 1, r subcomponent (C1R), mRNA [NM_001733]	TACACCAAAGTGCTCAACTACGTGGACTGGATCAAGAAAGAGATGGAGGAGGAGGACTGA	7187895	chr12	7187836	-	FALSE	hs|12p13.31	ENST00000602298	715	NM_001733	complement component 1, r subcomponent	GO:0005515|GO:0006956|GO:0006955|GO:0004252|GO:0045087|GO:0006958|GO:0005509|GO:0006508|GO:0008236|GO:0072562|GO:0005576|GO:0070062	NM_001733	THC2582350
A_23_P116430	0.0355067	2.10443	7.98767	7.13939	7.321	P	P	P	6.48117	6.75801	6.04481	P	P	P	A_23_P116430	USH1C	Homo sapiens Usher syndrome 1C (autosomal recessive, severe) (USH1C), transcript variant 1, mRNA [NM_005709]	AGCTGCTGAGCGGCATGGTGGCATTGTGAAAGGGGACGAGATCATGGCAATCAACGGCAA	17522614	chr11	17519776	-	FALSE	hs|11p15.1	ENST00000005226	10083	NM_005709	Usher syndrome 1C (autosomal recessive, severe)	GO:0005515|GO:0042472|GO:0042491|GO:0005886|GO:0007605|GO:0030046|GO:0045202|GO:0045177|GO:0032420|GO:0030507|GO:0045494|GO:0005829|GO:0005903|GO:0001917|GO:0005737|GO:0051015|GO:0000086|GO:0050957|GO:0005856|GO:0032029|GO:0050953|GO:0001750	NM_005709	NP076253
A_23_P323563	0.0372207	2.10165	7.78703	8.15622	8.52169	P	P	P	7.16202	7.1114	7.06844	P	P	P	A_23_P323563	PLEKHG2	Homo sapiens pleckstrin homology domain containing, family G (with RhoGef domain) member 2 (PLEKHG2), mRNA [NM_022835]	AGAACTTGACCTGGAAGTCCAGACACTGAACGCAGGCCTCAAAACTGCTGCGGCCTTCCA	39916050	chr19	39915991	+	FALSE	hs|19q13.2	ENST00000409797	64857	NM_022835	pleckstrin homology domain containing, family G (with RhoGef domain) member 2	GO:0051056|GO:0048011|GO:0043065|GO:0032321|GO:0007264|GO:0005089|GO:0097190|GO:0005829	NM_022835	THC2547523
A_23_P86653	0.029592	2.09917	9.98288	10.5345	10.7746	P	P	P	9.21448	9.34092	9.60844	P	P	P	A_23_P86653	SRGN	Homo sapiens serglycin (SRGN), transcript variant 1, mRNA [NM_002727]	AGGACTTGGGTCAACATGGATTAGAAGAGGATTTTATGTTATAAAAGAGGATTTTCCCAC	70863892	chr10	70863833	+	FALSE	hs|10q22.1	ENST00000462445	5552	NM_002727	serglycin	GO:0005515|GO:0005794|GO:0005518|GO:0030168|GO:0005576|GO:0050710|GO:0030502|GO:0031214|GO:0005615|GO:0042629|GO:0042588|GO:0000139|GO:0007596|GO:0016485|GO:0002576|GO:0033373|GO:0031093|GO:0033382|GO:0033364|GO:0008626|GO:0033371	NM_002727	THC2610349
A_24_P68631	0.0176346	2.09375	12.3736	12.6527	12.5098	P	P	P	11.1341	11.7847	11.3552	P	P	P	A_24_P68631	HIST2H2AB	Homo sapiens histone cluster 2, H2ab (HIST2H2AB), mRNA [NM_175065]	AAGAAGACGCGCATCATCCCTCGCCATCTGCAACTAGCCGTGAGGAATGACGAAGAGCTC	149859244	chr1	149859185	-	FALSE	hs|1q21.2	ENST00000331128	317772	NM_175065	histone cluster 2, H2ab	GO:0008150|GO:0003674|GO:0046982|GO:0005634|GO:0000786|GO:0003677|GO:0070062	NM_175065	THC2675691
A_24_P365807	0.0109471	2.09187	10.7356	10.259	10.7674	P	P	P	9.86288	9.34027	9.35483	P	P	P	A_24_P365807	EFNB1	Homo sapiens ephrin-B1 (EFNB1), mRNA [NM_004429]	GGTGGCAGTCGGAAGGGTTTTTGTTTTTGTTTCTGTTGCCATTTGTGTAAATACTAGTCT	68061892	chrX	68061833	+	FALSE	hs|Xq13.1	ENST00000204961	1947	NM_004429	ephrin-B1	GO:0005515|GO:0048013|GO:0005886|GO:0001755|GO:0007267|GO:0045202|GO:0005634|GO:0009880|GO:0005737|GO:0046875|GO:0005887|GO:0007411|GO:0042102|GO:0045121|GO:0007155|GO:0070062	NM_004429	THC2466060
A_33_P3415247	0.00755069	2.09171	7.061	7.03113	7.49555	P	P	P	6.05667	6.42304	5.91332	P	P	P	A_33_P3415247	LOC115110	Homo sapiens uncharacterized LOC115110 (LOC115110), long non-coding RNA [NR_037844]	ATGAACCGTGGACACACACTGCACGGCGGATGAATATGCAGACATCAGGCCACGTGAAGG	2482526	chr1	2482467	-	FALSE	hs|1p36.32	ENST00000448624	115110	NR_037844	uncharacterized LOC115110	---	NR_037844	THC2496994
A_23_P159125	0.00602336	2.09003	11.796	11.7508	11.8912	P	P	P	10.7758	10.9208	10.5274	P	P	P	A_23_P159125	SLC16A5	Homo sapiens solute carrier family 16 (monocarboxylate transporter), member 5 (SLC16A5), transcript variant 1, mRNA [NM_004695]	ACTATCTGCCATGTGAGTTGGGCAAATTGTTGACCACCTCTGAGCCTTGAAAAAGTAGGA	73102208	chr17	73102149	+	FALSE	hs|17q25.1	ENST00000450736	9121	NM_004695	solute carrier family 16 (monocarboxylate transporter), member 5	GO:0015718|GO:0035879|GO:0016020|GO:0005887|GO:0008028|GO:0015355|GO:0015129|GO:0015293	NM_004695	THC2472566
A_22_P00003920	0.0417688	2.0895	7.93506	7.65423	8.57174	P	P	P	7.32862	6.7665	6.97744	P	P	P	A_22_P00003920	CES2	Homo sapiens carboxylesterase 2 (CES2), transcript variant 1, mRNA [NM_003869]	AAATTCACTGAGGAAGAGGAGCAGCTAAGCAGGAAGATGATGAAGTACTGGGCCAACTTT	66977263	chr16	66977204	+	FALSE	hs|16q22.1	ENST00000568347	8824	NM_003869	carboxylesterase 2	GO:0052689|GO:0005783|GO:0005788|GO:0047374|GO:0009056|GO:0005615	NM_003869	THC2720308
A_32_P181077	0.0223699	2.08924	8.77203	9.29801	9.37421	P	P	P	8.16391	8.175	7.97933	P	P	P	A_32_P181077	DOCK8	Homo sapiens dedicator of cytokinesis 8 (DOCK8), transcript variant 1, mRNA [NM_203447]	AATATCTCTGTTTTCATTTCAGAACATTGTGCTGTCTGTCAGCATATGTATATCAGCTAC	465110	chr9	465051	+	FALSE	hs|9p24.3	ENST00000495184	81704	NM_203447	dedicator of cytokinesis 8	GO:0043547|GO:0005515|GO:0005085|GO:0001771|GO:0016020|GO:0070233|GO:0007596|GO:0007264|GO:0031252|GO:0005829	NM_203447	THC2663233
A_33_P3252196	0.0351931	2.08762	7.98732	8.00018	8.7611	P	P	P	7.53468	7.04168	7.07521	P	P	P	A_33_P3252196	EZH2	Homo sapiens enhancer of zeste homolog 2 (Drosophila) (EZH2), transcript variant 1, mRNA [NM_004456]	CAGCTGCAAAGTGTTTTGTACCAGTGAATTTTTGCAATAATGCAGTATGGTACATTTTTC	148504564	chr7	148504505	-	FALSE	hs|7q36.1	ENST00000320356	2146	NM_004456	enhancer of zeste 2 polycomb repressive complex 2 subunit	GO:0005515|GO:0010467|GO:0000790|GO:0070301|GO:0071902|GO:0021695|GO:0003723|GO:0006325|GO:0010718|GO:0005634|GO:0042054|GO:0005737|GO:0043406|GO:0042127|GO:0014013|GO:0051154|GO:0014834|GO:0034244|GO:0070734|GO:0006355|GO:2000134|GO:0001047|GO:0000122|GO:0003677|GO:0016279|GO:0070314|GO:0006351|GO:0031490|GO:0018024|GO:0043565|GO:0006306|GO:0045605|GO:0035098|GO:0032320|GO:0048387|GO:0045814|GO:…	NM_004456	THC2483741
A_23_P6344	0.0495979	2.08758	13.4538	13.4582	13.6687	P	P	P	12.9483	12.2779	12.0134	P	P	P	A_23_P6344	SDF2L1	Homo sapiens stromal cell-derived factor 2-like 1 (SDF2L1), mRNA [NM_022044]	CAGGGCCACTCTTGGCAGAGACTTTGGGTTTGTAGGGGTCCTCAAGTGCCTTTGTGATTA	21998570	chr22	21998511	+	FALSE	hs|22q11.21	ENST00000248958	23753	NM_022044	stromal cell-derived factor 2-like 1	GO:0051787|GO:0034976|GO:0016020|GO:0051087|GO:0051117|GO:0005788|GO:0042981|GO:0071712	NM_022044	THC2462325
A_21_P0009265	0.0494725	2.08738	7.33964	6.48966	7.34305	P	P	P	6.31959	5.90249	5.87633	P	P	P	A_21_P0009265	LOC100507002	Homo sapiens uncharacterized LOC100507002 (LOC100507002), long non-coding RNA [NR_110801]	TGGAACAGACTGCAGTTCTCTTCTACAAATCAATCTAGACTGGACAGACAGAACTCCAAG	63107018	chr17	63106959	+	FALSE	hs|17q24.1	ENST00000582940	100507002	NR_110801	uncharacterized LOC100507002	---	NR_110801	THC2644838
A_23_P25626	0.0495999	2.08414	7.24425	6.98812	7.86009	P	P	P	6.73669	6.38553	5.77834	P	P	P	A_23_P25626	BORA	Homo sapiens bora, aurora kinase A activator (BORA), transcript variant 1, mRNA [NM_024808]	ATACCTCTGTCAGAATCAAAGACTAAGCTTAAGAGTTCCTCGCATATATCGTTGTGCACA	73329415	chr13	73329356	+	FALSE	hs|13q22.1	ENST00000613797	79866	NM_024808	bora, aurora kinase A activator	GO:0032880|GO:0005515|GO:0007088|GO:0007067|GO:0019901|GO:0060236|GO:0000086|GO:0000278|GO:0051301|GO:0005829	NM_024808	THC2464290
A_23_P98410	0.0348501	2.08375	9.23627	10.0587	9.37598	P	P	P	8.70573	8.66483	8.21308	P	P	P	A_23_P98410	CD3G	Homo sapiens CD3g molecule, gamma (CD3-TCR complex) (CD3G), mRNA [NM_000073]	GTTCCCAGAGATGACAAATGGAGAAGAAAGGCCATCAGAGCAAATTTGGGGGTTTCTCAA	118223990	chr11	118223931	+	FALSE	hs|11q23.3	ENST00000392883	917	NM_000073	CD3g molecule, gamma (CD3-TCR complex)	GO:0050852|GO:0046982|GO:0005886|GO:0031295|GO:0030159|GO:0015031|GO:0042608|GO:0042105|GO:0042110|GO:0006461|GO:0007163|GO:0005887|GO:0070228|GO:0045087|GO:0042101|GO:0050776|GO:0038096|GO:0007166|GO:0004888	NM_000073	NP1454348
A_23_P29036	0.00230645	2.0823	7.77656	7.91825	8.10044	P	P	P	6.78334	7.09722	6.73065	P	P	P	A_23_P29036	IFNGR2	Homo sapiens interferon gamma receptor 2 (interferon gamma transducer 1) (IFNGR2), mRNA [NM_005534]	ATCTCGTTTCCGGAAAAGGAGCAAGAAGATGTTCTCCAAACGCTTTGAACCAAAGCATGG	34809281	chr21	34809222	+	FALSE	hs|21q22.11	ENST00000290219	3460	NM_005534	interferon gamma receptor 2 (interferon gamma transducer 1)	GO:0060334|GO:0004896|GO:0005886|GO:0005887|GO:0005783|GO:0004906|GO:0019221|GO:0016021|GO:0009615|GO:0007166|GO:0060333	NM_005534	THC2609543
A_23_P56228	0.0014666	2.07845	8.56046	8.79172	8.8452	P	P	P	7.77296	7.66456	7.6038	P	P	P	A_23_P56228	GMIP	Homo sapiens GEM interacting protein (GMIP), transcript variant 1, mRNA [NM_016573]	GCCACTCGGGCTCAGAGGTCACTCAGGGTCAATACTCAGGGTCAGTGCAGGTTATGAGAT	19740535	chr19	19740476	-	FALSE	hs|19p13.11	ENST00000203556	51291	NM_016573	GEM interacting protein	GO:0035556|GO:0005622|GO:0005515|GO:0051056|GO:0034259|GO:0032321|GO:0007264|GO:0046872|GO:0005100|GO:0005829	NM_016573	THC2577436
A_33_P3262181	0.0341111	2.07831	7.61342	8.04288	8.39726	P	P	P	7.14199	6.96735	6.86995	P	P	P	A_33_P3262181	APOBEC3F	Homo sapiens apolipoprotein B mRNA editing enzyme, catalytic polypeptide-like 3F (APOBEC3F), transcript variant 2, mRNA [NM_001006666]	ATGCTTCAACAGCAGGACTGAGATGGGGACATTTACAATAAACAGAAATGTATGGGCTCG	39440427	chr22	39440368	+	FALSE	hs|22q13.1	ENST00000494150	200316	NM_001006666	apolipoprotein B mRNA editing enzyme, catalytic polypeptide-like 3F	GO:0005515|GO:0030895|GO:0009972|GO:0003723|GO:0016553|GO:0045869|GO:0048525|GO:0010529|GO:0051607|GO:0005737|GO:0000932|GO:0045087|GO:0002230|GO:0030529|GO:0080111|GO:0004126|GO:0008270|GO:0070383|GO:0045071	NM_001006666	THC2514461
A_23_P52207	0.0373104	2.07504	9.40205	9.5438	9.73757	P	P	P	8.74317	8.71113	7.96322	P	P	P	A_23_P52207	BAMBI	Homo sapiens BMP and activin membrane-bound inhibitor (BAMBI), mRNA [NM_012342]	AAGACTTTGTACACACTGTCACCAGGGTTATTTGCATCCAAGGGAGCTGGAATTGAGTAC	28971610	chr10	28971551	+	FALSE	hs|10p12.1	ENST00000375533	25805	NM_012342	BMP and activin membrane-bound inhibitor	GO:0008284|GO:0005886|GO:0008360|GO:0090263|GO:0010718|GO:0035413|GO:0005114|GO:0032092|GO:0005109|GO:0005737|GO:0016477|GO:0007179|GO:0016021|GO:0045893|GO:0030512	NM_012342	THC2466314
A_33_P3374957	0.0301451	2.0715	10.9041	11.1027	11.6471	P	P	P	10.2633	10.0153	10.3117	P	P	P	A_33_P3374957	KLF16	Homo sapiens Kruppel-like factor 16 (KLF16), mRNA [NM_031918]	CCGCCCTGCCTGGCCTCATCCTTGTATTTAATTAATTAAACAAGCCCCTTTTTAAACCCT	1852458	chr19	1852399	-	FALSE	hs|19p13.3	ENST00000617223	83855	NM_031918	Kruppel-like factor 16	GO:0003700|GO:0006357|GO:0005634|GO:0007212|GO:0003677|GO:0046872|GO:0006351	NM_031918	THC2631959
A_23_P129556	0.00986583	2.04273	11.6609	12.0766	12.0479	P	P	P	11.0755	11.0453	10.5518	P	P	P	A_23_P129556	IL4R	Homo sapiens interleukin 4 receptor (IL4R), transcript variant 1, mRNA [NM_000418]	GTCTGTGTGTTTTAGTTTCATCACCTGTTATCTGTGTTTGCTGAGGAGAGTGGAACAGAA	27376058	chr16	27375999	+	FALSE	hs|16p12.1	ENST00000170630	3566	NM_000418	interleukin 4 receptor	GO:0005515|GO:0043627|GO:0004913|GO:0043032|GO:0002532|GO:0042832|GO:0005615|GO:0043235|GO:0035556|GO:0007165|GO:0006955|GO:0005887|GO:0042127|GO:0045626|GO:0005057|GO:0035771|GO:0045630|GO:0030728|GO:0090197	NM_000418	THC2467328
A_24_P161018	0.00963473	2.04065	9.19749	9.41464	9.25912	P	P	P	7.95678	8.39951	8.39355	P	P	P	A_24_P161018	PARP14	Homo sapiens poly (ADP-ribose) polymerase family, member 14 (PARP14), mRNA [NM_017554]	AAATATTAACATTTCCCTGGACCATAAGAGACCTTTGATTAAGGTTTTGGGAATTAGCAG	122437503	chr3	122437444	+	FALSE	hs|3q21.1	ENST00000475640	54625	NM_017554	poly (ADP-ribose) polymerase family, member 14	GO:0006355|GO:0005737|GO:0016020|GO:0005886|GO:0005634|GO:0006351|GO:0003950	NM_017554	NP488717
A_24_P418044	0.0322058	2.03845	14.0124	14.286	14.6169	P	P	P	13.6865	13.2673	12.8118	P	P	P	A_24_P418044	HLA-J	Homo sapiens major histocompatibility complex, class I, J (pseudogene) (HLA-J), non-coding RNA [NR_024240]	ACTTCTCTTTCTGCAAAGGCATCTGAATGTGTCTGTGTCCCTATAGGCATAATGTGAGGT	29977447	chr6	29977388	+	FALSE	hs|6p22.1	ENST00000462773	3137	NR_024240	major histocompatibility complex, class I, J (pseudogene)	---	NR_024240	THC2482705
A_23_P14072	0.039903	2.03828	12.7984	12.3109	13.1982	P	P	P	11.9461	11.885	11.4871	P	P	P	A_23_P14072	KRT8	Homo sapiens keratin 8, type II (KRT8), transcript variant 2, mRNA [NM_002273]	ACCTGGGGAGTTTACTACCTGGGGACCCCCCTTGCCCATGCCTCCAGCTACAAAACAATT	53291085	chr12	53291026	-	FALSE	hs|12q13.13	ENST00000550170	3856	NM_002273	keratin 8, type II	GO:0005882|GO:0005515|GO:0030018|GO:0097284|GO:0005634|GO:0032403|GO:0016363|GO:0005737|GO:0016010|GO:0005911|GO:0097110|GO:0016032|GO:0045111|GO:0045095|GO:0070062|GO:0060706|GO:0045214|GO:0097191|GO:0033209|GO:0042383|GO:0005198|GO:0051599|GO:0043034|GO:0005654|GO:0051707	NM_002273	THC2514651
A_23_P24389	0.0122219	2.03694	7.7716	7.83075	8.28369	P	P	P	7.09261	6.93565	6.82184	P	P	P	A_23_P24389	CCDC88B	Homo sapiens coiled-coil domain containing 88B (CCDC88B), mRNA [NM_032251]	CGAAACAGATGCCAACCGAGAGGGCCCTGAGGTACAGGAACCGGAGAAACGTCCCCTCAC	64124547	chr11	64123078	+	FALSE	hs|11q13.1	ENST00000473405	283234	NM_032251	coiled-coil domain containing 88B	GO:0016020	NM_032251	NP1209345
A_24_P659036	0.0225087	2.03392	7.49129	7.42321	7.13688	P	P	P	6.13086	6.04739	6.72566	P	P	P	A_24_P659036	DENND6B	Homo sapiens DENN/MADD domain containing 6B (DENND6B), mRNA [NM_001001794]	CCTCAGGTTCTGCTGCGACTTCCGTCCCTACTTCACCATCCATGACAGCGAGTTCAAGGA	50753117	chr22	50753058	-	FALSE	hs|22q13.33	ENST00000471942	414918	NM_001001794	DENN/MADD domain containing 6B	GO:0017112|GO:0032851|GO:0055037	NM_001001794	THC2570609
A_33_P3334102	0.000343875	2.03159	7.40902	7.30297	7.23616	P	P	P	6.40947	6.28312	6.18416	P	P	P	A_33_P3334102	ARHGAP27	Homo sapiens Rho GTPase activating protein 27 (ARHGAP27), transcript variant 3, mRNA [NM_174919]	CTCCCTGGAAGCCCAGAGGCTTTTCGTAATCCAATTGGTGGCAAAATTGCGCTTGAACTG	43506778	chr17	43506719	-	FALSE	hs|17q21.31	ENST00000290470	201176	NM_174919	Rho GTPase activating protein 27	GO:0005622|GO:0007165|GO:0017124|GO:0005737|GO:0016020|GO:0043089|GO:0032855|GO:0030675|GO:0006898	NM_174919	THC2479722
A_23_P156327	0.0391128	2.0315	11.2997	10.5228	11.15	P	P	P	10.0226	10.1478	9.82823	P	P	P	A_23_P156327	TGFBI	Homo sapiens transforming growth factor, beta-induced, 68kDa (TGFBI), mRNA [NM_000358]	AGCTATGAGTTGAAATGTTCTGTCAAATGTGTCTCACATCTACACGTGGCTTGGAGGCTT	135399402	chr5	135399343	+	FALSE	hs|5q31.1	ENST00000504411	7045	NM_000358	transforming growth factor, beta-induced, 68kDa	GO:0005515|GO:0005802|GO:0005886|GO:0008283|GO:0005518|GO:0050840|GO:0005578|GO:0005576|GO:0001525|GO:0005615|GO:0005604|GO:0031012|GO:0007162|GO:0005178|GO:0030198|GO:0002062|GO:0007155|GO:0007601|GO:0050896|GO:0070062	NM_000358	THC2563513
A_33_P3408212	0.0474282	2.03075	9.33279	9.61945	10.2581	P	P	P	9.05245	8.48092	8.71301	P	P	P	A_33_P3408212	HSP90B1	Homo sapiens heat shock protein 90kDa beta (Grp94), member 1 (HSP90B1), mRNA [NM_003299]	AAATTACCATGCGAGTCGGAAGAAAACATTTGAAATTAATCCCAGACATCCGCTGATCAG	104340452	chr12	104337650	+	FALSE	hs|12q23.3	ENST00000559111	7184	NM_003299	heat shock protein 90kDa beta (Grp94), member 1	GO:0005515|GO:0048471|GO:0005886|GO:0005783|GO:0003723|GO:0031247|GO:0005634|GO:0015031|GO:0005829|GO:0030968|GO:0006457|GO:0071682|GO:0070062|GO:0042470|GO:0001666|GO:0051208|GO:0043066|GO:0019903|GO:0005509|GO:0046790|GO:0030496|GO:0005576|GO:0002224|GO:0030433|GO:0005524|GO:0071318|GO:0006898|GO:0031012|GO:0016020|GO:0045087|GO:0005789|GO:0005788|GO:0043666|GO:0051082|GO:0006987|GO:0044267|GO:…	NM_003299	THC2588556
A_23_P69109	0.0452192	2.02977	8.98593	9.04236	9.76921	P	P	P	8.46538	8.26769	8.11803	P	P	P	A_23_P69109	PLSCR1	Homo sapiens phospholipid scramblase 1 (PLSCR1), mRNA [NM_021105]	GTTTAGCTCTTACACTCTATCCTTCCTAGAAAATGGTAATTGAGATTACTCAGATATTAA	146233121	chr3	146233062	-	FALSE	hs|3q24	ENST00000493432	5359	NM_021105	phospholipid scramblase 1	GO:2000373|GO:0005515|GO:0017121|GO:0005154|GO:0017124|GO:0005886|GO:0017128|GO:0035456|GO:0005634|GO:0033003|GO:0005829|GO:0051607|GO:0042609|GO:0045944|GO:0070062|GO:0045071|GO:0005794|GO:0005509|GO:0005730|GO:0006915|GO:0030168|GO:0006953|GO:0003677|GO:0010628|GO:0031012|GO:0001077|GO:0045089|GO:0016020|GO:0005887|GO:0045121|GO:0019899|GO:0060368|GO:0006659	NM_021105	THC2468052
A_23_P141505	0.0032371	2.02627	7.24945	7.38539	6.9771	P	P	P	6.24472	6.31301	6.00998	P	P	P	A_23_P141505	CLEC10A	Homo sapiens C-type lectin domain family 10, member A (CLEC10A), transcript variant 1, mRNA [NM_182906]	AGGACTCTTCTCACGACCTCCTCGCAAGACCGCTCTGGGAGAGAAATAAGCACTGGGAGA	6978326	chr17	6978267	-	FALSE	hs|17p13.1	ENST00000571664	10462	NM_182906	C-type lectin domain family 10, member A	GO:0005886|GO:0045087|GO:0030246|GO:0016021|GO:0006897	NM_182906	THC2482803
A_33_P3313796	0.029621	2.02323	8.72808	8.31428	9.06576	P	P	P	7.52701	7.85015	7.75884	P	P	P	A_33_P3313796	CCDC34	Homo sapiens coiled-coil domain containing 34 (CCDC34), transcript variant 1, mRNA [NM_030771]	GTTGATCTTGGCATGTTGTTTTGCAGAATAAGTGGCTGAATATGTAAGAATTGTGTTTGT	27360176	chr11	27360117	-	FALSE	hs|11p14.1	ENST00000328697	91057	NM_030771	coiled-coil domain containing 34	---	NM_030771	THC2463072
A_23_P431939	0.0457593	2.02129	7.18943	7.02741	7.15855	P	P	P	6.06413	5.64477	6.49973	P	P	P	A_23_P431939	MR1	Homo sapiens major histocompatibility complex, class I-related (MR1), transcript variant 1, mRNA [NM_001531]	TGAAGGTCCTGACGACACCCACAACATACATGAGAGTAATGGGATTGAGCATTTATGGCA	181024541	chr1	181024482	+	FALSE	hs|1q25.3	ENST00000367579	3140	NM_001531	major histocompatibility complex, class I-related	GO:0002367|GO:0002474|GO:0005886|GO:0005783|GO:0042612|GO:0005576|GO:0003823|GO:0050829|GO:0007165|GO:0006955|GO:0019882|GO:0045087|GO:0001916|GO:0042605|GO:0032611|GO:0005789|GO:0016021|GO:0032620|GO:0032393	NM_001531	THC2476218
A_23_P153897	0.0344108	2.01393	8.96012	9.5652	8.97115	P	P	P	8.12559	8.26345	8.16026	P	P	P	A_23_P153897	GNG7	Homo sapiens guanine nucleotide binding protein (G protein), gamma 7 (GNG7), mRNA [NM_052847]	CCCTGCCTCGGAGAACCCCTTTAAGGACAAGAAACCTTGTATTATTTTATAACTGTGTTC	2515071	chr19	2515012	-	FALSE	hs|19p13.3	ENST00000587867	2788	NM_052847	guanine nucleotide binding protein (G protein), gamma 7	GO:0005886|GO:0005834|GO:0007268|GO:0044281|GO:0006112|GO:0008277|GO:0007186|GO:0071377|GO:0001662|GO:0007626|GO:0004871|GO:0045761|GO:0007168|GO:0070062	NM_052847	THC2464113
A_33_P3338698	0.0342453	2.01222	11.6866	11.719	12.0869	P	P	P	11.0075	11.0755	10.2976	P	P	P	A_33_P3338698	IHH	Homo sapiens indian hedgehog (IHH), mRNA [NM_002181]	GAAGCCCATGGGAGAATTTTGGGGATGTTTTGGTCTTTTCTTCCTTTTGTAATAAAAATT	219919220	chr2	219919161	-	FALSE	hs|2q35	ENST00000295731	3549	NM_002181	indian hedgehog	GO:0033088|GO:0046638|GO:0033089|GO:0033085|GO:0051216|GO:0045453|GO:0005615|GO:0035988|GO:0005113|GO:0048596|GO:0007224|GO:0046639|GO:0009880|GO:0001947|GO:0048745|GO:0006508|GO:0009968|GO:0016539|GO:0032355|GO:0003406|GO:0050679|GO:0001708|GO:0005509|GO:0060135|GO:0001701|GO:0001649|GO:0048074|GO:0030704|GO:0061053|GO:0001501|GO:0032967|GO:0008233|GO:0040008|GO:0005886|GO:0060220|GO:0007267|GO:…	NM_002181	THC2602437
A_23_P112026	0.0110426	2.01084	7.67921	8.19914	8.175	P	P	P	7.15506	7.12896	6.77239	P	P	P	A_23_P112026	IDO1	Homo sapiens indoleamine 2,3-dioxygenase 1 (IDO1), mRNA [NM_002164]	ATCTGCAAATCGTGACTAAGTACATCCTGATTCCTGCAAGCCAGCAGCCAAAGGAGAATA	39785588	chr8	39785529	+	FALSE	hs|8p11.21	ENST00000523779	3620	NM_002164	indoleamine 2,3-dioxygenase 1	GO:0006569|GO:0070233|GO:0032693|GO:0046006|GO:0070234|GO:0002534|GO:0032735|GO:0044281|GO:0046872|GO:0030485|GO:0005829|GO:0042130|GO:0034641|GO:0002678|GO:0032496|GO:0007565|GO:0004833|GO:0009055|GO:0032421|GO:0033555|GO:0002666|GO:0019441|GO:0033754|GO:0002830|GO:0034276|GO:0020037|GO:0055114	NM_002164	THC2489025
A_23_P49816	0.0218352	2.01039	9.81921	9.9594	9.72172	P	P	P	9.18088	8.6413	8.58835	P	P	P	A_23_P49816	ADAP2	Homo sapiens ArfGAP with dual PH domains 2 (ADAP2), mRNA [NM_018404]	AATGGAGGCATTGCAATGAAAAGGCACCCACAGCATCATGCAAGTGGCATCTTGTAAAAA	29285238	chr17	29285179	+	FALSE	hs|17q11.2	ENST00000585130	55803	NM_018404	ArfGAP with dual PH domains 2	GO:0005515|GO:0005886|GO:0043325|GO:0005547|GO:0005546|GO:0005740|GO:0043547|GO:0007507|GO:0008060|GO:0005737|GO:0043533|GO:0032312|GO:0008270|GO:0030674	NM_018404	THC2490939
A_23_P103104	0.0414241	2.00893	7.21774	7.91936	7.72393	P	P	P	6.68736	6.6161	6.6247	P	P	P	A_23_P103104	MFNG	Homo sapiens MFNG O-fucosylpeptide 3-beta-N-acetylglucosaminyltransferase (MFNG), transcript variant 1, mRNA [NM_002405]	CCAATTGTGATGATCCTTTTTGCTCATTTCCCAGCCTTTCTTGCTGTTAGGGGCTACCAT	37865384	chr22	37865325	-	FALSE	hs|22q13.1	ENST00000356998	4242	NM_002405	MFNG O-fucosylpeptide 3-beta-N-acetylglucosaminyltransferase	GO:0045747|GO:0033829|GO:0007389|GO:0030173|GO:0008152|GO:0005615|GO:0046872|GO:0032092	NM_002405	THC2467114
A_33_P3343090	0.027301	2.00883	13.8215	13.6853	14.4013	P	P	P	13.3288	12.9079	12.6798	P	P	P	A_33_P3343090	MAP1S	Homo sapiens microtubule-associated protein 1S (MAP1S), mRNA [NM_018174]	CAGCCCAGCCCGCCTGTCCCTAGATTCAGCCACATCAGAAATAAACTGTGACTACACTTG	17845322	chr19	17845263	+	FALSE	hs|19p13.11	ENST00000601097	55201	NM_018174	microtubule-associated protein 1S	GO:0005515|GO:0008017|GO:0048471|GO:0030054|GO:0001578|GO:0045202|GO:0005634|GO:0042995|GO:0030425|GO:0005829|GO:0042802|GO:0005737|GO:0051015|GO:0015631|GO:0047497|GO:0043025|GO:0005874|GO:0005819|GO:0005730|GO:0048487|GO:0097194|GO:0003677|GO:0007399|GO:0004536|GO:0007420|GO:0006309|GO:0048812	NM_018174	THC2667821
A_33_P3269723	0.0395567	2.00857	9.33374	8.54267	8.89951	P	P	P	7.90421	8.10309	7.84644	P	P	P	A_33_P3269723	ZSWIM7	Homo sapiens zinc finger, SWIM-type containing 7 (ZSWIM7), transcript variant 1, mRNA [NM_001042697]	GTTGCAATGTTCTGTGGTTGGCAGATGCTTTTTGTTTTGTTAAAAAGTGCAACAGATAAA	15879964	chr17	15879905	-	FALSE	hs|17p12	ENST00000497434	125150	NM_001042697	zinc finger, SWIM-type containing 7	GO:0005515|GO:0000724|GO:0050821|GO:0008270|GO:0005634|GO:0097196	NM_001042697	THC2492535
A_23_P97283	0.027138	2.00835	9.0131	8.90046	8.59171	P	P	P	7.85236	8.17441	7.38632	P	P	P	A_23_P97283	PAQR6	Homo sapiens progestin and adipoQ receptor family member VI (PAQR6), transcript variant 1, mRNA [NM_024897]	TGAGTCTGTCCTGGTCATAACTGTGTGCTCAAGGTGTCCAGGCTTTTGGGGGTGGGCCTA	156213417	chr1	156213358	-	FALSE	hs|1q22	ENST00000468632	79957	NM_024897	progestin and adipoQ receptor family member VI	GO:0004872|GO:0016021	NM_024897	THC2788278
A_23_P65442	0.0175463	2.00524	9.22227	9.68119	9.84243	P	P	P	8.8529	8.6389	8.24841	P	P	P	A_23_P65442	IRF9	Homo sapiens interferon regulatory factor 9 (IRF9), mRNA [NM_006084]	GATAATTCTCAGTAGTTGTCCGTGATAATCGTGTCCTGAAAATCCTCGCACACACTGGCT	24635559	chr14	24635500	+	FALSE	hs|14q12	ENST00000396864	10379	NM_006084	interferon regulatory factor 9	GO:0005515|GO:0000975|GO:0006355|GO:0003700|GO:0006366|GO:0019221|GO:0045351|GO:0005634|GO:0005829|GO:0005737|GO:0051607|GO:0060337|GO:0005654|GO:0007166|GO:0060333	NM_006084	THC2510947
A_23_P257256	0.00554372	2.00116	7.69275	7.92849	8.05417	P	P	P	6.9654	6.90175	6.82538	P	P	P	A_23_P257256	GRK6	Homo sapiens G protein-coupled receptor kinase 6 (GRK6), transcript variant 2, mRNA [NM_002082]	AGCTACTCCGAGCGCCGTTTACAGTTTTGCACAGTGATCTTCCCCATTGTCCACTCAAGT	176868889	chr5	176868830	+	FALSE	hs|5q35.3	ENST00000515666	2870	NM_002082	G protein-coupled receptor kinase 6	GO:0005515|GO:0008277|GO:0004703|GO:0016020|GO:0038032|GO:0006468|GO:0016055|GO:0005524	NM_002082	THC2621282
A_33_P3211238	0.0408654	0.499929	9.83388	9.14416	8.9993	P	P	P	10.5709	10.3154	10.2114	P	P	P	A_33_P3211238	VWCE	Homo sapiens von Willebrand factor C and EGF domains (VWCE), mRNA [NM_152718]	CACCCTGGCCCCCAGCAGCCCCCAGTGGGGGCTTCTCGGGGGGAAGAGTCCACCATGTAA	61026206	chr11	61026147	-	FALSE	hs|11q12.2	ENST00000301770	220001	NM_152718	von Willebrand factor C and EGF domains	GO:0008284|GO:0005509|GO:0005576|GO:0009966	NM_152718	THC2474163
A_33_P3386572	0.0247982	0.498637	7.35923	6.84057	6.62436	P	P	P	8.18329	7.92764	7.79975	P	P	P	A_33_P3386572	AGBL4	ATP/GTP binding protein-like 4 [Source:HGNC Symbol;Acc:HGNC:25892] [ENST00000497451]	TTTTTGATTAAATGAATGAGTAAGTTGGGCCTGCTCCCAAGCACTAAGCCCTGAGGTCAG	49993124	chr1	49993065	-	FALSE	hs|1p33	ENST00000497451	84871	---	ATP/GTP binding protein-like 4	GO:0005794|GO:0035610|GO:0015631|GO:0005814|GO:0006508|GO:0008270|GO:0035609|GO:0036064|GO:0005829|GO:0004181	---	THC2644690
A_33_P3209229	0.0306614	0.498477	11.5521	10.8945	10.8276	P	P	P	12.2318	11.9196	12.2303	P	P	P	A_33_P3209229	RAB26	Homo sapiens RAB26, member RAS oncogene family (RAB26), mRNA [NM_014353]	GGCCTTTTGATTGCACAAGCCTTTGTTTTCAGTCCTAGTGAATAAAGTTGTGTTTTCTGG	2204140	chr16	2204081	+	FALSE	hs|16p13.3	ENST00000564426	25837	NM_014353	RAB26, member RAS oncogene family	GO:0005515|GO:0009306|GO:0005886|GO:0043001|GO:0031226|GO:0003924|GO:0005525|GO:0006904|GO:0006184|GO:0045055|GO:0000139|GO:0035272|GO:0017157|GO:0032482|GO:0019003|GO:0019002|GO:0030667|GO:0005768|GO:0030658	NM_014353	THC2472674
A_33_P3374559	0.0490733	0.498252	9.26369	8.54487	8.39845	P	P	P	9.94183	9.67324	9.749	P	P	P	A_33_P3374559	GUSBP11	Homo sapiens glucuronidase, beta pseudogene 11 (GUSBP11), non-coding RNA [NR_024448]	ATCCAGGACCTGTGCACAAGAGTGGTGCTGAGGATTGGCAGTGCCCACTTCTATGCCATC	24057258	chr22	24057199	-	FALSE	hs|22q11.23	ENST00000444220	91316	NR_024448	glucuronidase, beta pseudogene 11	---	NR_024448	THC2496728
A_23_P217009	0.0452003	0.498152	8.60552	8.15318	7.79607	P	P	P	9.26297	9.24705	9.17377	P	P	P	A_23_P217009	C9orf24	Homo sapiens chromosome 9 open reading frame 24 (C9orf24), transcript variant 1, mRNA [NM_032596]	TTGCTGGTAGAGCCTGGGCTTGCTGTGCCAAGGGGGCAGAGCAATAAATAAACTCTTCAA	34379083	chr9	34379024	-	FALSE	hs|9p13.3	ENST00000297623	84688	NM_032596	chromosome 9 open reading frame 24	GO:0048471|GO:0043014|GO:0002177|GO:0005634|GO:0007283|GO:0043623|GO:0030154	NM_032596	THC2478366
A_32_P190303	0.0326505	0.498149	8.54719	8.73903	7.91655	P	P	P	9.59435	9.1195	9.5783	P	P	P	A_32_P190303	LONRF2	Homo sapiens LON peptidase N-terminal domain and ring finger 2 (LONRF2), mRNA [NM_198461]	TGGAGATAGGTGATGTGTTGTCATATCCTGTGATACAGGTCACTCATCTGGCCTTCTGTT	100890153	chr2	100890094	-	FALSE	hs|2q11.2	ENST00000393437	164832	NM_198461	LON peptidase N-terminal domain and ring finger 2	GO:0004176|GO:0006508|GO:0008270	NM_198461	THC2501240
A_22_P00002645	0.028756	0.49808	11.4061	10.8144	10.6826	P	P	P	12.1363	11.8185	12.0533	P	P	P	A_22_P00002645	lnc-C1orf192-1	LNCipedia lincRNA (lnc-C1orf192-1), lincRNA [lnc-C1orf192-1:1]	TTTCACAAATGGCCACTCTGATGCTGGCCTCTCGCTCTGTCCTGCCAGCAAAGGGTCAGA	161389405	chr1	161389346	-	FALSE	hs|1q23.3	---	---	---	lnc-C1orf192-1:1	---	---	---
A_33_P3265301	0.0311763	0.498058	8.71498	8.16354	7.92547	P	P	P	9.45093	9.09688	9.36652	P	P	P	A_33_P3265301	GJD3	Homo sapiens gap junction protein, delta 3, 31.9kDa (GJD3), mRNA [NM_152219]	TGTTGTCACTTGGGAAGAAAACAGACACCTTCAAGGAGAGGGCTCCCCTGGTAGCCCCCA	38517385	chr17	38517326	-	FALSE	hs|17q21.2	---	125111	NM_152219	gap junction protein, delta 3, 31.9kDa	GO:0005515|GO:0005243|GO:0034220|GO:0007154|GO:0009986|GO:0005887|GO:0005922|GO:0016264|GO:0005216|GO:0009749	NM_152219	THC2628997
A_32_P923011	0.0230699	0.497873	6.66448	6.4005	6.96821	P	P	P	7.72043	7.65888	7.72736	P	P	P	A_32_P923011	FAM138A	Homo sapiens family with sequence similarity 138, member A (FAM138A), long non-coding RNA [NR_026818]	TTATGGCTTCGTGAAGTCTTTCCTGACCCCCGATGCTGCTGACTATAGAGACAAAGTCTC	35768	chr1	35470	-	FALSE	hs|1p36.33	ENST00000461467	645520	NR_026818	family with sequence similarity 138, member A	---	NR_026818	THC2474375
A_33_P3292478	0.0206747	0.497694	12.8734	12.4613	12.1956	P	P	P	13.6598	13.3617	13.5939	P	P	P	A_33_P3292478	CCL16	chemokine (C-C motif) ligand 16 [Source:HGNC Symbol;Acc:HGNC:10614] [ENST00000621559]	ATGAAGGTCTCCGAGGCTGCCCTGTCTCTCCTTGTCCTCATCCTTATCATTACTTCGGCT	34308456	chr17	34308397	-	FALSE	hs|17q12	ENST00000621559	6360	XM_006725334	chemokine (C-C motif) ligand 16	GO:0008009|GO:0006955|GO:0007154|GO:0006954|GO:0006935|GO:0060326|GO:0007267|GO:0005576|GO:0042056|GO:0005615|GO:0050918	XM_006725334	NP083493
A_23_P313031	0.000945609	0.497323	7.94235	8.03482	7.84152	P	P	P	8.98745	8.90951	8.95039	P	P	P	A_23_P313031	LOC101930506	PREDICTED: Homo sapiens uncharacterized LOC101930506 (LOC101930506), misc_RNA [XR_249340]	GGCACTGCCCTCCGTGGGGACGTCTGCACTCACAGAATGTCCTCGGCACTGCCCTCCGTG	242946132	chr2	242946073	+	FALSE	hs|2q37.3	---	101930506	XR_249340	uncharacterized LOC101930506	---	XR_249340	THC2478609
A_22_P00012477	0.0106293	0.497247	6.9021	6.78463	6.72521	P	P	P	8.04065	7.5646	7.797	P	P	P	A_22_P00012477	LOC401052	Homo sapiens uncharacterized LOC401052 (LOC401052), mRNA [NM_001008737]	CTCTGCGGGTCCCGCGGCTCCCGCGGCTTCCGGCCCACTCAGCGCCTCCAGAGGCCTCAG	10052766	chr3	10052707	-	FALSE	hs|3p25.3	ENST00000454232	401052	NM_001008737	uncharacterized LOC401052	---	NM_001008737	THC2534083
A_23_P84565	0.0354213	0.497129	10.1862	9.51416	9.45502	P	P	P	10.9146	10.6335	10.7376	P	P	P	A_23_P84565	POLR3D	Homo sapiens polymerase (RNA) III (DNA directed) polypeptide D, 44kDa (POLR3D), mRNA [NM_001722]	CTGCTGGGGACTTGGCCCTGCTATTTATTTTTGTATTTATGTCTTAATCTCTTCCACTGA	22108303	chr8	22108244	+	FALSE	hs|8p21.3	ENST00000518039	661	NM_001722	polymerase (RNA) III (DNA directed) polypeptide D, 44kDa	GO:0032728|GO:0010467|GO:0000790|GO:0006386|GO:0006385|GO:0003677|GO:0006383|GO:0005829|GO:0051607|GO:0005737|GO:0045089|GO:0001056|GO:0045087|GO:0003682|GO:0005666|GO:0005654|GO:0032481	NM_001722	THC2467143
A_22_P00002048	0.00986222	0.496647	13.9403	14.0693	13.6374	P	P	P	14.9835	14.8629	14.8595	P	P	P	A_22_P00002048	lnc-BID-2	Homo sapiens mRNA; cDNA DKFZp686P04203 (from clone DKFZp686P04203). [BX648058]	GGCTGCTGCTGCTGTGGCCATCAGGGAGATAGGGAAATATGTCAATAAGAAATGTATATT	18487386	chr22	18487327	-	FALSE	hs|22q11.21	---	---	BX648058	lnc-BID-2:1	---	---	NP1160469
A_33_P3308446	0.0305849	0.496543	9.13587	9.02255	8.76229	P	P	P	9.77682	9.69043	10.4002	P	P	P	A_33_P3308446	RHOB	ras homolog family member B [Source:HGNC Symbol;Acc:HGNC:668] [ENST00000272233]	TGAAATTTTCTCTGCACCTCTGTACAGAGAATACACCTGCCCCTGTATATCCTTTTTTCC	20649030	chr2	20648971	+	FALSE	hs|2p24.1	ENST00000272233	388	AK124398	ras homolog family member B	GO:0005515|GO:0070301|GO:0005886|GO:0007264|GO:0006927|GO:0003924|GO:0005634|GO:0007266|GO:0006886|GO:0032154|GO:0005829|GO:0000910|GO:0007411|GO:0007155|GO:0070062|GO:0051056|GO:0043065|GO:0008333|GO:0006915|GO:0030168|GO:0001525|GO:0045786|GO:0005525|GO:0071479|GO:0045766|GO:0007596|GO:0008152|GO:0031902|GO:0019003|GO:0005925|GO:0005769|GO:0010008	---	THC2465361
A_24_P724040	0.0181063	0.496433	9.65851	9.29754	8.95521	P	P	P	10.3692	10.072	10.5472	P	P	P	A_24_P724040	SNRPB2	Homo sapiens small nuclear ribonucleoprotein polypeptide B (SNRPB2), transcript variant 1, mRNA [NM_003092]	ATCCTCAGGTCCTCGATTACCCTCCAAACTATATTTTATTCCTTAATAACTTACCAGAAG	16721021	chr20	16719540	+	FALSE	hs|20p12.1	ENST00000407763	6629	NM_003092	small nuclear ribonucleoprotein polypeptide B	GO:0008380|GO:0006397|GO:0005515|GO:0010467|GO:0000166|GO:0000398|GO:0005730|GO:0017069|GO:0005681|GO:0005654|GO:0071013|GO:0005686	NM_003092	THC2544775
A_33_P3235432	0.0161073	0.496418	7.36274	7.17997	7.57494	P	P	P	8.26036	8.11035	8.73054	P	P	P	A_33_P3235432	NMNAT1	Homo sapiens nicotinamide nucleotide adenylyltransferase 1 (NMNAT1), transcript variant 3, mRNA [NM_001297779]	AGATGGAGTTTTGCTCTCTCACCCAGGCTGGAGTGCAGTGGCATGATCTCAGCTCACTGC	10041371	chr1	10041227	+	FALSE	hs|1p36.22	ENST00000460133	64802	NM_001297779	nicotinamide nucleotide adenylyltransferase 1	GO:0005515|GO:0000309|GO:0006766|GO:0004515|GO:0019674|GO:0006767|GO:0005654|GO:0005634|GO:0044281|GO:0009435|GO:0005524	NM_001297779	THC2715544
A_21_P0001364	0.025229	0.496278	7.00946	6.42155	6.75077	P	P	P	7.77076	7.77825	7.72402	P	P	P	A_21_P0001364	lnc-DDX20-4	CR738423 Soares_testis_NHT Homo sapiens cDNA clone IMAGp971E0466 ; IMAGE:1621185 5', mRNA sequence [CR738423]	ACCCAGGCCTTCAACTCCTAGCTACGGCCCCTTCCTGGAAAAATATCTGTTAGATTAAAA	112550692	chr1	112550633	+	FALSE	hs|1p13.2	---	---	---	lnc-DDX20-4:1	---	---	---
A_33_P3327772	0.0460951	0.496099	11.7581	10.9671	10.8398	P	P	P	12.5644	12.1496	12.0051	P	P	P	A_33_P3327772	ATP7A	Homo sapiens ATPase, Cu++ transporting, alpha polypeptide (ATP7A), transcript variant 1, mRNA [NM_000052]	TTCATGCTTTTGAACTCAAAATATTGAAGATACTCTCAAGCCTGTATCCCTGCCCCACTG	77302507	chrX	77302448	+	FALSE	hs|Xq21.1	ENST00000343533	538	NM_000052	ATPase, Cu++ transporting, alpha polypeptide	GO:0005802|GO:0005515|GO:0010468|GO:0051353|GO:0051216|GO:0018205|GO:0031526|GO:0051542|GO:0010043|GO:0021860|GO:0010041|GO:0031069|GO:0043524|GO:0006878|GO:0034220|GO:0030198|GO:0019430|GO:0030199|GO:0043025|GO:0060003|GO:0048251|GO:0046034|GO:0005794|GO:0032767|GO:0048286|GO:0005507|GO:0043085|GO:0001701|GO:0048553|GO:0048554|GO:0006584|GO:0043588|GO:0007005|GO:0000302|GO:0043005|GO:0048471|GO:…	NM_000052	---
A_33_P3286616	0.0377187	0.495858	7.58991	6.98595	7.86032	P	P	P	8.67745	8.27092	8.62388	P	P	P	A_33_P3286616	IRAK1	Homo sapiens interleukin-1 receptor-associated kinase 1 (IRAK1), transcript variant 1, mRNA [NM_001569]	ATTATCATCAACCCTGCCCGACAGAAGATGGTCCAGAAGCTGGCCCTGTACGAGGATGGG	153278082	chrX	153278023	-	FALSE	hs|Xq28	ENST00000369973	3654	NM_001569	interleukin-1 receptor-associated kinase 1	GO:0005515|GO:0004842|GO:0051403|GO:0051259|GO:0042803|GO:0034605|GO:0002756|GO:0004704|GO:0046777|GO:0016301|GO:0002755|GO:0031072|GO:0032496|GO:0007178|GO:0043123|GO:0031663|GO:0005811|GO:0038124|GO:0046982|GO:0038123|GO:0034134|GO:0007568|GO:0002224|GO:0001959|GO:0045087|GO:0034166|GO:0035666|GO:0045893|GO:0010008|GO:0034162|GO:0016567|GO:0034142|GO:0005886|GO:0070423|GO:0005634|GO:0035872|GO:…	NM_001569	THC2504648
A_23_P256773	0.000296783	0.495694	11.2116	10.996	11.105	P	P	P	12.2127	12.0885	12.0519	P	P	P	A_23_P256773	TSSC1	Homo sapiens tumor suppressing subtransferable candidate 1 (TSSC1), mRNA [NM_003310]	GGGAGAGCCGCTGTTCCCTTCCTGTAGCAGCAGCATTTATGAATGGGGTGAATGGGGCTA	3192995	chr2	3192936	-	FALSE	hs|2p25.3	ENST00000478754	7260	NM_003310	tumor suppressing subtransferable candidate 1	---	NM_003310	THC2687255
A_22_P00010305	0.0092016	0.495641	9.58864	9.07113	9.52075	P	P	P	10.3461	10.2194	10.6679	P	P	P	A_22_P00010305	lnc-MTX1-1	LNCipedia lincRNA (lnc-MTX1-1), lincRNA [lnc-MTX1-1:2]	GCTGTGGGCAGTTGTCCTTGGTGTCCTGATGCCCATCCCCATCGCTAATCAGAAGAACAG	155168409	chr1	155168350	+	FALSE	hs|1q22	---	---	---	lnc-MTX1-1:2	---	---	THC2524150
A_23_P397376	0.00123255	0.495626	9.76176	9.78585	9.94143	P	P	P	10.8605	10.6808	10.9772	P	P	P	A_23_P397376	MAF	Homo sapiens v-maf avian musculoaponeurotic fibrosarcoma oncogene homolog (MAF), transcript variant 2, mRNA [NM_001031804]	ATTATTATTATTTGCAGTCATGGAGAACCACCTACCCCTGACTTCTGTTTAGTCTCCTTT	79628317	chr16	79628258	-	FALSE	hs|16q23.2	ENST00000393350	4094	NM_001031804	v-maf avian musculoaponeurotic fibrosarcoma oncogene homolog	GO:0048839|GO:0006366|GO:0070306|GO:0005634|GO:0032330|GO:0000122|GO:0001228|GO:0001816|GO:0043565|GO:0005737|GO:0045944|GO:0048468|GO:0000785	NM_001031804	THC2532966
A_23_P328034	0.00110736	0.495419	8.30987	8.06595	8.05797	P	P	P	9.32839	9.10347	9.04009	P	P	P	A_23_P328034	C20orf96	Homo sapiens chromosome 20 open reading frame 96 (C20orf96), transcript variant 1, mRNA [NM_153269]	GTGAGATGCGCAGAAAGGTCCTGGAATCCTTGTCCGACAAGATTCAGAAGAAGAAGAAAA	257767	chr20	257708	-	FALSE	hs|20p13	ENST00000400269	140680	NM_153269	chromosome 20 open reading frame 96	---	NM_153269	NP1183871
A_22_P00016518	0.0338553	0.494943	8.60156	7.78083	8.17213	P	P	P	9.41956	9.12415	9.15255	P	P	P	A_22_P00016518	PLAC4	Homo sapiens placenta-specific 4 (PLAC4), mRNA [NM_182832]	GACACCTCACTCTGCACCCTGGACACCCTCACTCACCCTGGACACGTTCACTCACCCTGA	42551409	chr21	42551350	-	FALSE	hs|21q22.2	---	191585	NM_182832	placenta-specific 4	---	NM_182832	THC2464722
A_23_P41987	0.0329396	0.494497	8.1019	7.55965	7.24967	P	P	P	8.87906	8.42898	8.74613	P	P	P	A_23_P41987	GFRA3	Homo sapiens GDNF family receptor alpha 3 (GFRA3), mRNA [NM_001496]	CTTTCTGAGCCCTTCCTCTTGACTACCAGGATCACCAGAATCTAATAAGTTAGCCATTCT	137588395	chr5	137588336	-	FALSE	hs|5q31.2	ENST00000378362	2676	NM_001496	GDNF family receptor alpha 3	GO:0005886|GO:0005102|GO:0031225|GO:0048485|GO:0007399|GO:0043231|GO:0007165|GO:0005737|GO:0007411|GO:0007422|GO:0001764|GO:0008046|GO:0009897|GO:0019898	NM_001496	THC2473100
A_24_P924202	0.0409514	0.492035	8.06342	7.76498	7.73961	P	P	P	9.1968	8.97176	8.3716	P	P	P	A_24_P924202	PCNXL3	Homo sapiens pecanex-like 3 (Drosophila) (PCNXL3), mRNA [NM_032223]	GCCTTGGCCAGAGTACCAAAACTGAGTGACCCAGACCTCTGACCTTGACCCCTGATCTCT	65404630	chr11	65404571	+	FALSE	hs|11q13.1	ENST00000439247	399909	NM_032223	pecanex-like 3 (Drosophila)	GO:0016021	NM_032223	THC2474513
A_33_P3758973	0.0438039	0.49133	9.10734	8.29115	8.29115	P	P	P	10.0291	9.53498	9.25496	P	P	P	A_33_P3758973	DKFZP761C1711	Homo sapiens mRNA; cDNA DKFZp761C1711 (from clone DKFZp761C1711) [AL137340]	CAGCACCAAGTATATAATAGGCCCTCATTAAATAATAGCCCTGTTTGGTTTTCCTATATT	84095347	chr11	84095288	-	FALSE	hs|11q14.1	---	57796	AL137340	uncharacterized protein DKFZp761C1711	---	---	NP1168044
A_33_P3221971	0.000368293	0.491272	7.12811	6.98847	7.20495	P	P	P	8.0806	8.22054	8.1009	P	P	P	A_33_P3221971	GDPGP1	Homo sapiens GDP-D-glucose phosphorylase 1 (GDPGP1), mRNA [NM_001013657]	CGTACAGGCAGCACTGGTGGCCCTGATGTCCCAGGAAGAGCAATAATACTTCTGGATGTA	90785312	chr15	90785253	+	FALSE	hs|15q26.1	ENST00000329600	390637	NM_001013657	GDP-D-glucose phosphorylase 1	GO:0080048|GO:0043547|GO:0005085|GO:0005737|GO:0016787|GO:0000166|GO:0016779|GO:0006006	NM_001013657	THC2482227
A_22_P00022745	0.0388387	0.49112	11.0501	10.4543	10.197	P	P	P	11.8084	11.4857	11.6026	P	P	P	A_22_P00022745	lnc-LRGUK-1	LNCipedia lincRNA (lnc-LRGUK-1), lincRNA [lnc-LRGUK-1:1]	TTGAGTGACTGACCCAGCCCCAATGTGCCTATCTCCTGTGAAAAATAAACCATCAGATTG	133970805	chr7	133970746	+	FALSE	hs|7q33	---	---	---	lnc-LRGUK-1:1	---	---	---
A_33_P3380101	0.0002947	0.490924	10.1662	10.0054	10.1128	P	P	P	11.1615	10.9977	11.2011	P	P	P	A_33_P3380101	MAP7D1	Homo sapiens MAP7 domain containing 1 (MAP7D1), transcript variant 1, mRNA [NM_018067]	ACAGAACAAAGATGGAAGTGGCCTGGGCCCCTGGGGGTGGGTCCTCTCTGTTGTTTTTAA	36645996	chr1	36645937	+	FALSE	hs|1p34.3	ENST00000373148	55700	NM_018067	MAP7 domain containing 1	GO:0005737|GO:0005198|GO:0005874|GO:0005819|GO:0000226	NM_018067	NP1167226
A_33_P3691615	0.0164717	0.490898	11.9078	11.5365	11.2876	P	P	P	12.7428	12.6481	12.4761	P	P	P	A_33_P3691615	lnc-RP11-389E17.1.1-1	Homo sapiens cDNA FLJ37626 fis, clone BRCOC2014748. [AK094945]	AGAAAAATGGATTACATTTTTGGTTGTGTGGCCCTCGTTGCCCTATTGCACTTTTGATAA	178598206	chr4	178598147	+	FALSE	hs|4q34.3	---	---	AK094945	lnc-RP11-389E17.1.1-1:1	---	---	THC2609012
A_24_P254278	0.0441204	0.490246	6.86184	6.98637	6.43825	P	P	P	8.00488	8.05739	7.22418	P	P	P	A_24_P254278	SLC23A2	Homo sapiens solute carrier family 23 (ascorbic acid transporter), member 2 (SLC23A2), transcript variant 2, mRNA [NM_203327]	GTAACAATCTTCATTTGACACCTTAATACATTTCTGACTGTTCTTAAAACAGTGGGGATG	4833375	chr20	4833316	-	FALSE	hs|20p13	ENST00000379333	9962	NM_203327	solute carrier family 23 (ascorbic acid transporter), member 2	GO:0005886|GO:0015882|GO:0070890|GO:0006767|GO:0044281|GO:0016323|GO:0005737|GO:0016324|GO:0009925|GO:0015205|GO:0006814|GO:0015229|GO:0006979|GO:0035461|GO:0070904|GO:0015851|GO:0019852|GO:0008520|GO:0006139|GO:0016020|GO:0006766|GO:0005887|GO:0008523|GO:0016021|GO:0015993	NM_203327	THC2495318
A_21_P0000348	0.045519	0.48968	15.0146	14.3669	14.0912	P	P	P	15.5944	15.3796	15.7282	P	P	P	A_21_P0000348	SNORA80A	Homo sapiens small nucleolar RNA, H/ACA box 80A (SNORA80A), small nucleolar RNA [NR_002996]	TGAACCATTGCCTGGCCTCTGTTCCCGTAGGCTGCTGGCACTGAAGTGGGTTGCACAATA	33749555	chr21	33749496	-	FALSE	hs|21q22.11	---	677846	NR_002996	small nucleolar RNA, H/ACA box 80A	---	NR_002996	---
A_33_P3369239	0.030718	0.488094	9.92375	9.18581	9.25451	P	P	P	10.6081	10.3244	10.6361	P	P	P	A_33_P3369239	QKI	Homo sapiens QKI, KH domain containing, RNA binding (QKI), transcript variant 5, mRNA [NM_001301085]	AACGACAAGAAGCTCATGAGCAGCCTGCCCAACTTCTGCGGGATCTTCAACCACCTCGAG	163836351	chr6	163836292	+	FALSE	hs|6q26	ENST00000545607	9444	NM_001301085	QKI, KH domain containing, RNA binding	GO:0005515|GO:0006397|GO:0008380|GO:0017124|GO:0042552|GO:0007286|GO:0005634|GO:0003729|GO:0006417|GO:0010628|GO:0042692|GO:0061158|GO:0005737|GO:0042759|GO:0051028|GO:0001570	NM_001301085	THC2665622
A_22_P00011158	0.00477186	0.487913	8.57773	8.10288	8.30965	P	P	P	9.58836	9.22506	9.29602	P	P	P	A_22_P00011158	ABO	ABO blood group (transferase A, alpha 1-3-N-acetylgalactosaminyltransferase; transferase B, alpha 1-3-galactosyltransferase) [Source:HGNC Symbol;Acc:HGNC:79] [ENST00000453660]	ATCACATGTTAAGGGACCCCTCCCCAGGGCCACACCTGGCAGAAGGTGGCTTATGATGTT	136126458	chr9	136126399	-	FALSE	hs|9q34.2	ENST00000453660	28	---	ABO blood group (transferase A, alpha 1-3-N-acetylgalactosaminyltransferase; transferase B, alpha 1-3-galactosyltransferase)	GO:0004381|GO:0032580|GO:0004380|GO:0006486|GO:0005576|GO:0016021|GO:0046872	---	THC2491790
A_33_P3246248	0.0443539	0.487841	7.27901	6.48483	6.35818	P	P	P	8.16886	7.562	7.59514	P	P	P	A_33_P3246248	LOC729879	Homo sapiens cDNA FLJ35868 fis, clone TESTI2007972. [AK093187]	TATGTCTATTACTTTTACCATGGTGAGCTGGAATGGCCCGCAGACTGTCCTAGATCTTAG	231275663	chr2	231275604	-	FALSE	hs|2q37.1	---	729879	AK093187	uncharacterized LOC729879	---	---	THC2622410
A_23_P300740	0.0183797	0.487762	7.38663	6.86367	6.75742	P	P	P	8.24061	7.97244	7.96594	P	P	P	A_23_P300740	NPB	Homo sapiens neuropeptide B (NPB), mRNA [NM_148896]	CCTGGCCTCGCGTGGTACAAGCCAGCGGCGGGGCACAGCTCCTACTCGGTGGGCCGCGCC	79860273	chr17	79860214	+	FALSE	hs|17q25.3	ENST00000333383	256933	NM_148896	neuropeptide B	GO:0005515|GO:0001664|GO:0007186|GO:0007218|GO:0005576	NM_148896	THC2487530
A_22_P00025917	0.000957454	0.487186	8.40828	8.31833	8.11298	P	P	P	9.21855	9.26166	9.47424	P	P	P	A_22_P00025917	LOC100506603	Homo sapiens uncharacterized LOC100506603 (LOC100506603), transcript variant 1, long non-coding RNA [NR_104183]	CCCAGGAGGGGAGGAGGGGTTGCTACATATGAGAAACAGTTAAAAATAAATTTAAAAAGC	77248142	chr14	77248083	-	FALSE	hs|14q24.3	ENST00000556072	100506603	NR_104183	uncharacterized LOC100506603	---	NR_104183	THC2496771
A_22_P00010972	0.00753634	0.486914	8.41298	8.08683	7.97647	P	P	P	9.33984	8.88318	9.35639	P	P	P	A_22_P00010972	lnc-NRIP2-1	Q9NZ46_HUMAN (Q9NZ46) Uncharacterized hematopoietic stem/progenitor cells protein MDS028, partial (16%) [THC2526238]	TCCAATCTCTGCCTCTTCCTCCTTTAACCTTACAGAGGAGGCGGGTCTTCCGGGCTTGGA	2921808	chr12	2921749	-	FALSE	hs|12p13.33	---	---	---	lnc-NRIP2-1:1	---	---	THC2526238
A_33_P3251462	0.0419272	0.486851	10.5065	11.4368	11.1662	P	P	P	11.8898	12.1039	12.3458	P	P	P	A_33_P3251462	C20orf141	Homo sapiens chromosome 20 open reading frame 141 (C20orf141), transcript variant 1, mRNA [NM_080739]	AAATGGGTACAGTCTCAGGACAACTTAGCCTCCAGGACGCACTGCTGCTGCTGCTCATGG	2796341	chr20	2796282	+	FALSE	hs|20p13	ENST00000603872	128653	NM_080739	chromosome 20 open reading frame 141	GO:0016021	NM_080739	THC2476421
A_33_P3411848	0.0413289	0.486724	12.9018	12.2121	12.0557	P	P	P	13.6337	13.4582	13.3238	P	P	P	A_33_P3411848	CNFN	Homo sapiens cornifelin (CNFN), mRNA [NM_032488]	AGATCCGAGAGTAAGGAAGTTCCCTGTCTTCCCCGTCCTTTTCCACCAGTCTCGCCTCTG	42891318	chr19	42891259	-	FALSE	hs|19q13.2	ENST00000597255	84518	NM_032488	cornifelin	GO:0005737|GO:0031424|GO:0001533|GO:0070062	NM_032488	THC2478456
A_23_P319583	0.0367918	0.486525	7.87942	8.11198	7.25996	P	P	P	8.64515	8.81905	9.0103	P	P	P	A_23_P319583	RIMS3	Homo sapiens regulating synaptic membrane exocytosis 3 (RIMS3), mRNA [NM_014747]	CATCCTGCAAAGAGAGAGATAGCTGATAGGGACTGACAAGCACACTGTTTAGATAAGAAG	41086628	chr1	41086569	-	FALSE	hs|1p34.2	ENST00000372684	9783	NM_014747	regulating synaptic membrane exocytosis 3	GO:0048786|GO:0030054|GO:0017156|GO:2000300|GO:0042391|GO:0006836|GO:0044325	NM_014747	THC2620142
A_23_P428129	0.00999127	0.485002	11.0755	11.1047	10.6628	P	P	P	11.6631	12.0608	12.234	P	P	P	A_23_P428129	CDKN1C	Homo sapiens cyclin-dependent kinase inhibitor 1C (p57, Kip2) (CDKN1C), transcript variant 1, mRNA [NM_000076]	GTATTCTGCACGAGAAGGTACACTGGTCCCAAAGTGTAAAGCTTTAAGAGTCATTTATAT	2904962	chr11	2904903	-	FALSE	hs|11p15.4	ENST00000616138	1028	NM_000076	cyclin-dependent kinase inhibitor 1C (p57, Kip2)	GO:0005515|GO:0055123|GO:0060065|GO:0030325|GO:0071901|GO:0050680|GO:0005634|GO:0060669|GO:0005737|GO:0035264|GO:0071514|GO:0030099|GO:0007050|GO:0043010|GO:0030511|GO:0033673|GO:0001822|GO:0042551|GO:0007568|GO:0000122|GO:0042326|GO:0007346|GO:0001501|GO:0004861|GO:0045893|GO:0045892	NM_000076	THC2646038
A_23_P28023	0.0381559	0.484996	9.71264	8.96796	8.82907	P	P	P	10.5802	10.2228	9.9283	P	P	P	A_23_P28023	OR7A17	Homo sapiens olfactory receptor, family 7, subfamily A, member 17 (OR7A17), mRNA [NM_030901]	TGGTTCTGGCATCCTGGATGATTGCTGCCCTGAATTCCTTGTCACAAAGCTTAATGGTAT	14991737	chr19	14991678	-	FALSE	hs|19p13.12	ENST00000327462	26333	NM_030901	olfactory receptor, family 7, subfamily A, member 17	GO:0050911|GO:0004984|GO:0007186|GO:0005886|GO:0004930|GO:0016021	NM_030901	THC2483485
A_22_P00005289	0.0467252	0.48375	7.95931	7.87425	7.81948	P	P	P	8.51225	9.32427	8.84644	P	P	P	A_22_P00005289	CNTFR-AS1	Homo sapiens CNTFR antisense RNA 1 (CNTFR-AS1), long non-coding RNA [NR_024369]	TAAACACATACCATGAGAAAGGGATTCCATGTCTTCCAATCCTGCCCAGAGATGCAGAGA	34582628	chr9	34582569	+	FALSE	hs|9p13.3	---	415056	NR_024369	CNTFR antisense RNA 1	---	NR_024369	THC2604942
A_33_P3282634	0.0216485	0.483283	7.41988	6.90036	7.64464	P	P	P	8.14003	8.51399	8.52321	P	P	P	A_33_P3282634	ALDH1L2	Homo sapiens aldehyde dehydrogenase 1 family, member L2 (ALDH1L2), transcript variant 1, mRNA [NM_001034173]	TATTAACACATACAACAAGACAGATGTGGCGGCCCCATTTGGCGGAGTTAAACAATCTGG	105420399	chr12	105420340	-	FALSE	hs|12q23.3	ENST00000552270	160428	NM_001034173	aldehyde dehydrogenase 1 family, member L2	GO:0005739|GO:0016155|GO:0009058|GO:0008168|GO:0004029|GO:0016742|GO:0032259|GO:0006730|GO:0070062|GO:0055114|GO:0009258	NM_001034173	NP1459414
A_33_P3405022	0.0264833	0.483185	7.41237	7.36614	7.5647	P	P	P	8.35307	8.20761	8.85554	P	P	P	A_33_P3405022	LETM1	Homo sapiens leucine zipper-EF-hand containing transmembrane protein 1 (LETM1), mRNA [NM_012318]	ACAGAGTCTTGCTCTGTCACCTAGGCTGGAATGCAGTGGTGCGATCTCGGCTCACTGCAA	45600828	chr14	45600769	-	FALSE	hs|14q21.2	ENST00000370272	3954	NM_012318	leucine zipper-EF-hand containing transmembrane protein 1	GO:0005739|GO:0005515|GO:0005509|GO:0005743|GO:0016021|GO:0042407	NM_012318	THC2538032
A_22_P00014164	0.00102999	0.481077	7.3231	7.15708	7.4491	P	P	P	8.42222	8.2605	8.42235	P	P	P	A_22_P00014164	LOC646762	zinc and ring finger 2 pseudogene 2 [Source:HGNC Symbol;Acc:HGNC:42793] [ENST00000442865]	AGAAAATCAGCAGAGCTAGGCAATAAGTCAATCTAAAGTCTACATGCCCCTCCCTCTTCC	29638504	chr7	29638445	-	FALSE	hs|7p14.3	ENST00000442865	646762	---	uncharacterized LOC646762	---	---	---
A_23_P103511	0.0259846	0.480988	7.80069	8.00503	7.77359	P	P	P	8.56966	9.26735	8.83417	P	P	P	A_23_P103511	C1orf226	Homo sapiens chromosome 1 open reading frame 226 (C1orf226), transcript variant 2, mRNA [NM_001085375]	GTTCTGAGGAGGAGGAGGAAGATTACAGATCTATTCTGAGTATTTTTTAGAGAGTTAATA	162356542	chr1	162356483	+	FALSE	hs|1q23.3	ENST00000458626	400793	NM_001085375	chromosome 1 open reading frame 226	---	NM_001085375	THC2491782
A_19_P00318889	0.0310288	0.4808	8.69395	8.21797	7.82426	P	P	P	9.48128	9.0752	9.44682	P	P	P	A_19_P00318889	KIAA1671	KIAA1671 [Source:HGNC Symbol;Acc:HGNC:29345] [ENST00000461374]	TGTTTGGTGGCTCTGCTGGGGAAACCTTCTTCCTCTTGAGTTTCCAGCCCAGCACTGCCT	25445573	chr22	25445514	+	FALSE	hs|22q11.23	ENST00000461374	85379	XM_003846461	KIAA1671	---	---	---
A_33_P3284404	0.001106	0.480344	8.56218	8.57213	8.29049	P	P	P	9.69494	9.40925	9.49648	P	P	P	A_33_P3284404	SYNGR1	Homo sapiens synaptogyrin 1 (SYNGR1), transcript variant 1b, mRNA [NM_145731]	TCCCGCAGATCAGCAGCGTCAAGGACCGCAAGAAAGCCGTCCTGTCCGACATCGGTGTCT	39770555	chr22	39770496	+	FALSE	hs|22q13.1	ENST00000415332	9145	NM_145731	synaptogyrin 1	GO:0042470|GO:0031594|GO:0030054|GO:0048169|GO:0030672|GO:0016021|GO:0006605|GO:0048172	NM_145731	THC2476856
A_33_P3300232	0.0146408	0.48018	6.90175	6.52368	6.70069	P	P	P	8.12402	7.53963	7.58653	P	P	P	A_33_P3300232	HYDIN	Homo sapiens HYDIN, axonemal central pair apparatus protein (HYDIN), transcript variant 1, mRNA [NM_001270974]	TGGAGTCTTGGATCCTGGTGAGAAGTCCAACGTGCAAGTGAAATTCATGCCAAAAGAAGA	71007306	chr16	71007247	-	FALSE	hs|16q22.2	ENST00000543521	54768	NM_001270974	HYDIN, axonemal central pair apparatus protein	GO:0042384|GO:0005929|GO:0021591|GO:0002064|GO:0060438|GO:0003341	NM_001270974	THC2482433
A_21_P0007137	0.00682056	0.478692	11.1482	10.7462	10.6467	P	P	P	12.1821	11.8274	11.7301	P	P	P	A_21_P0007137	LINC01150	Homo sapiens long intergenic non-protein coding RNA 1150 (LINC01150), long non-coding RNA [NR_120534]	TTTTATGAAATATCCCCGCCAGACTCCCTCGACCGTGCCACCCCCAGGTTCCCGTGCATA	1929145	chr11	1929086	+	FALSE	hs|11p15.5	ENST00000455671	101927624	NR_120534	long intergenic non-protein coding RNA 1150	---	NR_120534	NP1174696
A_24_P941643	0.0386992	0.477903	9.32396	8.56104	8.42818	P	P	P	10.2675	9.70796	9.61326	P	P	P	A_24_P941643	PLCB1	Homo sapiens phospholipase C, beta 1 (phosphoinositide-specific) (PLCB1), transcript variant 2, mRNA [NM_182734]	ATGATGTGCAGTTTTGTGCCTTTATGTATTTGCCTTGTTCTTTGTCGAATGTGTGAAATT	8865004	chr20	8864945	+	FALSE	hs|20p12.3	ENST00000612075	23236	NM_182734	phospholipase C, beta 1 (phosphoinositide-specific)	GO:0005516|GO:0000790|GO:0046330|GO:0042803|GO:0045444|GO:0007613|GO:2000560|GO:0005521|GO:0070062|GO:0031965|GO:0080154|GO:0005509|GO:0046488|GO:0005546|GO:0007215|GO:0007213|GO:0016042|GO:0043547|GO:0008277|GO:0048639|GO:0019899|GO:0045893|GO:0045892|GO:0021987|GO:0043647|GO:1900087|GO:0007268|GO:0032735|GO:0005634|GO:2000438|GO:0044281|GO:0005829|GO:0035556|GO:0005737|GO:0000086|GO:0035723|GO:…	NM_182734	THC2643795
A_33_P3373745	0.00748523	0.477103	8.24162	7.78364	7.74556	P	P	P	8.85457	8.85897	9.27342	P	P	P	A_33_P3373745	BRD4	Homo sapiens bromodomain containing 4 (BRD4), transcript variant short, mRNA [NM_014299]	TTGATGTGATTGCCGGCTCCTCCAAGATGAAGGGCTTCTCGTCCTCAGAGTCGGAGAGCT	15365064	chr19	15365005	-	FALSE	hs|19p13.12	ENST00000595926	23476	NM_014299	bromodomain containing 4	GO:0005515|GO:0000790|GO:2000002|GO:0001833|GO:0005634|GO:0002039|GO:0005737|GO:0000083|GO:0007059|GO:0045944|GO:0016032|GO:0070577|GO:0006338|GO:0044154|GO:0043123|GO:0000794|GO:0008024|GO:0005694|GO:0050727|GO:0003677|GO:0006351|GO:0006974|GO:0010971|GO:0043983|GO:0003682|GO:0032968|GO:0043388|GO:0005654|GO:0006468	NM_014299	THC2641218
A_33_P3415491	0.025292	0.47693	12.6235	12.1566	11.8307	P	P	P	13.5068	13.2634	13.1306	P	P	P	A_33_P3415491	WDR90	Homo sapiens WD repeat domain 90 (WDR90), mRNA [NM_145294]	TCTGAGGACGGCTTCTTGCGGCTCTGGCCCCTGGACTTCTCCTCGGTGCTCCTGGAGGCA	705888	chr16	705829	+	FALSE	hs|16p13.3	ENST00000615333	197335	NM_145294	WD repeat domain 90	---	NM_145294	THC2694128
A_23_P161968	0.0422644	0.476621	7.81781	7.35182	6.80687	P	P	P	8.67349	8.03715	8.57004	P	P	P	A_23_P161968	SLC22A10	Homo sapiens solute carrier family 22, member 10 (SLC22A10), mRNA [NM_001039752]	CTCCCCTCTTGATGACCTTAACGGTATTTTTTACCACTTTGCCATGGATCATTTATGGAA	63072270	chr11	63072211	+	FALSE	hs|11q12.3	ENST00000332793	387775	NM_001039752	solute carrier family 22, member 10	GO:0022857|GO:0016021|GO:0055085	NM_001039752	THC2480380
A_23_P65651	0.0325045	0.476434	12.4115	11.8884	11.604	P	P	P	13.2224	12.9555	13.0404	P	P	P	A_23_P65651	WARS	Homo sapiens tryptophanyl-tRNA synthetase (WARS), transcript variant 1, mRNA [NM_004184]	GGCCTGGCCTCTGTAAGCCTGTGTATGTTATCAATACTGTTTCTTCCTGTGAGTTCCATT	100801100	chr14	100801041	-	FALSE	hs|14q32.2	ENST00000556645	7453	NM_004184	tryptophanyl-tRNA synthetase	GO:0005515|GO:0010467|GO:0008285|GO:0045765|GO:0005634|GO:0001525|GO:0005524|GO:0006412|GO:0005829|GO:0006418|GO:0006436|GO:0004830|GO:0005737|GO:0070062	NM_004184	THC2501127
A_33_P3378644	0.0315157	0.47579	8.40004	7.73067	7.56858	P	P	P	9.39604	8.85097	8.71391	P	P	P	A_33_P3378644	PHC1	Homo sapiens polyhomeotic homolog 1 (Drosophila) (PHC1), mRNA [NM_004426]	TTAAAGAAGAACATCTTATGAGTGCCATGAACATCAAGCTGGGCCCTGCCCTCAAGATCT	9092023	chr12	9091964	+	FALSE	hs|12p13.31	ENST00000554937	1911	NM_004426	polyhomeotic homolog 1 (Drosophila)	GO:0035102|GO:0031519|GO:0016604|GO:0071300|GO:0016574|GO:0003682|GO:0008270|GO:0007275|GO:0005654|GO:0005634|GO:0003677|GO:0001739	NM_004426	NP844124
A_33_P3303449	0.0477807	0.474801	8.19855	7.81479	7.15341	P	P	P	9.1125	8.58955	8.82662	P	P	P	A_33_P3303449	LEPR	Homo sapiens leptin receptor (LEPR), transcript variant 5, mRNA [NM_001198688]	TTGGGAAGATGTTCCGAACCCCAAGAATTGTTCCTGGGCACAAGGACTTAATTTTCAGAA	66088663	chr1	66088604	+	FALSE	hs|1p31.3	ENST00000344610	3953	NM_001198688	leptin receptor	GO:0045721|GO:0005515|GO:0004896|GO:0005886|GO:0051346|GO:0019221|GO:0005576|GO:0007275|GO:0042802|GO:0043235|GO:0006112|GO:0016021|GO:0007166|GO:0004888|GO:0008203	NM_001198688	THC2472752
A_23_P152949	0.0463461	0.474432	8.9343	8.326	7.96386	P	P	P	9.68631	9.36287	9.55357	P	P	P	A_23_P152949	LRRC46	Homo sapiens leucine rich repeat containing 46 (LRRC46), mRNA [NM_033413]	AAGGCCTCTGTGGCTGAGGCCCCCAGCACAACCAAAACTACGGCCAAGAGAAGCAAGAAA	45914483	chr17	45914424	+	FALSE	hs|17q21.32	ENST00000584580	90506	NM_033413	leucine rich repeat containing 46	---	NM_033413	THC2618939
A_33_P3399107	0.0327412	0.473153	10.7633	10.4091	9.92513	P	P	P	11.5912	11.5407	11.3093	P	P	P	A_33_P3399107	PI4KA	Homo sapiens phosphatidylinositol 4-kinase, catalytic, alpha (PI4KA), mRNA [NM_058004]	TCAAGAACATCTTCCAGCTGGTCGGCCTGGACCTCTTTGTTTTTCCCTACCGCGTGGTGG	21067054	chr22	21066995	-	FALSE	hs|22q11.21	ENST00000466394	5297	NM_058004	phosphatidylinositol 4-kinase, catalytic, alpha	GO:0004430|GO:0005515|GO:0005886|GO:0006661|GO:0048015|GO:0044281|GO:0005524|GO:0005829|GO:0007165|GO:0046854|GO:0016020|GO:0030660|GO:0006644|GO:0005925|GO:0070062	NM_058004	THC2514633
A_23_P34852	0.0426718	0.472455	7.27293	6.58887	6.28455	P	P	P	7.9186	7.57351	8.0425	P	P	P	A_23_P34852	CTRC	Homo sapiens chymotrypsin C (caldecrin) (CTRC), mRNA [NM_007272]	TACGTGTGGCGGGACTTTGATTGATAGCAACTTCGTCCTCACTGCCGCCCACTGTATCAG	15767086	chr1	15767027	+	FALSE	hs|1p36.21	ENST00000483406	11330	NM_007272	chymotrypsin C (caldecrin)	GO:0004252|GO:0006508|GO:0008233	NM_007272	NP1134737
A_23_P416965	0.0304461	0.471301	8.84986	8.49705	8.17568	P	P	P	9.53717	9.16432	10.0256	P	P	P	A_23_P416965	FAM149A	Homo sapiens family with sequence similarity 149, member A (FAM149A), transcript variant 1, mRNA [NM_015398]	ACAACCCACACGTTCCGGTCGGATACGCCTCGAAAAAGTTCATTGACACAAATGGAATTT	187088379	chr4	187088233	+	FALSE	hs|4q35.1	ENST00000514956	25854	NM_015398	family with sequence similarity 149, member A	---	NM_015398	THC2474828
A_23_P85783	0.00293329	0.471038	8.3007	8.49936	8.498	P	P	P	9.43293	9.36782	9.73698	P	P	P	A_23_P85783	PHGDH	Homo sapiens phosphoglycerate dehydrogenase (PHGDH), mRNA [NM_006623]	TTGGTCCAAGGCACTACACCTGTACTGCAGGGGCTCAATGGAGCTGTCTTCAGGCCAGAA	120285588	chr1	120285529	+	FALSE	hs|1p12	ENST00000369407	26227	NM_006623	phosphoglycerate dehydrogenase	GO:0010468|GO:0021510|GO:0019530|GO:0008652|GO:0009055|GO:0044281|GO:0070314|GO:0031175|GO:0005829|GO:0034641|GO:0004617|GO:0051287|GO:0021782|GO:0007420|GO:0021915|GO:0006544|GO:0006564|GO:0006566|GO:0070062|GO:0055114|GO:0006541|GO:0009448	NM_006623	THC2565900
A_21_P0013958	0.0493552	0.470823	11.3362	10.5785	10.3177	P	P	P	12.1321	11.7746	11.7554	P	P	P	A_21_P0013958	PDCD6	programmed cell death 6 [Source:HGNC Symbol;Acc:HGNC:8765] [ENST00000512466]	GTAACTGTTAGGAAGTTGGCCTCAGAAGCAAAAATTCTTCTTTTGTCTTGGCCCCTGTGA	308799	chr5	308740	+	FALSE	hs|5p15.33	ENST00000512466	10016	AK128087	programmed cell death 6	GO:0051898|GO:0005515|GO:0030948|GO:0032007|GO:0005783|GO:0005634|GO:0006886|GO:0042803|GO:0034605|GO:0005737|GO:0060090|GO:0006508|GO:0046983|GO:0070062|GO:0031965|GO:0006919|GO:0005509|GO:0001525|GO:0031410|GO:0097190|GO:0070971|GO:0045766|GO:0010595|GO:0043280|GO:0051592|GO:0004198|GO:0001938|GO:0005789|GO:0043495|GO:0005768|GO:0048306	---	THC2628463
A_24_P327084	0.0399423	0.470359	8.96525	8.37444	8.16049	P	P	P	9.65731	9.55691	9.67202	P	P	P	A_24_P327084	PRSS33	Homo sapiens protease, serine, 33 (PRSS33), mRNA [NM_152891]	CAAGGCACGCAGTGATGGGCAAACCAATTGCTGCCCATCTGGCCTGTGTGCCCATCTTTT	2834349	chr16	2834290	-	FALSE	hs|16p13.3	ENST00000293851	260429	NM_152891	protease, serine, 33	GO:0004252|GO:0006508|GO:0005615	NM_152891	THC2478126
A_33_P3334398	0.00322172	0.470024	7.39446	7.0488	7.02496	P	P	P	8.46609	8.03673	8.23124	P	P	P	A_33_P3334398	CA6	Homo sapiens carbonic anhydrase VI (CA6), transcript variant 2, mRNA [NM_001270500]	AACGATTACCGCAGGACCCAGCCCCTGAACCACAGAGTGGTGGAATCCAACTTCCCGAAT	9031036	chr1	9030977	+	FALSE	hs|1p36.23	ENST00000476083	765	NM_001270500	carbonic anhydrase VI	GO:0005737|GO:0015701|GO:0008270|GO:0005576|GO:0044281|GO:0004089|GO:0006730|GO:0005615|GO:0001580|GO:0070062	NM_001270500	NP1400569
A_22_P00002802	0.0165866	0.469473	7.81377	7.35021	7.95992	P	P	P	8.68714	8.92406	8.84309	P	P	P	A_22_P00002802	LOC100133985	Homo sapiens uncharacterized LOC100133985 (LOC100133985), long non-coding RNA [NR_024444]	TTTTCTCTACTTGGATCTGAGAACTCTGTCCCTCCAGCCCTGCGAGCGCTTTGCCAGGGT	70351510	chr2	70351451	-	FALSE	hs|2p13.3	ENST00000414141	100133985	NR_024444	uncharacterized LOC100133985	---	NR_024444	THC2658593
A_23_P4909	0.000576288	0.469179	8.33893	8.38679	8.44033	P	P	P	9.59264	9.45101	9.39213	P	P	P	A_23_P4909	SNRNP70	Homo sapiens small nuclear ribonucleoprotein 70kDa (U1) (SNRNP70), transcript variant 1, mRNA [NM_003089]	GAATACACATGGTCTACAGTAAGCGGTCAGGAAAGCCCCGTGGCTATGCCTTCATCGAGT	49604704	chr19	49601960	+	FALSE	hs|19q13.33	ENST00000599687	6625	NM_003089	small nuclear ribonucleoprotein 70kDa (U1)	GO:0048026|GO:0005515|GO:0006397|GO:0008380|GO:0010467|GO:0003723|GO:0005634|GO:0000166|GO:0016607|GO:0000398|GO:0005654|GO:0005681|GO:0043484|GO:0005685	NM_003089	NP092684
A_23_P68669	0.014907	0.468441	8.2183	7.66384	7.54871	P	P	P	9.15232	8.64795	8.96063	P	P	P	A_23_P68669	CHODL	Homo sapiens chondrolectin (CHODL), transcript variant 1, mRNA [NM_024944]	TTGAGATAGAAAATGGTGGCTCCTTTCTGTCTTATCTCCTAGTTTCTTCAATGCTTACGC	19639595	chr21	19639536	+	FALSE	hs|21q21.1	ENST00000338326	140578	NM_024944	chondrolectin	GO:0048471|GO:0005737|GO:0007517|GO:0005540|GO:0030246|GO:0016021	NM_024944	THC2472409
A_21_P0003889	0.00171936	0.467397	6.89527	6.58524	6.92562	P	P	P	7.74599	7.93605	8.02591	P	P	P	A_21_P0003889	FLJ36777	uncharacterized LOC730971 [Source:EntrezGene;Acc:730971] [ENST00000504402]	TATCACAAAACACTGCACCCGAGGCAGCCAGGCAGCTTCCGAAGACCTCATTCTCCTAAA	7105043	chr4	7099096	-	FALSE	hs|4p16.1	ENST00000504402	730971	---	uncharacterized LOC730971	---	---	---
A_23_P114947	0.0284844	0.466905	9.1015	9.68751	9.62236	A	P	P	10.1083	10.5764	10.9657	P	P	P	A_23_P114947	RGS2	Homo sapiens regulator of G-protein signaling 2 (RGS2), mRNA [NM_002923]	TAGATCTGGGATTATGTGGCCTTAGGTAGCTGGTTGTACATCTTTCCCTAAATCGATCCA	192781110	chr1	192781051	+	FALSE	hs|1q31.2	ENST00000235382	5997	NM_002923	regulator of G-protein signaling 2	GO:0005515|GO:0005516|GO:0043005|GO:0005886|GO:0038032|GO:0007283|GO:0060087|GO:0005829|GO:0005739|GO:0010614|GO:0005737|GO:0060452|GO:0043407|GO:0043951|GO:0031116|GO:0045744|GO:0005730|GO:0048487|GO:0006417|GO:0010519|GO:0043547|GO:0007049|GO:0008277|GO:0050873|GO:0009898|GO:0055119|GO:0071877|GO:0005096	NM_002923	THC2468539
A_19_P00325810	0.0149542	0.466486	5.86652	5.6302	6.32206	P	P	P	7.2349	6.83431	7.10865	P	P	P	A_19_P00325810	KHDC1	Homo sapiens KH homology domain containing 1 (KHDC1), transcript variant 3, non-coding RNA [NR_027005]	TGCTCTAGATTGGCCCATGGTGCCAGGTTAGTTCCTTCTGTAAGCTCCACCTCCTCCAGG	73984736	chr6	73984677	-	FALSE	hs|6q13	ENST00000484801	80759	NR_027005	KH homology domain containing 1	GO:0003723|GO:0016021	NR_027005	THC2502979
A_23_P46412	0.0109948	0.466359	6.58694	6.85442	6.65705	P	P	P	8.11198	7.67267	7.56953	P	P	P	A_23_P46412	SCNN1D	Homo sapiens sodium channel, non voltage gated 1 delta subunit (SCNN1D), transcript variant 1, mRNA [NM_001130413]	GCATCAGAGCCACAGACAGAGGAGCAGCCTGGCCAAAATCAACATCGTCTACCAGGAGCT	1226483	chr1	1226313	+	FALSE	hs|1p36.33	ENST00000379101	6339	NM_001130413	sodium channel, non voltage gated 1 delta subunit	GO:0005515|GO:0015280|GO:0034220|GO:0050909|GO:0016020|GO:0005886|GO:0035725|GO:0016021|GO:0015629|GO:0006814|GO:0055085|GO:0050896	NM_001130413	NP1137349
A_23_P23728	0.00639879	0.466102	6.84024	6.52282	6.83333	P	P	P	7.90202	7.52557	8.04613	P	P	P	A_23_P23728	SV2A	Homo sapiens synaptic vesicle glycoprotein 2A (SV2A), transcript variant 1, mRNA [NM_014849]	AGCCCTCTGGCCTCCACTTTCCTCTCAATTTGGGCTGCAAATATGAAGCCTGAATTTTAT	149876051	chr1	149875992	-	FALSE	hs|1q21.2	ENST00000369146	9900	NM_014849	synaptic vesicle glycoprotein 2A	GO:0048786|GO:0043005|GO:0031594|GO:0005886|GO:0019901|GO:0005783|GO:0022857|GO:0006874|GO:0055085|GO:0008021|GO:0005737|GO:0005911|GO:0006836|GO:0009405|GO:0004872|GO:0030672|GO:0016021	NM_014849	THC2629537
A_23_P218505	0.00798559	0.466047	7.62779	7.48965	7.88254	P	P	P	8.79035	8.81446	8.72592	P	P	P	A_23_P218505	LHB	Homo sapiens luteinizing hormone beta polypeptide (LHB), mRNA [NM_000894]	TGGACCCCGTGGTCTCCTTCCCTGTGGCTCTCAGCTGTCGCTGTGGACCCTGCCGCCGCA	49519464	chr19	49519405	-	FALSE	hs|19q13.33	ENST00000391869	3972	NM_000894	luteinizing hormone beta polypeptide	GO:0007165|GO:0016486|GO:0006701|GO:0005179|GO:0007267|GO:0005102|GO:0005576|GO:0044267|GO:0008584|GO:0070062	NM_000894	THC2475008
A_33_P3318926	0.028924	0.464656	9.51283	9.37743	8.79642	P	P	P	10.2813	10.4746	10.3367	P	P	P	A_33_P3318926	UNC13B	Homo sapiens unc-13 homolog B (C. elegans) (UNC13B), mRNA [NM_006377]	GGTCTTTGCAGTCAAGAGGCTGACCCCTTCAGTTAAAGATATTTAAGGAAAAATTTGGGG	35404172	chr9	35404113	+	FALSE	hs|9p13.3	ENST00000617908	10497	NM_006377	unc-13 homolog B (C. elegans)	GO:0005515|GO:0016081|GO:0016082|GO:0030054|GO:0031594|GO:0005886|GO:0007268|GO:0007269|GO:0046872|GO:0005829|GO:0035556|GO:0005737|GO:0007528|GO:0043195|GO:0004872|GO:0004871|GO:0097151|GO:0048786|GO:0007588|GO:0005794|GO:0035249|GO:0006915|GO:0010808|GO:0014047|GO:0019992|GO:0060384|GO:0007165|GO:0048172	NM_006377	THC2466532
A_33_P3398526	0.0164309	0.464223	15.7625	15.2764	15.0298	P	P	P	16.6908	16.5438	16.2133	P	P	P	A_33_P3398526	BCL2L11	Homo sapiens BCL2-like 11 (apoptosis facilitator) (BCL2L11), transcript variant 9, mRNA [NM_207002]	CCTTTCTTGGCCCTTGTTCCCCCAAATGTCTGACTCTGACTCTCGGACTGAGAAACGCAA	111878764	chr2	111878705	+	FALSE	hs|2q13	ENST00000357757	10018	NM_207002	BCL2-like 11 (apoptosis facilitator)	GO:0008017|GO:0005515|GO:0034976|GO:0030879|GO:0048538|GO:0007283|GO:0048536|GO:0097141|GO:0097140|GO:0043525|GO:1900740|GO:0043029|GO:0002262|GO:0048066|GO:0032464|GO:0070242|GO:2001244|GO:0060139|GO:0001701|GO:0045787|GO:0043280|GO:0048070|GO:0007420|GO:0019898|GO:0001783|GO:0001782|GO:0005741|GO:0005829|GO:0043583|GO:2000271|GO:0090200|GO:0042475|GO:0046620|GO:0048011|GO:0043065|GO:0008630|GO:…	NM_207002	THC2538747
A_23_P122976	0.00842647	0.464177	7.82542	7.99064	7.45622	P	P	P	8.75153	8.85732	9.02276	P	P	P	A_23_P122976	GNAI1	Homo sapiens guanine nucleotide binding protein (G protein), alpha inhibiting activity polypeptide 1 (GNAI1), transcript variant 1, mRNA [NM_002069]	AGGTTAGTCTTTCAGTACACGTTACTGGTAAGTAGTTTCCAAGTTACGTGTTGTCACTGG	79848330	chr7	79848271	+	FALSE	hs|7q21.11	ENST00000351004	2770	NM_002069	guanine nucleotide binding protein (G protein), alpha inhibiting activity polypeptide 1	GO:0005515|GO:0005886|GO:0003924|GO:0007268|GO:0043434|GO:0005634|GO:0005765|GO:0007193|GO:0046872|GO:0005737|GO:0004871|GO:0070062|GO:0005813|GO:0005834|GO:0030168|GO:0030496|GO:0005525|GO:0031683|GO:0006184|GO:0007049|GO:0007186|GO:0007596|GO:0007188|GO:0031821|GO:0051301	NM_002069	THC2741395
A_33_P3315268	0.00279379	0.46352	6.96102	7.33299	7.30562	P	P	P	8.44067	8.18191	8.3223	P	P	P	A_33_P3315268	KRT78	Homo sapiens keratin 78, type II (KRT78), transcript variant 1, mRNA [NM_173352]	TGTCCGCTGCCCACAGCCCAAGCCAGCCCACAGCGGATGCTGCAAAAATCAATAAAGTCT	53232819	chr12	53232760	-	FALSE	hs|12q13.13	ENST00000304620	196374	NM_173352	keratin 78, type II	GO:0005198|GO:0045095|GO:0005615|GO:0070062	NM_173352	THC2473566
A_33_P3316770	0.0358247	0.462908	11.375	10.6193	10.4611	P	P	P	12.2383	11.9466	11.7322	P	P	P	A_33_P3316770	SLCO1A2	solute carrier organic anion transporter family, member 1A2 [Source:HGNC Symbol;Acc:HGNC:10956] [ENST00000463718]	GAATCTCTTTTACTTGAAAAGGCCCTGTCTGACCTTAATTACACTATTCTTTGTTTGAAG	21427915	chr12	21427856	-	FALSE	hs|12p12.1	ENST00000463718	6579	XM_005253478	solute carrier organic anion transporter family, member 1A2	GO:0005886|GO:0015721|GO:0015711|GO:0043252|GO:0008514|GO:0008206|GO:0044281|GO:0016021|GO:0055085	XM_005253478	THC2485080
A_24_P69053	0.0261618	0.461719	10.1234	9.37038	9.3635	P	P	P	11.0296	10.542	10.7267	P	P	P	A_24_P69053	TENM3	Homo sapiens teneurin transmembrane protein 3 (TENM3), mRNA [NM_001080477]	GATTCCCTGTTCCCAAATTTGATTTAACAGAACCTTCTTACGAACTTGTGAAGAGTCAGC	183717903	chr4	183717844	+	FALSE	hs|4q35.1	ENST00000511685	55714	NM_001080477	teneurin transmembrane protein 3	GO:0030424|GO:0007165|GO:0046982|GO:0016020|GO:0097264|GO:0010976|GO:0048593|GO:0016021|GO:0007156|GO:0042803	NM_001080477	THC2461718
A_32_P107029	0.00864617	0.461623	7.35148	7.65233	7.06688	P	P	P	8.65323	8.31736	8.48554	P	P	P	A_32_P107029	NAPSA	Homo sapiens napsin A aspartic peptidase (NAPSA), mRNA [NM_004851]	GGCCCCCGATGGATGTACTGGTGGAGCAGGGGCTATTGGATAAGCCTGTCTTCTCCTTTT	50864267	chr19	50864208	-	FALSE	hs|19q13.33	ENST00000596653	9476	NM_004851	napsin A aspartic peptidase	GO:0004175|GO:0097208|GO:0033619|GO:0006508|GO:0043129|GO:0008233|GO:0004190|GO:0005764|GO:0005615|GO:0070062	NM_004851	THC2497203
A_23_P419764	0.022036	0.461519	9.31302	9.22913	8.60665	P	P	P	9.992	10.2892	10.2918	P	P	P	A_23_P419764	CCDC149	coiled-coil domain containing 149 [Source:HGNC Symbol;Acc:HGNC:25405] [ENST00000324309]	AGGTGGTGGTGAATATATGAGGACATATTGGCCTTTTGCTATCCTTCCTGCTATGCCTGA	24829109	chr4	24829050	-	FALSE	hs|4p15.2	ENST00000324309	91050	AL834257	coiled-coil domain containing 149	---	---	---
A_33_P3283906	0.0256178	0.461499	12.8631	12.3761	12.0519	P	P	P	13.7728	13.5296	13.4306	P	P	P	A_33_P3283906	NIP7	Homo sapiens NIP7, nucleolar pre-rRNA processing protein (NIP7), transcript variant 1, mRNA [NM_016101]	GTCCTTCCCCGTGCCTCCCAAAGTTACTTTAAGATCCTTAGAATATTTCTTTAAATATTT	69376875	chr16	69376816	+	FALSE	hs|16q22.1	ENST00000254941	51388	NM_016101	NIP7, nucleolar pre-rRNA processing protein	GO:0005515|GO:0042255|GO:0005730	NM_016101	THC2482970
A_23_P166135	0.0151371	0.460795	6.80949	6.78237	7.39293	P	P	P	8.3337	8.03986	8.02929	P	P	P	A_23_P166135	XRN2	Homo sapiens 5'-3' exoribonuclease 2 (XRN2), mRNA [NM_012255]	GAAGCCATTCTTCCAGATCAAATAGTATGTTCTCCTGTTCCTATGTTAAGGGATCTGACA	21338413	chr20	21337284	+	FALSE	hs|20p11.22	ENST00000377191	22803	NM_012255	5'-3' exoribonuclease 2	GO:0006353|GO:0006397|GO:0006396|GO:0006355|GO:0008409|GO:0016235|GO:0016070|GO:0005730|GO:0005634|GO:0007283|GO:0006401|GO:0004534|GO:0004518|GO:0016020|GO:0016049|GO:0008270|GO:0000738|GO:0001147	NM_012255	THC2469311
A_33_P3398609	0.0333489	0.460716	7.56083	6.92359	7.06576	P	P	P	7.86032	8.77203	8.20247	P	P	P	A_33_P3398609	RBPJL	Homo sapiens recombination signal binding protein for immunoglobulin kappa J region-like (RBPJL), transcript variant 2, mRNA [NM_001281448]	CAGCAGGACGCAGTCCTGAGGATCAGGGATTCTACAGCTGCATTAAAATCAATCCTATCC	43946462	chr20	43946403	+	FALSE	hs|20q13.12	ENST00000343694	11317	NM_001281448	recombination signal binding protein for immunoglobulin kappa J region-like	GO:0007165|GO:0005667|GO:0003700|GO:0006366|GO:0006357|GO:0000982|GO:0005634|GO:0045893|GO:0000978	NM_001281448	NP705860
A_33_P3404744	0.0457882	0.460685	7.53948	7.71536	6.77559	P	P	P	8.45218	8.39185	8.68554	P	P	P	A_33_P3404744	KIAA1958	Homo sapiens KIAA1958 (KIAA1958), transcript variant 1, mRNA [NM_001287036]	CCTTTCTAGCACAGGTTTTCTCAAAACAAACAAACAAAAAAGGAAACTGTTAAGTAGTCG	115422703	chr9	115422644	+	FALSE	hs|9q32	ENST00000536272	158405	NM_001287036	KIAA1958	---	NM_001287036	THC2477720
A_24_P178300	0.0178805	0.460077	9.01198	8.44497	8.49751	P	P	P	9.84011	9.68883	9.85056	P	P	P	A_24_P178300	PRR21	Homo sapiens proline rich 21 (PRR21), mRNA [NM_001080835]	AAGTCTCTTCATCTACGCCTCTTCAGCCACAGCTCTTGCCTGGTGGGCTTCTCACAGCAG	240981376	chr2	240981317	-	FALSE	hs|2q37.3	ENST00000408934	643905	NM_001080835	proline rich 21	---	NM_001080835	NP418173
A_22_P00001460	0.0467889	0.460073	7.05355	6.36592	6.06031	P	P	P	7.82964	7.51436	7.66347	P	P	P	A_22_P00001460	LOC101927292	Homo sapiens uncharacterized LOC101927292 (LOC101927292), long non-coding RNA [NR_110048]	TGAACCTAGCAGTAGTATTTACACCACTTGTTGTGTGCCCACTGTGGGCCCGGCGCCATG	50318848	chr12	50318789	+	FALSE	hs|12q13.12	ENST00000546821	101927292	NR_110048	uncharacterized LOC101927292	---	NR_110048	THC2606854
A_24_P191656	0.0328563	0.459274	9.72424	9.21713	8.91087	P	P	P	10.5561	10.3505	10.4246	P	P	P	A_24_P191656	ACAD9	Homo sapiens acyl-CoA dehydrogenase family, member 9 (ACAD9), transcript variant 1, mRNA [NM_014049]	TTACTTGCAGAATCTCTTCAGCCTCTCTCAGCTGGACAAGTATGCTCCAGAAAACCTAGA	128631368	chr3	128629616	+	FALSE	hs|3q21.3	ENST00000511227	28976	NM_014049	acyl-CoA dehydrogenase family, member 9	GO:0005739|GO:0005515|GO:0032981|GO:0050660|GO:0005634|GO:0003995|GO:0030425|GO:0055114	NM_014049	NP073436
A_23_P55174	0.00274801	0.458457	7.07558	6.64839	6.89881	P	P	P	8.09063	7.83959	8.0856	P	P	P	A_23_P55174	G6PC3	Homo sapiens glucose 6 phosphatase, catalytic, 3 (G6PC3), transcript variant 1, mRNA [NM_138387]	TTCACCAGTTCCCCTCTTCTTGTGAGACTGGTCCAGGCAGCCCTTCTGGACACTGCATGA	42152071	chr17	42151599	+	FALSE	hs|17q21.31	ENST00000590639	92579	NM_138387	glucose 6 phosphatase, catalytic, 3	GO:0005975|GO:0006094|GO:0015760|GO:0044281|GO:0055085|GO:0008645|GO:0015758|GO:0016020|GO:0016311|GO:0004346|GO:0005789|GO:0009405|GO:0016021|GO:0051156	NM_138387	NP1177191
A_23_P25698	0.00276491	0.457843	6.48861	6.21292	6.18535	P	P	P	7.43329	7.19123	7.6302	P	P	P	A_23_P25698	SLC10A1	Homo sapiens solute carrier family 10 (sodium/bile acid cotransporter), member 1 (SLC10A1), mRNA [NM_003049]	AAACTAGAGAGAGCAGCAAAAACACCAGTCTTGCCTGAGTCTTTCTCCAGCATTTCCAGT	70242941	chr14	70242882	-	FALSE	hs|14q24.2	ENST00000216540	6554	NM_003049	solute carrier family 10 (sodium/bile acid cotransporter), member 1	GO:0016323|GO:0005886|GO:0005887|GO:0015721|GO:0008508|GO:0006810|GO:0008206|GO:0044281|GO:0006814|GO:0055085	NM_003049	THC2477857
A_23_P18246	0.0101405	0.456518	7.69494	7.28884	7.70754	P	P	P	8.82662	8.31747	8.91065	P	P	P	A_23_P18246	XCR1	Homo sapiens chemokine (C motif) receptor 1 (XCR1), transcript variant 1, mRNA [NM_005283]	CTGTGTGGGTAGCCAGCATCCTGTCCTCCATCCTCGACACCATCTTCCACAAGGTGCTTT	46062985	chr3	46062926	-	FALSE	hs|3p21.31	ENST00000309285	2829	NM_005283	chemokine (C motif) receptor 1	GO:0070098|GO:0051209|GO:0006954|GO:0007186|GO:0006935|GO:0005886|GO:0007187|GO:0005887|GO:0004950|GO:0007204	NM_005283	THC2481211
A_23_P406782	0.0187699	0.45645	8.82097	8.75323	8.12004	P	P	P	10.02	9.73366	9.35745	P	P	P	A_23_P406782	HPN	Homo sapiens hepsin (HPN), transcript variant 1, mRNA [NM_182983]	AATGATGTCTGCAATGGCGCTGACTTCTATGGAAACCAGATCAAGCCCAAGATGTTCTGT	35556549	chr19	35556490	+	FALSE	hs|19q13.12	ENST00000262626	3249	NM_182983	hepsin	GO:0005515|GO:0097066|GO:0005886|GO:0004252|GO:0030307|GO:0008360|GO:0050680|GO:0010719|GO:0010693|GO:0005911|GO:0006508|GO:0043025|GO:0090103|GO:2000611|GO:0071805|GO:0070008|GO:0034769|GO:0070062|GO:0042632|GO:0031965|GO:0043066|GO:0009986|GO:0097195|GO:2000347|GO:0043923|GO:0010628|GO:0005887|GO:0010756|GO:0050910|GO:0005789|GO:0008236|GO:0008233|GO:0016021|GO:0015269	NM_182983	NP1178121
A_22_P00000173	0.0493563	0.456169	11.6577	10.9429	10.5405	P	P	P	12.5422	12.0375	12.1339	P	P	P	A_22_P00000173	LOC100505940	PREDICTED: Homo sapiens uncharacterized LOC100505940 (LOC100505940), ncRNA [XR_110477]	ATTTTCCCTCAGCTCCGACTGTGGCTCCTCTCAGCTGACTCTGACCCTGCTCTCAGCCGG	94798945	chr1	94798886	+	FALSE	hs|1p21.3	ENST00000418242	100505940	XR_110477	uncharacterized LOC100505940	---	XR_110477	THC2677617
A_22_P00018323	0.00803704	0.455997	9.73	9.20045	9.22712	P	P	P	10.573	10.2403	10.7598	P	P	P	A_22_P00018323	SSPO	Homo sapiens SCO-spondin (SSPO), mRNA [NM_198455]	ATTCATCCTGCCCAGGAGATGCCACCCAGGAGGAGCCCTGCAGCCCCCCTGTATGCCCAG	149502672	chr7	149502613	+	FALSE	hs|7q36.1	ENST00000484709	23145	NM_198455	SCO-spondin	GO:0005737|GO:0010466|GO:0030414|GO:0007155|GO:0005615|GO:0030154|GO:0007399	NM_198455	THC2781747
A_33_P3259393	0.0145931	0.455568	9.2826	9.11899	9.81381	P	P	P	10.882	10.4622	10.3053	P	P	P	A_33_P3259393	HAPLN3	Homo sapiens hyaluronan and proteoglycan link protein 3 (HAPLN3), mRNA [NM_178232]	TCGGTTCCAAAGAATCTGTTTTGTTGTCATTTGTTTCTCCTGTTTCCCTGTGTGGGGAGG	89420640	chr15	89420581	-	FALSE	hs|15q26.1	ENST00000558770	145864	NM_178232	hyaluronan and proteoglycan link protein 3	GO:0001501|GO:0005540|GO:0005578|GO:0007417|GO:0007155|GO:0005615|GO:0005201	NM_178232	NP414353
A_33_P3325763	0.0215425	0.455312	13.2045	12.769	12.6017	P	P	P	14.0622	13.9764	14.0092	P	P	P	A_33_P3325763	LRRC3	leucine rich repeat containing 3 [Source:HGNC Symbol;Acc:HGNC:14965] [ENST00000291592]	AAGGGAATGTCTCAGTTCACAGTGTGGACATGGTGGAGGTCTCGGCCTTGCGAGACAAGG	45880455	chr21	45880396	+	FALSE	hs|21q22.3	ENST00000291592	81543	XR_109680	leucine rich repeat containing 3	GO:0005515|GO:0016021	XR_109680	THC2481057
A_22_P00001146	0.0297027	0.454888	12.3357	11.6459	11.4796	P	P	P	13.2136	12.9901	12.7835	P	P	P	A_22_P00001146	LOC283856	Homo sapiens uncharacterized LOC283856 (LOC283856), long non-coding RNA [NR_027078]	ACTCCACACCCTCACCCAGGTCCTGTATCCCTGCAAGACTGCGTTGGAAAGACTGAAGAG	56223473	chr16	56223414	-	FALSE	hs|16q12.2	ENST00000569025	283856	NR_027078	uncharacterized LOC283856	---	NR_027078	THC2608810
A_23_P64448	0.0382148	0.454542	6.54548	5.95501	5.5223	P	P	P	7.12047	6.82538	7.57391	P	P	P	A_23_P64448	OR6A2	Homo sapiens olfactory receptor, family 6, subfamily A, member 2 (OR6A2), mRNA [NM_003696]	CCAAAGGCACTCTCAGCTTTTGACACCAACAAGTTGGTCTCTGTACTGTATGCTGTCATT	6816141	chr11	6816082	-	FALSE	hs|11p15.4	ENST00000332601	8590	NM_003696	olfactory receptor, family 6, subfamily A, member 2	GO:0050911|GO:0007608|GO:0007165|GO:0004984|GO:0007186|GO:0005886|GO:0004930|GO:0016021	NM_003696	THC2484310
A_23_P38244	0.000734632	0.454303	7.57272	7.28666	7.52516	P	P	P	8.57269	8.72808	8.50545	P	P	P	A_23_P38244	APOH	Homo sapiens apolipoprotein H (beta-2-glycoprotein I) (APOH), mRNA [NM_000042]	TAAAGCCATGCTAAGGTGGTTTTCAGATTCCACATAAAATGTCACACTTGTTTCTTGTTC	64208264	chr17	64208205	-	FALSE	hs|17q24.2	ENST00000205948	350	NM_000042	apolipoprotein H (beta-2-glycoprotein I)	GO:0005515|GO:0042627|GO:0005615|GO:0008289|GO:0042802|GO:0034361|GO:0005543|GO:0001948|GO:0034364|GO:0008201|GO:0033033|GO:0034197|GO:0070062|GO:0009986|GO:0051918|GO:0051917|GO:0060230|GO:0031012|GO:0010596|GO:0034392|GO:0030194|GO:0001937|GO:0007597|GO:0030195|GO:0016525|GO:0006641|GO:0031639|GO:0051006	NM_000042	THC2468969
A_23_P67896	0.0172546	0.454204	7.17939	7.39058	7.7624	P	P	P	8.3231	8.37825	9.0045	P	P	P	A_23_P67896	SCN3A	Homo sapiens sodium channel, voltage gated, type III alpha subunit (SCN3A), transcript variant 1, mRNA [NM_006922]	AAACGTAAACAAGAGGAGGTGTCTGCCGCTATCATTCAGCGTAATTTCAGATGTTATCTT	165946977	chr2	165946918	-	FALSE	hs|2q24.3	ENST00000409101	6328	NM_006922	sodium channel, voltage gated, type III alpha subunit	GO:0005737|GO:0086010|GO:0005886|GO:0005248|GO:0035725|GO:0034765|GO:0001518|GO:0006814|GO:0019228	NM_006922	THC2476806
A_23_P90296	0.001579	0.454108	8.57831	8.31519	8.28551	P	P	P	9.62768	9.52234	9.45897	P	P	P	A_23_P90296	DYRK1B	Homo sapiens dual-specificity tyrosine-(Y)-phosphorylation regulated kinase 1B (DYRK1B), transcript variant a, mRNA [NM_004714]	CTCACCTGGGCCTCCGTGGTGTACCCCAGAGCACAGCAGCCAGCTCGTGACCCTGCCCCC	40316404	chr19	40316345	-	FALSE	hs|19q13.2	ENST00000348817	9149	NM_004714	dual-specificity tyrosine-(Y)-phosphorylation regulated kinase 1B	GO:0005515|GO:0003713|GO:0005634|GO:0007520|GO:0018108|GO:0005524|GO:0004672|GO:0004674|GO:0004712|GO:0006468|GO:0004713|GO:0045893|GO:0060612	NM_004714	THC2463639
A_23_P369641	0.0051798	0.453936	8.69641	8.26972	8.24629	P	P	P	9.69759	9.2556	9.68141	P	P	P	A_23_P369641	MROH6	Homo sapiens maestro heat-like repeat family member 6 (MROH6), mRNA [NM_001100878]	CAGCATCCTAAGGCTCCTGGCGGGCATCCTCTCTGCTCAAAATTATTGACCTGTCTCCCG	144648965	chr8	144648906	-	FALSE	hs|8q24.3	ENST00000533120	642475	NM_001100878	maestro heat-like repeat family member 6	---	NM_001100878	THC2604619
A_23_P111583	0.0104082	0.452704	8.78824	8.54506	8.63423	P	P	P	9.93222	9.45933	9.96353	P	P	P	A_23_P111583	CD36	Homo sapiens CD36 molecule (thrombospondin receptor) (CD36), transcript variant 2, mRNA [NM_001001547]	CTTTGGCTTAATGAGACTGGGACCATTGGTGATGAGAAGGCAAACATGTTCAGAAGTCAA	80303343	chr7	80302711	+	FALSE	hs|7q21.11	ENST00000419819	948	NM_001001547	CD36 molecule (thrombospondin receptor)	GO:0032755|GO:0002474|GO:0035634|GO:0050830|GO:0019915|GO:0050731|GO:0030301|GO:0042992|GO:0005615|GO:0060100|GO:0005041|GO:0015911|GO:0042953|GO:0002755|GO:0044130|GO:0043123|GO:0044255|GO:0005794|GO:0038124|GO:0009986|GO:0032760|GO:0038123|GO:0010744|GO:0034134|GO:0030169|GO:0043277|GO:0030168|GO:0000122|GO:0002224|GO:0006898|GO:0055096|GO:0005887|GO:0045087|GO:0045121|GO:0009897|GO:0001954|GO:…	NM_001001547	NP097737
A_21_P0011219	0.042826	0.452687	7.39997	6.95361	6.34223	P	P	P	8.37062	7.97309	7.92999	P	P	P	A_21_P0011219	LOC101928898	transmembrane phosphoinositide 3-phosphatase and tensin homolog 2 pseudogene 1 [Source:HGNC Symbol;Acc:HGNC:35196] [ENST00000434100]	GATGGCATAAAGAATTGTATCAGAACGGGTAATCTGGCATTAAAACCCCTGTGCCACAAC	25498871	chr13	25498815	-	FALSE	hs|13q12.12	ENST00000434100	101928898	---	uncharacterized LOC101928898	---	XR_245410	THC2604413
A_23_P167298	0.031034	0.452299	6.82315	6.20379	6.16996	P	P	P	7.94023	7.61223	7.03598	P	P	P	A_23_P167298	C4orf17	Homo sapiens chromosome 4 open reading frame 17 (C4orf17), mRNA [NM_032149]	GATCAGCAAAACCAGTGTCAGCAAGGAGTATACAAGAATACAACCTCTGTCCCCAAAGAG	100463237	chr4	100463178	+	FALSE	hs|4q23	ENST00000477187	84103	NM_032149	chromosome 4 open reading frame 17	---	NM_032149	NP499845
A_33_P3258046	0.041155	0.452011	8.46201	7.88068	7.43383	P	P	P	9.37084	9.01279	8.98136	P	P	P	A_33_P3258046	TAC4	Homo sapiens tachykinin 4 (hemokinin) (TAC4), transcript variant alpha, mRNA [NM_170685]	GGAGACTCGCACACTCTGTATCCTGTGCCTAGCACACAGTAGGCACTCAATAAATGAGTG	47915730	chr17	47915671	-	FALSE	hs|17q21.33	ENST00000334568	255061	NM_170685	tachykinin 4 (hemokinin)	GO:0046878|GO:0008217|GO:0005102|GO:0007217|GO:0005576	NM_170685	NP1083098
A_33_P3285354	0.00704082	0.451804	6.91528	6.67097	6.32708	P	P	P	7.8995	7.5513	7.93098	P	P	P	A_33_P3285354	C11orf95	Homo sapiens chromosome 11 open reading frame 95 (C11orf95), mRNA [NM_001144936]	GAGGAAGAAGAGGAGGAGGAGGAGGGGGCCGGTGTCCCAGCTTGCCCGCCCAAGGGCCCA	63533339	chr11	63533280	-	FALSE	hs|11q13.1	ENST00000433688	65998	NM_001144936	chromosome 11 open reading frame 95	---	NM_001144936	THC2632379
A_23_P166929	0.0235029	0.451653	6.7587	5.99568	6.14605	P	P	P	7.83187	7.0594	7.46442	P	P	P	A_23_P166929	SERPINI1	Homo sapiens serpin peptidase inhibitor, clade I (neuroserpin), member 1 (SERPINI1), transcript variant 1, mRNA [NM_005025]	AAGAGAGCCAATATGTGATGAAAATTGCCAATTCCTTGTTTGTGCAAAATGGATTTCATG	167508267	chr3	167508208	+	FALSE	hs|3q26.1	ENST00000472941	5274	NM_005025	serpin peptidase inhibitor, clade I (neuroserpin), member 1	GO:0010951|GO:0004867|GO:0007422|GO:0007417|GO:0030155|GO:0005615|GO:0070062	NM_005025	THC2719169
A_33_P3346302	0.000428261	0.451068	7.9911	7.74891	7.79636	P	P	P	9.04839	8.89412	9.04585	P	P	P	A_33_P3346302	UBAP2	Homo sapiens ubiquitin associated protein 2 (UBAP2), transcript variant 1, mRNA [NM_018449]	TTATCCTGGGCAGGAGAGAACACACGAGCACGTATTTGGGAGCCCAGTGCCCTTTCCTAG	33922469	chr9	33922410	-	FALSE	hs|9p13.3	ENST00000539807	55833	NM_018449	ubiquitin associated protein 2	---	NM_018449	THC2624016
A_23_P41166	0.0110731	0.449964	8.64292	8.6721	8.19726	P	P	P	9.73872	9.69621	9.57605	P	P	P	A_23_P41166	B3GALNT1	Homo sapiens beta-1,3-N-acetylgalactosaminyltransferase 1 (globoside blood group) (B3GALNT1), transcript variant 5, mRNA [NM_001038628]	AAAGGGGAGCACTCCTTGCCCCCTGTTCCTGGGTTTATGCAGTTTTCTTTTTAGAGTTTA	160802348	chr3	160802289	-	FALSE	hs|3q26.1	ENST00000392781	8706	NM_001038628	beta-1,3-N-acetylgalactosaminyltransferase 1 (globoside blood group)	GO:0009312|GO:0000139|GO:0008499|GO:0006486|GO:0016021|GO:0047273	NM_001038628	THC2490103
A_23_P123393	0.00096782	0.449728	8.39685	8.29313	8.06692	P	P	P	9.26258	9.45327	9.5078	P	P	P	A_23_P123393	KCNQ3	Homo sapiens potassium channel, voltage gated KQT-like subfamily Q, member 3 (KCNQ3), transcript variant 1, mRNA [NM_004519]	CTTCCAATAAGCCCATTTAAAAGAGGTCACTGGCTGACCCCTCCTTGTAATGTAGACAGA	133141528	chr8	133141469	-	FALSE	hs|8q24.22	ENST00000519589	3786	NM_004519	potassium channel, voltage gated KQT-like subfamily Q, member 3	GO:0005251|GO:0005886|GO:0005267|GO:0007268|GO:0043194|GO:0060081|GO:0033268|GO:0007411|GO:0005249|GO:0008076|GO:0034765|GO:0016021|GO:0006813|GO:0071805	NM_004519	NP1473798
A_33_P3382493	0.0271873	0.447885	12.5801	11.8785	11.7372	P	P	P	13.5195	13.1627	13.1012	P	P	P	A_33_P3382493	SIGLEC14	Homo sapiens sialic acid binding Ig-like lectin 14 (SIGLEC14), mRNA [NM_001098612]	TTCCTGCATATGTGTAACTGAGAAACAGCAGGGCTCCTGGCCCCTCGTCCTCACCCTGAT	52146915	chr19	52146856	-	FALSE	hs|19q13.41	ENST00000360844	100049587	NM_001098612	sialic acid binding Ig-like lectin 14	GO:0005886|GO:0045087|GO:0030246|GO:0016021|GO:0007155	NM_001098612	THC2508498
A_33_P3216438	0.0267891	0.447411	8.31111	7.94422	7.54331	P	P	P	9.44221	9.21186	8.60235	P	P	P	A_33_P3216438	SPATA21	Homo sapiens spermatogenesis associated 21 (SPATA21), mRNA [NM_198546]	GGAGCTGCTGCTGGGATTTGCTTTTGTGGCCTGGTGAGCTAATAAACACCAATAACTTCA	16725197	chr1	16725138	-	FALSE	hs|1p36.13	ENST00000335496	374955	NM_198546	spermatogenesis associated 21	GO:0005509	NM_198546	THC2485745
A_33_P3230698	0.0152479	0.446018	7.27035	6.55238	6.69762	P	P	P	7.66802	8.24822	8.13875	P	P	P	A_33_P3230698	KIF1A	Homo sapiens kinesin family member 1A (KIF1A), transcript variant 1, mRNA [NM_001244008]	ACTGTGCGTGCACTTGAGGCTCTGTCCAATTAAGAAATAAATGTGGCTCTTACTCAACAC	241653244	chr2	241653185	-	FALSE	hs|2q37.3	ENST00000498729	547	NM_001244008	kinesin family member 1A	GO:0008017|GO:0043005|GO:0005871|GO:0005874|GO:0005524|GO:0030705|GO:0003774|GO:0005737|GO:0008152|GO:0008574|GO:0043025|GO:0008089|GO:0016192|GO:0016887|GO:0007018	NM_001244008	THC2492264
A_23_P10911	0.0280673	0.445803	6.62107	5.88755	6.77127	P	P	P	7.91785	7.27373	7.65856	P	P	P	A_23_P10911	PLBD2	Homo sapiens phospholipase B domain containing 2 (PLBD2), transcript variant 1, mRNA [NM_173542]	AGTTTCTGGCCATCTGTGGCTGGAGGGTTCTGAATGTCCTCTCTCCATGTCAGGCAGAGG	113827064	chr12	113827005	+	FALSE	hs|12q24.13	ENST00000280800	196463	NM_173542	phospholipase B domain containing 2	GO:0016042|GO:0016787|GO:0070062|GO:0043202	NM_173542	THC2471042
A_23_P109895	0.0171607	0.445792	9.45897	8.80764	9.11809	P	P	P	10.3247	10.211	10.4122	P	P	P	A_23_P109895	SLC26A6	Homo sapiens solute carrier family 26 (anion exchanger), member 6 (SLC26A6), transcript variant 4, mRNA [NM_001040454]	GGCTGGGCACTTCTTCGATGCATCCATCACCAAGAAGCATCTCTTTGCCTCTGTCCATGA	48663765	chr3	48663706	-	FALSE	hs|3p21.31	ENST00000480524	65010	NM_001040454	solute carrier family 26 (anion exchanger), member 6	GO:0005515|GO:0015562|GO:0019531|GO:0019532|GO:0015660|GO:0031526|GO:0005254|GO:0015797|GO:0015659|GO:0070633|GO:0030165|GO:0038166|GO:0015499|GO:0071346|GO:0005887|GO:0008272|GO:0051454|GO:0015701|GO:0008271|GO:0051453|GO:0048240|GO:2001150|GO:0006820|GO:0030321|GO:0006821|GO:0005886|GO:0005783|GO:0097225|GO:0042045|GO:0016323|GO:0016324|GO:0015301|GO:0015108|GO:0015106|GO:0071332|GO:0030659|GO:…	NM_001040454	NP1072283
A_23_P94186	0.0465174	0.445183	10.7506	10.0004	9.67112	P	P	P	11.5737	11.3993	11.1375	P	P	P	A_23_P94186	LYPD2	Homo sapiens LY6/PLAUR domain containing 2 (LYPD2), mRNA [NM_205545]	GGGAGATAGTGTACCCCTTCCAGGGGGACTCCACGGTGACCAAGTCCTGTGCCAGCAAGT	143832477	chr8	143831850	-	FALSE	hs|8q24.3	ENST00000359228	137797	NM_205545	LY6/PLAUR domain containing 2	GO:0005886|GO:0031225|GO:0070062	NM_205545	THC2481314
A_23_P256473	0.00916567	0.443933	6.99297	6.94963	6.44304	P	P	P	7.78166	7.80186	8.31363	P	P	P	A_23_P256473	SEMA3C	Homo sapiens sema domain, immunoglobulin domain (Ig), short basic domain, secreted, (semaphorin) 3C (SEMA3C), mRNA [NM_006379]	TTGCCTGCTTAAAAGGTATAATTAAACTTCTTTTCTCTTCTACATTGACACACAGAAATG	80372471	chr7	80372412	-	FALSE	hs|7q21.11	ENST00000265361	10512	NM_006379	sema domain, immunoglobulin domain (Ig), short basic domain, secreted, (semaphorin) 3C	GO:0042493|GO:0001756|GO:0001755|GO:0003350|GO:0003215|GO:0009791|GO:0005615|GO:0003151|GO:0006955|GO:0016020|GO:0001974|GO:0007411|GO:0060666|GO:0021915|GO:0060174|GO:0030215|GO:0004872|GO:0070062	NM_006379	THC2468635
A_23_P148150	0.026847	0.443894	11.3162	10.7761	10.5479	P	P	P	12.1905	12.0948	11.9727	P	P	P	A_23_P148150	NELFB	Homo sapiens negative elongation factor complex member B (NELFB), mRNA [NM_015456]	AGTGGCTCCCAGGGCAGAGCCTCTCCTTGTACTTTGGCAGCCATAGAAAGCGTGCTCATT	140167631	chr9	140167572	+	FALSE	hs|9q34.3	ENST00000343053	25920	NM_015456	negative elongation factor complex member B	GO:0005515|GO:0010467|GO:0006368|GO:0005737|GO:0006366|GO:0032021|GO:0016032|GO:0005654|GO:0045892|GO:0050434	NM_015456	THC2468534
A_33_P3309501	0.0194953	0.44328	6.91669	6.9723	7.47924	P	P	P	8.34792	8.2612	8.34751	P	P	P	A_33_P3309501	MEG3	maternally expressed 3 (non-protein coding) [Source:HGNC Symbol;Acc:HGNC:14575] [ENST00000398460]	CTAAGGAGCCCTTTCATTGTGGCCTTTGGTGTCTGCCTCATGCCCATCCCCTGTTCTTGA	101325131	chr14	101325072	+	FALSE	hs|14q32.2	ENST00000398460	55384	AK124580	maternally expressed 3 (non-protein coding)	---	---	THC2474208
A_23_P301053	0.00594825	0.443108	7.48443	7.39548	6.98528	P	P	P	8.7746	8.31453	8.29341	P	P	P	A_23_P301053	PAIP2B	Homo sapiens poly(A) binding protein interacting protein 2B (PAIP2B), mRNA [NM_020459]	GGAATCTCAGCTTTCAAAACAGAGTAACCTGGCTCCACTTACAAAGCTGCACAGGCATTA	71410362	chr2	71410303	-	FALSE	hs|2p13.3	ENST00000244221	400961	NM_020459	poly(A) binding protein interacting protein 2B	GO:0005515|GO:0005737|GO:0045947|GO:0000900	NM_020459	THC2644806
A_23_P259955	0.0280515	0.442787	13.718	13.0879	12.8653	P	P	P	14.6434	14.3642	14.3067	P	P	P	A_23_P259955	GDF5	Homo sapiens growth differentiation factor 5 (GDF5), mRNA [NM_000557]	TCCACGAGAAGGCCCTGTTCCTGGTGTTTGGCCGCACCAAGAAACGGGACCTGTTCTTTA	34022206	chr20	34022147	-	FALSE	hs|20q11.22	ENST00000374372	8200	NM_000557	growth differentiation factor 5	GO:0005515|GO:0035137|GO:0035136|GO:0005886|GO:0050680|GO:0007267|GO:0030326|GO:0060395|GO:0005615|GO:0042802|GO:0043524|GO:0030198|GO:0002062|GO:0040014|GO:0043408|GO:0007179|GO:0032332|GO:0048468|GO:0010862|GO:0005576|GO:0042981|GO:0030509|GO:0005160|GO:0005125|GO:0045666|GO:0008083|GO:0040007|GO:2001054	NM_000557	THC2483977
A_33_P3292844	0.00727825	0.44235	9.36272	8.80236	9.03577	P	P	P	10.5719	10.0313	10.1234	P	P	P	A_33_P3292844	NEUROG3	Homo sapiens neurogenin 3 (NEUROG3), mRNA [NM_020999]	TTTTAGGCCTCCTCTCTGCCACCACCCCATAATCTCATTCAAAGAATACTAGAATGGTAG	71331901	chr10	71331842	-	FALSE	hs|10q22.1	ENST00000242462	50674	NM_020999	neurogenin 3	GO:0021510|GO:0060290|GO:0005634|GO:0005737|GO:0051091|GO:0003690|GO:0045944|GO:0030855|GO:0046983|GO:0003713|GO:0001047|GO:0000122|GO:0007417|GO:0000978|GO:0006351|GO:0031490|GO:0007399|GO:0048814|GO:0001078|GO:0001077|GO:0045666|GO:0031018|GO:0007422|GO:0030900|GO:0030902	NM_020999	THC2483225
A_23_P105144	0.0363169	0.441735	7.90756	8.29746	7.52917	P	P	P	9.38088	9.3362	8.49546	P	P	P	A_23_P105144	SCUBE2	Homo sapiens signal peptide, CUB domain, EGF-like 2 (SCUBE2), transcript variant 1, mRNA [NM_020974]	TCGAGATGGCAGGCTCTATGCATCTGAGAACCATCAGGAAATACTTAAGGATAAGAAACT	9043471	chr11	9042734	-	FALSE	hs|11p15.4	ENST00000518447	57758	NM_020974	signal peptide, CUB domain, EGF-like 2	GO:0005509|GO:0005576	NM_020974	NP1465018
A_22_P00019165	0.0231145	0.441607	8.83057	8.18942	7.96662	P	P	P	9.80463	9.59093	9.21169	P	P	P	A_22_P00019165	FOXN3	forkhead box N3 [Source:HGNC Symbol;Acc:HGNC:1928] [ENST00000553904]	CTGTCTTTTCTGTGACGGGAGCAATGCTGACCTCGGTTTCCTGGACCCATTCCGACTCAG	89952972	chr14	89952913	-	FALSE	hs|14q32.11	ENST00000553904	1112	XM_006720352	forkhead box N3	GO:0043565|GO:0007095|GO:0005515|GO:0003700|GO:0005634|GO:0008022|GO:0045892|GO:0006351	XM_006720352	THC2756742
A_23_P20804	0.0105035	0.441299	10.7696	10.203	10.1553	P	P	P	11.6284	11.3292	11.7616	P	P	P	A_23_P20804	FAM219A	Homo sapiens family with sequence similarity 219, member A (FAM219A), transcript variant 4, mRNA [NM_147202]	AGGTTGGAGGGAAGAATCTAGGCCTTAGCTTGCCCTCCTGCCACCCTTCCCCTTGTAGAT	34398447	chr9	34398388	-	FALSE	hs|9p13.3	ENST00000297620	203259	NM_147202	family with sequence similarity 219, member A	---	NM_147202	THC2495188
A_23_P313542	0.0265685	0.441175	7.59666	7.27125	6.85246	P	P	P	8.53489	8.40723	8.41123	P	P	P	A_23_P313542	GRK1	Homo sapiens G protein-coupled receptor kinase 1 (GRK1), mRNA [NM_002929]	CTGTCTACGCAAAGGATATTCAGGACGTGGGTGCCTTTTCCACCGTCAAAGGTGTGGCCT	114438136	chr13	114438077	+	FALSE	hs|13q34	ENST00000545304	6011	NM_002929	G protein-coupled receptor kinase 1	GO:0043066|GO:0007603|GO:0038032|GO:0022400|GO:0050254|GO:0005524|GO:0004672|GO:0004703|GO:0008277|GO:0046777|GO:0060060|GO:0007601|GO:0008594|GO:0016056|GO:0042327	NM_002929	THC2483641
A_23_P415401	0.0200567	0.439964	10.9506	11.0489	10.4973	P	P	P	11.5222	12.2036	12.2706	P	P	P	A_23_P415401	KLF9	Homo sapiens Kruppel-like factor 9 (KLF9), mRNA [NM_001206]	AAGAAGAAAGCCCTTCACCATTGTGGAATGATGCCCTGGCTTTAAGGTTTAGCTCCACAT	72999896	chr9	72999837	-	FALSE	hs|9q21.12	ENST00000377126	687	NM_001206	Kruppel-like factor 9	GO:0010839|GO:0050847|GO:0097067|GO:0003700|GO:0005886|GO:0006357|GO:0007566|GO:0005634|GO:0003677|GO:0006351|GO:0046872|GO:0071387|GO:0005737|GO:0007623|GO:0005654	NM_001206	THC2609745
A_32_P528311	0.024331	0.437708	7.33516	6.76149	7.4641	P	P	P	8.45694	8.30022	8.46583	P	P	P	A_32_P528311	RTN4RL2	Homo sapiens reticulon 4 receptor-like 2 (RTN4RL2), mRNA [NM_178570]	TCCAACCTGCTCACCCTGTGGCTCTTCTCCAACAACCTCTCCACCATCTACCCGGGCACT	57235353	chr11	57235294	+	FALSE	hs|11q12.1	ENST00000335099	349667	NM_178570	reticulon 4 receptor-like 2	GO:0031103|GO:0009986|GO:0045121|GO:0004872|GO:0046658|GO:0009897|GO:0070062	NM_178570	THC2663328
A_23_P25974	0.00605911	0.436812	10.0067	9.80786	9.43162	P	P	P	11.0714	10.7249	11.0658	P	P	P	A_23_P25974	TTC7B	Homo sapiens tetratricopeptide repeat domain 7B (TTC7B), mRNA [NM_001010854]	AGCTTCAAATGGAATATTTACCGACATTCCTTATACATGACAGACACTTGGCTACATGGG	91007027	chr14	91006968	-	FALSE	hs|14q32.11	ENST00000555005	145567	NM_001010854	tetratricopeptide repeat domain 7B	---	NM_001010854	NP841310
A_24_P161581	0.0234985	0.43607	8.43712	7.64648	7.7425	P	P	P	9.54336	9.14646	8.75662	P	P	P	A_24_P161581	SHISA7	Homo sapiens shisa family member 7 (SHISA7), mRNA [NM_001145176]	TCTCGCATCTGCCCCCGTCCTACGAGGCTGCCGTGAAATCCGAGCTGAACCGCTACTCTT	55949046	chr19	55948987	-	FALSE	hs|19q13.42	ENST00000376325	729956	NM_001145176	shisa family member 7	GO:0016021	NM_001145176	THC2658872
A_23_P307502	0.0219007	0.435299	6.40443	5.64636	5.96183	P	P	P	7.66072	6.85503	7.07396	P	P	P	A_23_P307502	CDKN2A-AS1	Homo sapiens CDKN2A antisense RNA 1 (head to head) (CDKN2A-AS1), long non-coding RNA [NR_024274]	GAGGTCCCCCTAGAGTTTCTATTCATCATTTTAACCGCATTTCATCGATCTTGAGACACG	21967596	chr9	21967537	+	FALSE	hs|9p21.3	ENST00000441769	51198	NR_024274	CDKN2A antisense RNA 1 (head to head)	---	NR_024274	THC2483025
A_33_P3210399	0.0410901	0.435235	8.51225	8.30485	7.642	P	P	P	9.38681	9.43366	9.37386	P	P	P	A_33_P3210399	SLC14A1	Homo sapiens solute carrier family 14 (urea transporter), member 1 (Kidd blood group) (SLC14A1), transcript variant 4, mRNA [NM_001146037]	AATTCCAACATCTACAAGATGCCCCTCAGTAAAGTTACTTATCCTGAAGAAAACCGCATC	43329871	chr18	43329812	+	FALSE	hs|18q12.3	ENST00000415427	6563	NM_001146037	solute carrier family 14 (urea transporter), member 1 (Kidd blood group)	GO:0016323|GO:0005886|GO:0005887|GO:0005372|GO:0015265|GO:0015204|GO:0006833|GO:0071918|GO:0055085|GO:0015840	NM_001146037	THC2514421
A_23_P317756	0.0303451	0.435174	8.31519	7.6227	7.60279	P	P	P	9.00684	9.15837	9.09185	P	P	P	A_23_P317756	ACSM3	Homo sapiens acyl-CoA synthetase medium-chain family member 3 (ACSM3), transcript variant 2, mRNA [NM_202000]	CAAGTACCCCATCACAGTCTTCTGTTCAGCACCAACTGTATACCGAATGCTTGTACAGAA	20793097	chr16	20793038	+	FALSE	hs|16p12.3	ENST00000440284	6296	NM_202000	acyl-CoA synthetase medium-chain family member 3	GO:0042632|GO:0015645|GO:0003674|GO:0005759|GO:0008217|GO:0006633|GO:0005575|GO:0005524|GO:0047760|GO:0046872	NM_202000	THC2464576
A_21_P0014221	0.0469929	0.433713	15.3551	14.6395	14.3478	P	P	P	16.1637	15.9848	15.9948	P	P	P	A_21_P0014221	LOC100507464	PREDICTED: Homo sapiens uncharacterized LOC100507464 (LOC100507464), ncRNA [XR_108905]	TGGAAAACTGCCACCCAGTGCCTCCTTTTCCTAATCTGCTGAATAAAGTTAATAAGACTA	50409381	chr8	50409322	-	FALSE	hs|8q11.21	ENST00000518854	100507464	XR_108905	uncharacterized LOC100507464	---	XR_108905	THC2745907
A_23_P23194	0.0320629	0.433406	12.5781	12.1488	11.7286	P	P	P	13.4634	13.4335	13.2961	P	P	P	A_23_P23194	PINK1	Homo sapiens PTEN induced putative kinase 1 (PINK1), mRNA [NM_032409]	CAAATGGAAGAACTTGAGTGAGAGTTCAGTCTGCAGTCCTGTGCTCACAGACATCTGAAA	20977384	chr1	20977325	+	FALSE	hs|1p36.12	ENST00000492302	65018	NM_032409	PTEN induced putative kinase 1	GO:0005515|GO:0006511|GO:0002020|GO:0005758|GO:0043524|GO:0046329|GO:0018105|GO:0016301|GO:0051443|GO:0031396|GO:0031932|GO:0005856|GO:0043123|GO:0006979|GO:0000785|GO:0031625|GO:0000287|GO:0006950|GO:0016504|GO:0016310|GO:0032226|GO:2000377|GO:0007005|GO:0031307|GO:2000378|GO:0010857|GO:0051897|GO:0030424|GO:0048471|GO:0016567|GO:0005743|GO:0005634|GO:0005741|GO:0090141|GO:0005829|GO:0005739|GO:…	NM_032409	THC2568646
A_23_P217319	0.0345855	0.43307	8.10905	8.88117	7.90376	P	P	P	9.77091	9.2946	9.603	P	P	P	A_23_P217319	FGF13	Homo sapiens fibroblast growth factor 13 (FGF13), transcript variant 1, mRNA [NM_004114]	TTGCATGGAAGAAAGTTGGGTTCTTGGCATAGAGTTGCATGATATGTAAGATTTTGTGCA	137713947	chrX	137713888	-	FALSE	hs|Xq26.3	ENST00000441825	2258	NM_004114	fibroblast growth factor 13	GO:0005515|GO:0008017|GO:0043005|GO:0030424|GO:0005886|GO:0007267|GO:0005634|GO:0030175|GO:0048671|GO:0030425|GO:0030426|GO:0005737|GO:0021795|GO:0014704|GO:0000165|GO:0045860|GO:0007613|GO:0007612|GO:0005874|GO:0048487|GO:0005730|GO:0005576|GO:0045200|GO:0030295|GO:0072659|GO:0044325|GO:0007399|GO:0007165|GO:0021766|GO:0046785|GO:0007026|GO:0001764|GO:0008083|GO:0017080	NM_004114	THC2462324
A_33_P3271316	0.00228403	0.432964	6.73348	6.49376	6.8994	P	P	P	8.04288	7.80728	7.91842	P	P	P	A_33_P3271316	RPP25	Homo sapiens ribonuclease P/MRP 25kDa subunit (RPP25), mRNA [NM_017793]	ACTGAACAGCTTCAAAATGGTGCAAGGCACTGCCCAGTCCCTGGCTTCTTCCTCTCTCCT	75247515	chr15	75247456	-	FALSE	hs|15q24.2	ENST00000322177	54913	NM_017793	ribonuclease P/MRP 25kDa subunit	GO:0005515|GO:0005815|GO:0004526|GO:0005654|GO:0008033	NM_017793	THC2616120
A_24_P303497	0.02225	0.432003	7.1555	6.97699	6.39135	P	P	P	7.91243	8.15622	8.17858	P	P	P	A_24_P303497	MCM9	Homo sapiens minichromosome maintenance complex component 9 (MCM9), transcript variant 1, mRNA [NM_017696]	GATTGTTTCCAAAGAATCCCTCTTCACTTTACCAGAACTAGGTGATGAAGCATTTGATTG	119136080	chr6	119136021	-	FALSE	hs|6q22.31	ENST00000619706	254394	NM_017696	minichromosome maintenance complex component 9	GO:0006260|GO:0000724|GO:0004386|GO:0005634|GO:0007292|GO:0005524|GO:0003677|GO:0006974	NM_017696	THC2475085
A_22_P00002740	0.0300471	0.431832	11.7352	11.0302	10.7785	P	P	P	12.7305	12.2541	12.323	P	P	P	A_22_P00002740	C21orf2	Homo sapiens chromosome 21 open reading frame 2 (C21orf2), transcript variant 3, mRNA [NM_001271441]	TGTCTGCCTCCTTGGGACTGTGGAGTGGGTGCCCTCAGTAAAGCGCTTTGTTGGAATGGT	45748886	chr21	45748827	-	FALSE	hs|21q22.3	ENST00000339818	755	NM_001271441	chromosome 21 open reading frame 2	GO:0003674|GO:0005737|GO:0005886|GO:0008360|GO:0060271|GO:0007010|GO:0007224	NM_001271441	THC2461530
A_23_P152115	0.0417869	0.428653	14.5156	13.8535	13.4463	P	P	P	15.4413	15.1368	15.0823	P	P	P	A_23_P152115	NME3	Homo sapiens NME/NM23 nucleoside diphosphate kinase 3 (NME3), mRNA [NM_002513]	ACACTGTCCTGGTGCCCAGCCCAACGTGGTCCAACGTTTTTTTATAATAAAGTCCTCGTT	1820410	chr16	1820351	-	FALSE	hs|16p13.3	ENST00000568561	4832	NM_002513	NME/NM23 nucleoside diphosphate kinase 3	GO:0006241|GO:0004550|GO:0006915|GO:0042981|GO:0006220|GO:0009142|GO:0005524|GO:0046872|GO:0005829|GO:0005739|GO:0006165|GO:0006228|GO:0006183|GO:0006163|GO:0070062	NM_002513	THC2620196
A_22_P00010823	0.0062982	0.428378	7.06576	6.57233	6.82824	P	P	P	8.17129	8.0148	7.98433	P	P	P	A_22_P00010823	LINC01470	Homo sapiens long intergenic non-protein coding RNA 1470 (LINC01470), long non-coding RNA [NR_109877]	AACAAAGAGAGAAGTGACAATGAGACTGCCCTGTCCAGAGACTCCCAAATAAAGAAGGAG	152345860	chr5	152345801	-	FALSE	hs|5q33.1	ENST00000584829	101927134	NR_109877	long intergenic non-protein coding RNA 1470	---	NR_109877	THC2517043
A_33_P3219811	0.00710036	0.427088	9.13448	8.92653	8.51027	P	P	P	10.0791	9.8508	10.3486	P	P	P	A_33_P3219811	PTGDS	prostaglandin D2 synthase 21kDa (brain) [Source:HGNC Symbol;Acc:HGNC:9592] [ENST00000371623]	CGACACTTGCCGGGACGACTCTGGGCCAGCCCCCTGCCGCGGAGATCCATGGGGTGGGAG	139873853	chr9	139873794	+	FALSE	hs|9q34.3	ENST00000371623	5730	---	prostaglandin D2 synthase 21kDa (brain)	GO:0005791|GO:0019369|GO:0019371|GO:0005215|GO:0048471|GO:0031965|GO:0005504|GO:0005794|GO:0045187|GO:0004667|GO:0051384|GO:0005576|GO:0044281|GO:0005615|GO:0001516|GO:0005501|GO:0005789|GO:0006810|GO:0070062	---	THC2644569
A_23_P35045	0.011097	0.427077	7.60661	7.71383	7.64347	P	P	P	9.15713	8.72871	8.71756	P	P	P	A_23_P35045	ARHGAP30	Homo sapiens Rho GTPase activating protein 30 (ARHGAP30), transcript variant 1, mRNA [NM_001025598]	TTCCCAAGAAAGTCAACAAGATCTTGTTCCCAGGGAGTGGGTCATTGGCCAAAGGGAACA	161017294	chr1	161017235	-	FALSE	hs|1q23.3	ENST00000368013	257106	NM_001025598	Rho GTPase activating protein 30	GO:0043547|GO:0051056|GO:0007264|GO:0016023|GO:0043231|GO:0005829|GO:0005096	NM_001025598	THC2601052
A_23_P389371	0.0450407	0.426807	8.66128	7.65582	7.65943	P	P	P	9.50231	9.03198	9.33548	P	P	P	A_23_P389371	MRGPRX3	Homo sapiens MAS-related GPR, member X3 (MRGPRX3), mRNA [NM_054031]	TGGGCCCTGTTTTCCAGGATCCACCTGGATTGGAAAGTCTTATTTTGTCATGTGCATCTA	18159514	chr11	18159455	+	FALSE	hs|11p15.1	ENST00000621697	117195	NM_054031	MAS-related GPR, member X3	GO:0007186|GO:0005886|GO:0004930|GO:0016021	NM_054031	THC2482464
A_23_P78209	0.036389	0.426431	11.3339	10.8015	10.4303	P	P	P	12.2184	12.1107	12.0655	P	P	P	A_23_P78209	MAFG	Homo sapiens v-maf avian musculoaponeurotic fibrosarcoma oncogene homolog G (MAFG), transcript variant 1, mRNA [NM_002359]	CAGTATTTATTGCTAAATTATTGTCCAGGAGGGGCAGCACTGGGCCTGGCCCCCCGGGTA	79876286	chr17	79876227	-	FALSE	hs|17q25.3	ENST00000357736	4097	NM_002359	v-maf avian musculoaponeurotic fibrosarcoma oncogene homolog G	GO:0043565|GO:0006355|GO:0003700|GO:0046982|GO:0007596|GO:0042127|GO:0030641|GO:0030534|GO:0005654|GO:0045604|GO:0001701|GO:0006351	NM_002359	THC2492272
A_33_P3229027	0.000381725	0.426431	8.93976	9.01991	8.74422	P	P	P	10.27	10.0513	10.075	P	P	P	A_33_P3229027	RELL2	Homo sapiens RELT-like 2 (RELL2), transcript variant 1, mRNA [NM_173828]	CAGGCCCTGGCCTGGCCTTCGTGCCCTTTATTCATTGTCAATAAATCCGCTCAGACCATT	141020630	chr5	141020571	+	FALSE	hs|5q31.3	ENST00000520674	285613	NM_173828	RELT-like 2	GO:0005886|GO:0010811|GO:0005518|GO:0016021|GO:0005604	NM_173828	NP1138315
A_23_P34597	0.00244703	0.425222	6.64624	6.33805	6.66096	P	P	P	8.03532	7.58306	7.71215	P	P	P	A_23_P34597	CDA	Homo sapiens cytidine deaminase (CDA), mRNA [NM_001785]	AGAATGCCCACTGCCTGTAACAGCCACCTGGAGAACTTCATAAAGATGTCTCACAGCCCT	20945128	chr1	20945069	+	FALSE	hs|1p36.12	ENST00000461985	978	NM_001785	cytidine deaminase	GO:0030308|GO:0009972|GO:0045980|GO:0019858|GO:0055086|GO:0005576|GO:0044281|GO:0043097|GO:0008655|GO:0042803|GO:0005829|GO:0051289|GO:0001882|GO:0004126|GO:0008270|GO:0006206|GO:0007166	NM_001785	NP1079190
A_24_P162454	0.0287244	0.424511	12.8424	12.0271	12.0023	P	P	P	13.8005	13.5173	13.3992	P	P	P	A_24_P162454	PABPC1L2B	Homo sapiens poly(A) binding protein, cytoplasmic 1-like 2B (PABPC1L2B), mRNA [NM_001042506]	GGCTGCAAAGGGTGTTTCCCTGTCCTCAGTGGTTTTGCTGCAATCAAACACTGTTTATTA	72225231	chrX	72225172	+	FALSE	hs|Xq13.2	ENST00000373521	645974	NM_001042506	poly(A) binding protein, cytoplasmic 1-like 2B	GO:0000166|GO:0003723|GO:0070062	NM_001042506	THC2609848
A_23_P89589	0.0375745	0.422856	8.79787	8.20905	7.68108	P	P	P	9.30091	9.40955	9.85618	P	P	P	A_23_P89589	PER1	Homo sapiens period circadian clock 1 (PER1), mRNA [NM_002616]	TTCTCAGAACTCAGATGTGGCTAGACCAACCAGTGGGAAACTGCCCCAGCTTCTCCCACC	8044326	chr17	8044267	-	FALSE	hs|17p13.1	ENST00000582719	5187	NM_002616	period circadian clock 1	GO:0005634|GO:0051591|GO:0000989|GO:0005737|GO:0046329|GO:0009649|GO:0045944|GO:1900744|GO:0004871|GO:0019900|GO:0043153|GO:0031625|GO:0043124|GO:0070932|GO:0042634|GO:0070888|GO:0000122|GO:0000978|GO:2000323|GO:0006351|GO:0031490|GO:0032922|GO:0007165|GO:0010608|GO:0043966|GO:0043967|GO:1900015|GO:0002028|GO:0007623|GO:0042752|GO:0097167|GO:0045892|GO:0008134	NM_002616	THC2468124
A_23_P317207	0.0137038	0.42229	13.2553	12.5914	12.5557	P	P	P	14.3615	13.9269	13.9107	P	P	P	A_23_P317207	ATXN7L2	Homo sapiens ataxin 7-like 2 (ATXN7L2), mRNA [NM_153340]	CTTCTCGAAAGCGGAAGTTATCCCCTGGCCCTACCACTCTTAAACGGACCTGCATCCTGG	110033947	chr1	110033888	+	FALSE	hs|1p13.3	ENST00000463678	127002	NM_153340	ataxin 7-like 2	---	NM_153340	THC2475985
A_24_P915692	0.00700462	0.421057	8.36929	8.41026	7.85015	P	P	P	9.54966	9.61188	9.25135	P	P	P	A_24_P915692	PHLDA1	Homo sapiens pleckstrin homology-like domain, family A, member 1 (PHLDA1), mRNA [NM_007350]	TACAGGATCTAAAAGGGTTTTCTTAGAAAGGGCAATATTGTCCAATGAAGTAAGCAGAAG	76419686	chr12	76419627	-	FALSE	hs|12q21.2	ENST00000266671	22822	NM_007350	pleckstrin homology-like domain, family A, member 1	GO:0005515|GO:0043065|GO:0005886|GO:0045210|GO:0021879|GO:0005730|GO:0006915|GO:0005654|GO:0030659	NM_007350	THC2553254
A_33_P3320197	0.00531443	0.421002	7.32169	7.82542	7.54813	P	P	P	8.82755	8.5087	9.08949	P	P	P	A_33_P3320197	FAM150B	Homo sapiens family with sequence similarity 150, member B (FAM150B), mRNA [NM_001002919]	GACTCTTCCATAAGTCCTTTGAGTTTTGTATGTTGTTGACAGTTTGCAGATATATATTCG	280028	chr2	279969	-	FALSE	hs|2p25.3	ENST00000619265	285016	NM_001002919	family with sequence similarity 150, member B	GO:0005576	NM_001002919	THC2649395
A_33_P3410235	0.0440453	0.420976	8.69717	7.52223	7.97995	P	P	P	9.13466	9.67367	9.3299	P	P	P	A_33_P3410235	DUOXA1	Homo sapiens dual oxidase maturation factor 1 (DUOXA1), transcript variant 5, mRNA [NM_001276267]	CTTGTGTTACCTCCCGCCACACACCTCTAATCTGAATTACATGAAACACGGCAAGACACC	45409747	chr15	45409688	-	FALSE	hs|15q21.1	ENST00000558996	90527	NM_001276267	dual oxidase maturation factor 1	GO:2000609|GO:0005886|GO:0045666|GO:0050727|GO:0005789|GO:0016021|GO:0015031|GO:2000379|GO:0042743	NM_001276267	THC2481937
A_33_P3237552	0.0230567	0.420891	6.24999	6.43581	7.06326	P	P	P	7.86956	7.70269	8.03379	P	P	P	A_33_P3237552	FIBCD1	Homo sapiens fibrinogen C domain containing 1 (FIBCD1), transcript variant 1, mRNA [NM_032843]	CCTCACTCTTTCGTGAATGTTCTCCACCCACCTGTGCCTGGCGGACCCACTCTCCAGTAG	133779394	chr9	133779335	-	FALSE	hs|9q34.12	ENST00000372338	84929	NM_032843	fibrinogen C domain containing 1	GO:0008061|GO:0016020|GO:0016021|GO:0046872	NM_032843	THC2474476
A_33_P3214943	0.00151763	0.419322	9.18989	8.94457	9.35074	P	P	P	10.4048	10.5725	10.2834	P	P	P	A_33_P3214943	SPOCK2	Homo sapiens sparc/osteonectin, cwcv and kazal-like domains proteoglycan (testican) 2 (SPOCK2), transcript variant 1, mRNA [NM_001134434]	TAATCAGAACAGGAAAGGTTTAAAATAAAAGATTCCTCCCCACCTCCCTTCTTCCACCTG	73846187	chr10	73846128	-	FALSE	hs|10q22.1	ENST00000412663	9806	NM_001134434	sparc/osteonectin, cwcv and kazal-like domains proteoglycan (testican) 2	GO:0019800|GO:0007165|GO:0030198|GO:0010811|GO:0005509|GO:0050840|GO:0005578|GO:0045595|GO:0005539|GO:0007416	NM_001134434	THC2529803
A_33_P3258320	0.0356211	0.418791	11.192	10.5889	10.2993	P	P	P	12.0787	11.9658	11.9466	P	P	P	A_33_P3258320	ZNF562	zinc finger protein 562 [Source:HGNC Symbol;Acc:HGNC:25950] [ENST00000585350]	TTCCGAAAGGAAAAGGATTTCTGCCCTTCTGGTGAGGTTGGCTCTGGCCCCGCATTCTCC	9785402	chr19	9785343	-	FALSE	hs|19p13.2	ENST00000585350	54811	XM_005259941	zinc finger protein 562	GO:0006355|GO:0005634|GO:0003677|GO:0046872|GO:0006351	XM_005259941	THC2659926
A_24_P184445	0.0111954	0.418336	8.67073	8.50572	9.15853	P	P	P	10.2385	9.93346	9.99883	P	P	P	A_24_P184445	MMP19	Homo sapiens matrix metallopeptidase 19 (MMP19), transcript variant 1, mRNA [NM_002429]	AGAGCCCTTCTTCCCATCAAAAAGGTATCAAATGCCTTGGAAGCTCCCTGATCCTACAAA	56229481	chr12	56229422	-	FALSE	hs|12q13.2	ENST00000548882	4327	NM_002429	matrix metallopeptidase 19	GO:0005509|GO:0005578|GO:0001554|GO:0001542|GO:0005576|GO:0001525|GO:0051591|GO:0030154|GO:0001541|GO:0022617|GO:0030198|GO:0030574|GO:0006508|GO:0008270|GO:0009725|GO:0004222	NM_002429	THC2488331
A_23_P218646	0.0257551	0.417959	6.92624	6.61771	7.4991	P	P	P	8.45569	8.12842	8.35693	P	P	P	A_23_P218646	TNFRSF6B	Homo sapiens tumor necrosis factor receptor superfamily, member 6b, decoy (TNFRSF6B), mRNA [NM_003823]	AGGAGCTGAGGAGTGTGAGCGTGCCGTCATCGACTTTGTGGCTTTCCAGGACATCTCCAT	62329690	chr20	62328874	+	FALSE	hs|20q13.33	ENST00000496281	8771	NM_003823	tumor necrosis factor receptor superfamily, member 6b, decoy	GO:0005515|GO:0043066|GO:0006915|GO:0004872|GO:0005615	NM_003823	THC2630183
A_23_P43086	0.00535059	0.41746	10.7083	10.2581	10.4333	P	P	P	12.0458	11.4687	11.6399	P	P	P	A_23_P43086	BIN3	Homo sapiens bridging integrator 3 (BIN3), mRNA [NM_018688]	TCGTTGCCTTTTCACTTCAAAACCTCTTTTTTCTGGGAGAGGCCCTGAACCCTGTGCGGG	22478533	chr8	22478474	-	FALSE	hs|8p21.3	ENST00000519513	55909	NM_018688	bridging integrator 3	GO:0010591|GO:0005515|GO:0014839|GO:0000910|GO:0005737|GO:0008104|GO:0005884|GO:0048741|GO:0007015|GO:0000917|GO:0009826|GO:0008093	NM_018688	THC2649886
A_22_P00021420	0.0202104	0.416627	7.62433	6.80777	6.91482	P	P	P	8.42173	8.17515	8.64438	P	P	P	A_22_P00021420	LINC00307	Homo sapiens long intergenic non-protein coding RNA 307 (LINC00307), long non-coding RNA [NR_038855]	TTCTGAGACGTTTCAGGCGCTGCCACCTTCCGGGAAGAAAGAGAAGCATTGTGTTCAATG	31582115	chr21	31582056	-	FALSE	hs|21q22.11	ENST00000451410	266919	---	long intergenic non-protein coding RNA 307	---	NR_038855	THC2737445
A_33_P3333030	0.00306946	0.414715	7.27125	6.84077	6.89738	P	P	P	8.41003	8.14561	8.29001	P	P	P	A_33_P3333030	SUFU	Homo sapiens suppressor of fused homolog (Drosophila) (SUFU), transcript variant 2, mRNA [NM_001178133]	GCACTGGCACTACATCAGCTTCGGCCTGAGTGATCTCTATGGTGACAACAGAGTCCATGA	104269060	chr10	104269001	+	FALSE	hs|10q24.32	ENST00000369899	51684	NM_001178133	suppressor of fused homolog (Drosophila)	GO:0005515|GO:0008013|GO:0045879|GO:0005634|GO:0042994|GO:0042992|GO:0043433|GO:0005829|GO:0001947|GO:0021776|GO:0021775|GO:0005737|GO:0006508|GO:0004871|GO:0006355|GO:0019901|GO:0003714|GO:0001843|GO:0007275|GO:0072372|GO:0000122|GO:2000059|GO:0007165|GO:0001501|GO:0045668|GO:0005654|GO:0043588|GO:0008134	NM_001178133	NP180648
A_23_P71270	0.00722659	0.413504	11.955	11.4126	11.3511	P	P	P	12.9035	12.5984	13.0781	P	P	P	A_23_P71270	AZGP1	Homo sapiens alpha-2-glycoprotein 1, zinc-binding (AZGP1), mRNA [NM_001185]	GAGTTACGGGGAGATGTTCTTCACAATGGAAATGGCACTTACCAGTCCTGGGTGGTGGTG	99564778	chr7	99564719	-	FALSE	hs|7q22.1	ENST00000292401	563	NM_001185	alpha-2-glycoprotein 1, zinc-binding	GO:0002474|GO:0008285|GO:0005886|GO:0042612|GO:0004540|GO:0005576|GO:0005634|GO:0008320|GO:0003823|GO:0005615|GO:0006955|GO:0001948|GO:0019882|GO:0001895|GO:0001916|GO:0042605|GO:0007155|GO:0071806|GO:0001580|GO:0070062	NM_001185	THC2680330
A_22_P00025117	0.0352213	0.412644	8.01807	7.83659	6.97471	P	P	P	8.98924	8.61819	9.19432	P	P	P	A_22_P00025117	PTCHD1-AS	PTCHD1 antisense RNA (head to head) [Source:HGNC Symbol;Acc:HGNC:37703] [ENST00000455399]	TCTTTATGCAGCTGTCAAGGACAGACACAAAGAGTGGGGGTGTCTTCCTCACTAAATACT	22407502	chrX	22407443	-	FALSE	hs|Xp22.11	ENST00000455399	100873065	---	PTCHD1 antisense RNA (head to head)	---	---	---
A_33_P3376478	0.0225567	0.412543	8.1695	7.68918	8.39185	P	P	P	9.04024	9.107	9.86802	P	P	P	A_33_P3376478	CYP17A1	Homo sapiens cytochrome P450, family 17, subfamily A, polypeptide 1 (CYP17A1), mRNA [NM_000102]	TCCCTACTCCCAACCCACTCTGCCTTCTTTTTCAGCTTGTGGCAATGCCAGTGATGTGCA	104590371	chr10	104590312	-	FALSE	hs|10q24.32	ENST00000369887	1586	NM_000102	cytochrome P450, family 17, subfamily A, polypeptide 1	GO:0030424|GO:0006694|GO:0006805|GO:0018963|GO:0030325|GO:0006702|GO:0005783|GO:0006704|GO:0018879|GO:0044281|GO:0051591|GO:0047442|GO:0005739|GO:0010034|GO:0071371|GO:0060992|GO:0010212|GO:0043025|GO:0031667|GO:0090031|GO:0007548|GO:0032526|GO:0018958|GO:0034097|GO:0071236|GO:0008202|GO:0005506|GO:0042493|GO:0009635|GO:0004508|GO:0048545|GO:0021766|GO:0018894|GO:0071222|GO:0051597|GO:0019825|GO:…	NM_000102	THC2469626
A_24_P686965	0.045293	0.411645	7.18918	7.22967	7.27901	P	P	P	8.90371	8.52639	7.95854	P	P	P	A_24_P686965	SH2D5	Homo sapiens SH2 domain containing 5 (SH2D5), transcript variant 1, mRNA [NM_001103161]	AGAGACCACAGTTTTCTCTTTGTTCCAATCTGCGCCACCTCGGTAGCCCCACTTTCCTTG	21046321	chr1	21046262	-	FALSE	hs|1p36.12	ENST00000375031	400745	NM_001103161	SH2 domain containing 5	GO:0030054|GO:0045211|GO:0014069	NM_001103161	THC2473200
A_21_P0009180	0.0291923	0.41154	8.93487	8.27714	8.16423	P	P	P	9.82977	9.71028	9.80141	P	P	P	A_21_P0009180	LOC100507351	Homo sapiens uncharacterized LOC100507351 (LOC100507351), long non-coding RNA [NR_040050]	GACATGGACACCAAACCACCTGCCAGTGACATCGTCTCCTTCTGAGATCTGAGGACATGG	75558785	chr17	75558726	+	FALSE	hs|17q25.3	ENST00000591283	100507351	NR_040050	uncharacterized LOC100507351	---	NR_040050	THC2632879
A_24_P561341	0.00521313	0.410998	6.70825	7.27153	6.86782	P	P	P	8.27446	7.93903	8.48973	P	P	P	A_24_P561341	FAM150B	Homo sapiens family with sequence similarity 150, member B (FAM150B), mRNA [NM_001002919]	GTTGACAGTTTGCAGATATATATTCGATAAATCAGTGTACTTGACAGTGTTATCTGTCAC	279994	chr2	279935	-	FALSE	hs|2p25.3	ENST00000619265	285016	NM_001002919	family with sequence similarity 150, member B	GO:0005576	NM_001002919	THC2480665
A_23_P126613	0.0341658	0.410673	8.13019	7.85542	7.20592	P	P	P	9.12029	9.13014	8.93312	P	P	P	A_23_P126613	AQP10	Homo sapiens aquaporin 10 (AQP10), mRNA [NM_080429]	ATGCTCGTTTTGCAGAGAAGGCAGTGTTCCTCTATTCCCTTCTTCCGAATTAAAAATACC	154297789	chr1	154297730	+	FALSE	hs|1q21.3	ENST00000484864	89872	NM_080429	aquaporin 10	GO:0034220|GO:0005886|GO:0005887|GO:0015793|GO:0015250|GO:0009992|GO:0009636|GO:0015204|GO:0015254|GO:0006833|GO:0071918|GO:0055085	NM_080429	THC2480695
A_23_P94902	0.0129639	0.410266	7.12647	6.78711	6.3518	P	P	P	7.96366	7.91082	8.31539	P	P	P	A_23_P94902	KCTD8	Homo sapiens potassium channel tetramerization domain containing 8 (KCTD8), mRNA [NM_198353]	TAGACGATGGCTATAGGACCCAAATCTAAAGCTGTCTAAATGTTAATTCAATGAAACAAG	44176402	chr4	44176343	-	FALSE	hs|4p13	ENST00000360029	386617	NM_198353	potassium channel tetramerization domain containing 8	GO:0043235|GO:0042734|GO:0030054|GO:0008277|GO:0045211|GO:0051260	NM_198353	THC2476944
A_23_P118122	0.00752077	0.409841	9.5378	9.72379	9.17874	P	P	P	10.3777	10.9863	10.9157	P	P	P	A_23_P118122	RGS11	Homo sapiens regulator of G-protein signaling 11 (RGS11), transcript variant 2, mRNA [NM_003834]	GGGCTGGCTCACATCCAGTCACTCCCAACAGCGTCCAGCACACAAATAAAAGACCCTTGG	318383	chr16	318324	-	FALSE	hs|16p13.3	ENST00000477143	8786	NM_003834	regulator of G-protein signaling 11	GO:0031681|GO:0005886|GO:0005834|GO:0038032|GO:0044292|GO:0035556|GO:0043547|GO:0043234|GO:0005737|GO:0008277|GO:0007186|GO:0004871|GO:0005096	NM_003834	THC2474398
A_21_P0000300	0.000598154	0.409147	8.77719	8.48349	8.71877	P	P	P	10.0436	9.84051	9.97237	P	P	P	A_21_P0000300	SNORA48	Homo sapiens small nucleolar RNA, H/ACA box 48 (SNORA48), small nucleolar RNA [NR_002918]	GTTCATCCCAGCTTGGCTTTTGATCCGTGCCCATGCCTGGTTCATGCCTTGGACACATAG	7478165	chr17	7478106	+	FALSE	hs|17p13.1	ENST00000579085	652965	NR_002918	small nucleolar RNA, H/ACA box 48	---	NR_002918	THC2565580
A_33_P3410925	0.0067836	0.408922	7.10723	6.60748	7.03506	P	P	P	8.20682	8.11574	8.33763	P	P	P	A_33_P3410925	KLF1	Homo sapiens Kruppel-like factor 1 (erythroid) (KLF1), mRNA [NM_006563]	TGTGGCTGATATTAACTGTCAATGGTTATGGGTCCTATAAAAATGCCCCTCCCAGATAAA	12995295	chr19	12995236	-	FALSE	hs|19p13.2	ENST00000264834	10661	NM_006563	Kruppel-like factor 1 (erythroid)	GO:0000987|GO:0000790|GO:0003700|GO:0044212|GO:0005634|GO:0001701|GO:0046872|GO:0006351|GO:0001889|GO:0043249|GO:0030218|GO:0006338|GO:0045893|GO:0035162	NM_006563	THC2478746
A_23_P87082	0.029785	0.405626	11.0008	10.5923	10.0671	P	P	P	12.0369	11.903	11.761	P	P	P	A_23_P87082	ROBO3	Homo sapiens roundabout, axon guidance receptor, homolog 3 (Drosophila) (ROBO3), mRNA [NM_022370]	AGCGGGTGCTCCACCCAGATGAAGAGGCCTGGCTCCCATACAGCAGACCAAGCTTCCTGT	124750352	chr11	124749824	+	FALSE	hs|11q24.2	ENST00000524971	64221	NM_022370	roundabout, axon guidance receptor, homolog 3 (Drosophila)	GO:0030424|GO:0016199|GO:0007411|GO:0071679|GO:0016021|GO:0001764	NM_022370	THC2480495
A_21_P0002568	0.0228106	0.403786	8.33856	8.02198	7.38567	P	P	P	9.38317	8.95132	9.44461	P	P	P	A_21_P0002568	LINC01105	Homo sapiens long intergenic non-protein coding RNA 1105 (LINC01105), long non-coding RNA [NR_026832]	TGTTTTTACAGCTCTTCTCCAGTAATGCTGCCATTTCCACTGCAGACCACAGGATAAAAG	6109329	chr2	6109270	+	FALSE	hs|2p25.2	ENST00000456327	150622	NR_026832	long intergenic non-protein coding RNA 1105	---	NR_026832	THC2685329
A_33_P3229869	0.0126633	0.403692	8.74901	8.07682	8.14766	P	P	P	9.82464	9.48048	9.67233	P	P	P	A_33_P3229869	LOC100128714	Homo sapiens uncharacterized LOC100128714 (LOC100128714), long non-coding RNA [NR_040082]	TTACTGGGTCTTGCTCTCTGACAAAGGGGCTACAGCGCTCCTTCCTGGTACACATGCAGC	26260795	chr15	26260736	+	FALSE	hs|15q12	ENST00000383019	100128714	NR_040082	uncharacterized LOC100128714	---	NR_040082	THC2487359
A_23_P166023	0.00476609	0.403311	8.91754	8.36113	8.68924	P	P	P	9.95561	9.83193	10.1464	P	P	P	A_23_P166023	PFDN4	Homo sapiens prefoldin subunit 4 (PFDN4), mRNA [NM_002623]	CAGATGATGATTGCTTAATGATACCTTATCAAATTGGTGATGTCTTCATTAGCCATTCTC	52831944	chr20	52831885	+	FALSE	hs|20q13.2	ENST00000487129	5203	NM_002623	prefoldin subunit 4	GO:0005739|GO:0005515|GO:0005737|GO:0006457|GO:0016272|GO:0051087|GO:0051084|GO:0005634|GO:0051082|GO:0044267|GO:0005829	NM_002623	THC2608382
A_21_P0011667	0.0155405	0.402652	12.6608	11.9824	11.8754	P	P	P	13.7966	13.3518	13.3959	P	P	P	A_21_P0011667	ARHGEF18	PREDICTED: Homo sapiens Rho/Rac guanine nucleotide exchange factor (GEF) 18 (ARHGEF18), transcript variant X2, mRNA [XM_005272464]	AAGGAATGTGACAGCCCCAAGAAAAGAGGGAGGTCAAGGTCCGTTCCTGTGTCCTTCTAT	7441585	chr19	7440754	+	FALSE	hs|19p13.2	ENST00000576789	23370	XM_005272464	Rho/Rac guanine nucleotide exchange factor (GEF) 18	GO:0051056|GO:0048011|GO:0030036|GO:0030054|GO:0043065|GO:0007264|GO:0008360|GO:0045177|GO:0097190|GO:0005829|GO:0005085|GO:0043547|GO:0005737|GO:0032321|GO:0007179|GO:0005089|GO:0070062	XM_005272464	THC2605119
A_33_P3236858	0.0210303	0.402531	12.5766	11.9062	11.7096	P	P	P	13.5536	13.1716	13.5241	P	P	P	A_33_P3236858	TGFB1I1	Homo sapiens transforming growth factor beta 1 induced transcript 1 (TGFB1I1), transcript variant 1, mRNA [NM_001042454]	AGGACGTCCTTGCTCCCTGCACCCTCACTGTTCTGTGCACTTTTTCTACCTACATAAACA	31489264	chr16	31489205	+	FALSE	hs|16p11.2	ENST00000564176	7041	NM_001042454	transforming growth factor beta 1 induced transcript 1	GO:0005515|GO:0008285|GO:0009408|GO:0006366|GO:0045599|GO:0010718|GO:0050681|GO:0048495|GO:0016363|GO:0005622|GO:0005737|GO:0030855|GO:0016055|GO:0007155|GO:0005856|GO:0030579|GO:0030512|GO:0030511|GO:0003713|GO:0070411|GO:0031012|GO:0045165|GO:0016331|GO:0008270|GO:0045893|GO:0005925|GO:0030521	NM_001042454	THC2609995
A_23_P46170	0.00470374	0.401952	10.476	9.98099	10.0675	P	P	P	11.6471	11.3858	11.4738	P	P	P	A_23_P46170	MED8	Homo sapiens mediator complex subunit 8 (MED8), transcript variant 5, mRNA [NM_201542]	GGTGCCCACTTTCTCGACTTTGGCCAGGATTTCCTTCAAAGAAAACGACTTTCCTTCATT	43849857	chr1	43849798	-	FALSE	hs|1p34.2	ENST00000372457	112950	NM_201542	mediator complex subunit 8	GO:0005515|GO:0010467|GO:0016567|GO:0006367|GO:0001104|GO:0006357|GO:0016592|GO:0005654	NM_201542	THC2462017
A_33_P3326025	0.00111061	0.401526	9.93369	9.57483	9.61519	P	P	P	11.0758	10.8716	11.1397	P	P	P	A_33_P3326025	KANK3	KN motif and ankyrin repeat domains 3 [Source:HGNC Symbol;Acc:HGNC:24796] [ENST00000610351]	GGCGCTGTCCCCGATCCATCCTGAGTCTCTCCTGGCCTCCTCTGCAGGTGCGAGCTGAGC	8398739	chr19	8398680	-	FALSE	hs|19p13.2	ENST00000610351	256949	AY203940	KN motif and ankyrin repeat domains 3	---	---	THC2556942
A_21_P0009057	0.0255344	0.400693	11.2047	10.7954	10.3759	P	P	P	12.2171	12.1795	12.0504	P	P	P	A_21_P0009057	ZFHX3	zinc finger homeobox 3 [Source:HGNC Symbol;Acc:HGNC:777] [ENST00000558842]	TTATTGATCCAGAAGGTGGCTAATTAGCCCTTCCCGTCGTGCCTGGCTCCCACTTCCAGC	73093059	chr16	73092898	-	FALSE	hs|16q22.3	ENST00000558842	463	---	zinc finger homeobox 3	GO:0005667|GO:0006355|GO:0003700|GO:0044212|GO:0006366|GO:0003705|GO:0005730|GO:0005634|GO:0000122|GO:0045662|GO:0043231|GO:0043565|GO:0005739|GO:0007517|GO:0007420|GO:0045663|GO:0045664|GO:0008270|GO:0005654|GO:0007050|GO:0019899|GO:0045892	---	---
A_22_P00013693	0.0460988	0.400332	15.0602	14.3101	14.0154	P	P	P	15.8745	15.8129	15.8681	P	P	P	A_22_P00013693	LOC100507464	PREDICTED: Homo sapiens uncharacterized LOC100507464 (LOC100507464), ncRNA [XR_108905]	ATTTGTGATATTTGGAAAACTGCCACCCAGTGCCTCCTTTTCCTAATCTGCTGAATAAAG	50409393	chr8	50409334	-	FALSE	hs|8q11.21	ENST00000518854	100507464	XR_108905	uncharacterized LOC100507464	---	XR_108905	THC2745907
A_33_P3338066	0.0291402	0.400313	7.29123	6.69114	6.32586	P	P	P	8.32348	7.99444	8.10029	P	P	P	A_33_P3338066	IGFN1	Homo sapiens immunoglobulin-like and fibronectin type III domain containing 1 (IGFN1), mRNA [NM_001164586]	TAGCAGAGGGAAGCAGAGCCACTCTTCCCAGGGAAAATCAATCCCACAGAGAGGGAGGCT	201175561	chr1	201175502	+	FALSE	hs|1q32.1	ENST00000444705	91156	NM_001164586	immunoglobulin-like and fibronectin type III domain containing 1	GO:0008150|GO:0030018|GO:0005634	NM_001164586	THC2738125
A_24_P224116	0.0382917	0.399931	8.01021	9.0131	8.12634	P	P	P	10.0583	9.98749	9.11346	P	P	P	A_24_P224116	PLA2G1B	Homo sapiens phospholipase A2, group IB (pancreas) (PLA2G1B), mRNA [NM_000928]	AGTATTGTCAGAGTTGAATATCACCTCTCAAAAGCATCACCTCTATCTGCCTCATCTCAC	120760012	chr12	120759953	-	FALSE	hs|12q24.31	ENST00000308366	5319	NM_000928	phospholipase A2, group IB (pancreas)	GO:0032052|GO:0050830|GO:0010524|GO:0044240|GO:0050714|GO:0048146|GO:0044281|GO:0005615|GO:0032431|GO:0035556|GO:0000187|GO:0051092|GO:0015758|GO:0045944|GO:0047498|GO:0004623|GO:0007015|GO:0006633|GO:0030141|GO:0006654|GO:0050482|GO:0019370|GO:0032869|GO:0002446|GO:0009986|GO:0036149|GO:0045740|GO:0036148|GO:0005509|GO:0030593|GO:0005102|GO:0005576|GO:0002227|GO:0032637|GO:0036150|GO:0007165|GO:…	NM_000928	THC2489643
A_23_P211522	0.00344904	0.399817	8.61751	8.50357	8.16126	P	P	P	9.89119	9.65986	9.72723	P	P	P	A_23_P211522	SYNGR1	Homo sapiens synaptogyrin 1 (SYNGR1), transcript variant 1c, mRNA [NM_145738]	AGGACCGCAAGAAAGCCGTCCTGTCCGACATCGGTGTCTCGGCCTTCTGGGCTTTCCTCT	39772074	chr22	39770517	+	FALSE	hs|22q13.1	ENST00000381535	9145	NM_145738	synaptogyrin 1	GO:0042470|GO:0031594|GO:0030054|GO:0048169|GO:0030672|GO:0016021|GO:0006605|GO:0048172	NM_145738	THC2476856
A_23_P358597	0.0430777	0.398751	7.73327	6.8322	6.51917	P	P	P	8.55505	8.08683	8.64893	P	P	P	A_23_P358597	POPDC3	Homo sapiens popeye domain containing 3 (POPDC3), transcript variant 1, mRNA [NM_022361]	TATAGGAAAAAGATATCACTATGATATTCGGCTACCCAACTTCTATCAAATGTCAACTCC	105606468	chr6	105606409	-	FALSE	hs|6q21	ENST00000474760	64208	NM_022361	popeye domain containing 3	GO:0008150|GO:0003674|GO:0042391|GO:0016021	NM_022361	THC2637351
A_22_P00005144	0.0181814	0.398689	6.97126	6.38553	6.06436	P	P	P	8.08012	7.40272	7.97978	P	P	P	A_22_P00005144	LOC100996671	Homo sapiens uncharacterized LOC100996671 (LOC100996671), transcript variant 2, long non-coding RNA [NR_110035]	ATCTCTTCCTTCTGATACAAGAGGATCTTCCCTGGAAGACCACTGCACACCTTCTAGTAA	127174654	chr12	127174595	-	FALSE	hs|12q24.32	ENST00000541769	100996671	NR_110035	uncharacterized LOC100996671	---	NR_110035	THC2676704
A_32_P511713	0.0497097	0.398253	6.79515	6.23394	7.50631	P	P	P	8.49693	8.07449	8.19743	P	P	P	A_32_P511713	C11orf42	Homo sapiens chromosome 11 open reading frame 42 (C11orf42), mRNA [NM_173525]	TCCGGCTACTTCGGTCATTACCTGTTGCCTTCTCCTGCCTCAAGTTTTCACTGCAGTCTA	6231620	chr11	6231561	+	FALSE	hs|11p15.4	ENST00000316375	160298	NM_173525	chromosome 11 open reading frame 42	---	NM_173525	THC2484466
A_23_P88404	0.0153852	0.397619	7.07931	7.05355	6.46633	P	P	P	8.27671	8.10648	8.28004	P	P	P	A_23_P88404	TGFB3	Homo sapiens transforming growth factor, beta 3 (TGFB3), mRNA [NM_003239]	TCCTCTACATCAATTAACATCGTGGGTCACTACAGGGAGAAAATCCAGGTCATGCAGTTC	76424963	chr14	76424904	-	FALSE	hs|14q24.3	ENST00000238682	7043	NM_003239	transforming growth factor, beta 3	GO:0005515|GO:0043627|GO:0043932|GO:0051491|GO:0030879|GO:0042704|GO:0048702|GO:0005615|GO:0005114|GO:0042802|GO:0043524|GO:0030198|GO:0042127|GO:0043025|GO:0051781|GO:0007179|GO:0048839|GO:0007565|GO:0030501|GO:0048286|GO:0046982|GO:0009986|GO:0045740|GO:0007568|GO:0030168|GO:0060391|GO:0001701|GO:0005125|GO:0045216|GO:0010936|GO:0070483|GO:0032967|GO:0007184|GO:0032570|GO:0016049|GO:0045893|GO:…	NM_003239	THC2463730
A_33_P3361513	0.0363285	0.396084	6.67896	6.28275	7.33516	P	P	P	8.04755	8.10029	8.33952	P	P	P	A_33_P3361513	NLE1	Homo sapiens notchless homolog 1 (Drosophila) (NLE1), transcript variant 2, mRNA [NM_001014445]	TCTCCTGACTCCCGCATCGTGGCTAGTGCCTCCTTTGACAAGTCCATCAAGCTGTGGGAT	33462341	chr17	33462282	-	FALSE	hs|17q12	ENST00000442241	54475	NM_001014445	notchless homolog 1 (Drosophila)	GO:0007219|GO:0045930|GO:0090263|GO:0005730|GO:0001826|GO:0042273|GO:0005634|GO:2001268	NM_001014445	NP1176229
A_33_P3219303	0.00621159	0.395668	10.3913	9.88996	9.76872	P	P	P	11.6205	11.2943	11.1904	P	P	P	A_33_P3219303	CEL	Homo sapiens carboxyl ester lipase (CEL), mRNA [NM_001807]	CCTGTGCCCCCCACAGATGACTCCAAGGAAGCTCAGATGCCTGCAGTCATTAGGTTTTAG	135947151	chr9	135947092	+	FALSE	hs|9q34.2	ENST00000351304	1056	NM_001807	carboxyl ester lipase	GO:0052689|GO:0005515|GO:0006629|GO:0006707|GO:0004806|GO:0044241|GO:0005576|GO:0044281|GO:0030157|GO:0003824|GO:0005615|GO:0018350|GO:0009062|GO:0030299|GO:0005737|GO:0016787|GO:0047372|GO:0006641|GO:0044258|GO:0008201|GO:0070062|GO:0004771	NM_001807	THC2462969
A_19_P00319640	0.0231126	0.395152	11.0948	10.448	10.3474	P	P	P	12.1117	11.9737	11.9363	P	P	P	A_19_P00319640	LINC01104	long intergenic non-protein coding RNA 1104 [Source:HGNC Symbol;Acc:HGNC:49226] [ENST00000441036]	ACAGAAAATGCTGTGCTGGCCTGGCCCTCCCACAAACACTCCAGTTTCACGGGCTGAAGA	100859345	chr2	100859286	+	FALSE	hs|2q11.2	ENST00000441036	150577	---	long intergenic non-protein coding RNA 1104	---	---	---
A_23_P64879	0.00170228	0.394975	6.84258	6.63678	6.63846	P	P	P	8.22685	8.0708	7.82197	P	P	P	A_23_P64879	KCNJ8	Homo sapiens potassium channel, inwardly rectifying subfamily J, member 8 (KCNJ8), mRNA [NM_004982]	CTTCCCTCATGGTACCAAAGGTGCAATTTATGACTCCAGAAGGAAATCAAAACACATCGG	21918724	chr12	21918665	-	FALSE	hs|12p12.1	ENST00000240662	3764	NM_004982	potassium channel, inwardly rectifying subfamily J, member 8	GO:0005242|GO:0005886|GO:0008282|GO:0001822|GO:0007268|GO:0010107|GO:0030016|GO:0005524|GO:0042383|GO:0005739|GO:0007507|GO:0051607|GO:0015272|GO:0015467|GO:0042311|GO:0008076|GO:0032496|GO:0034765|GO:0043330|GO:0006813|GO:0017098|GO:0009268	NM_004982	THC2471719
A_33_P3288189	0.0212891	0.394282	7.24536	7.63039	6.80049	P	P	P	8.48022	8.59539	8.73532	P	P	P	A_33_P3288189	RHOBTB3	Homo sapiens Rho-related BTB domain containing 3 (RHOBTB3), mRNA [NM_014899]	CAGAAGTCTGAACAATTGGATAAATTTGACTTCCAAGACAGCTAAACTTTTCAACTGCAA	95131856	chr5	95131797	+	FALSE	hs|5q15	ENST00000379982	22836	NM_014899	Rho-related BTB domain containing 3	GO:0005515|GO:0017137|GO:0005794|GO:0007264|GO:0008152|GO:0042147|GO:0005525|GO:0016887|GO:0005524|GO:0070062	NM_014899	THC2550943
A_23_P152963	0.00435284	0.394191	7.83814	7.77509	7.89667	P	P	P	9.38441	9.14252	8.98654	P	P	P	A_23_P152963	C17orf59	Homo sapiens chromosome 17 open reading frame 59 (C17orf59), mRNA [NM_017622]	GAAGGGATGTTGCTCTGCTTGTATTCAGTTGGCCATCTGTAGCTACCCTGTTCTTCCCAA	8092181	chr17	8092122	-	FALSE	hs|17p13.1	ENST00000389017	54785	NM_017622	chromosome 17 open reading frame 59	---	NM_017622	THC2463690
A_21_P0013322	0.0112024	0.39401	6.6665	5.97876	6.32009	P	P	P	7.79355	7.52773	7.7432	P	P	P	A_21_P0013322	RABGEF1	Homo sapiens RAB guanine nucleotide exchange factor (GEF) 1 (RABGEF1), transcript variant 3, mRNA [NM_001287062]	GATTGGGAAAAATTGATAGTTCTCCTGCCTCAGAGTTTGGCTCCTGCACTCTCATTTCAG	66233951	chr7	66233892	+	FALSE	hs|7q11.21	ENST00000442563	27342	---	RAB guanine nucleotide exchange factor (GEF) 1	GO:0043305|GO:0005515|GO:0017112|GO:0004842|GO:0017137|GO:0016567|GO:0032851|GO:1900235|GO:0003677|GO:0031982|GO:0006897|GO:0046580|GO:1900165|GO:0050728|GO:0048261|GO:0002686|GO:0006612|GO:0001933|GO:0008270|GO:0055037|GO:0060368|GO:0005769	NM_001287062	THC2518604
A_24_P243396	0.0133648	0.39379	7.77922	6.95796	7.55554	P	P	P	8.72701	8.52608	9.12647	P	P	P	A_24_P243396	TCOF1	Homo sapiens Treacher Collins-Franceschetti syndrome 1 (TCOF1), transcript variant 3, mRNA [NM_001008657]	AGAGCGGTCTCATGAACCACCTCCCCTTGAATATCACATACCACATTGTTATCAATTCAT	149763713	chr5	149763654	+	FALSE	hs|5q32	ENST00000394269	6949	NM_001008657	Treacher Collins-Franceschetti syndrome 1	GO:0005515|GO:0005215|GO:0005737|GO:0001501|GO:0006810|GO:0005730|GO:0005634|GO:0042790	NM_001008657	THC2482504
A_33_P3292896	0.0195323	0.392906	10.6154	9.74406	10.1291	P	P	P	11.7458	11.5045	11.391	P	P	P	A_33_P3292896	SFXN5	Homo sapiens sideroflexin 5 (SFXN5), mRNA [NM_144579]	TGGTTCAGAAAGCCAACAAGTTCACCCCAGCCACCCGCCTTCTCATCCAGAGGTTTGTGC	73215461	chr2	73215402	-	FALSE	hs|2p13.2	ENST00000463277	94097	NM_144579	sideroflexin 5	GO:0015746|GO:0034220|GO:0015137|GO:0005743|GO:0016021|GO:0055072	NM_144579	THC2774255
A_24_P255874	0.00131565	0.392168	6.59081	6.37622	6.79114	P	P	P	8.04433	7.70013	8.06641	P	P	P	A_24_P255874	HCG4B	Homo sapiens HLA complex group 4B (non-protein coding) (HCG4B), long non-coding RNA [NR_001317]	TCCCAATACTCCGGTCCATCCTGCTCCAACCACTGCGCCTGCGGCTACATCCTCGGAGTC	29894617	chr6	29894558	-	FALSE	hs|6p22.1	ENST00000435665	80868	NR_001317	HLA complex group 4B (non-protein coding)	---	NR_001317	---
A_33_P3215333	0.0288605	0.391543	9.90642	9.17377	8.98778	P	P	P	10.9297	10.707	10.6443	P	P	P	A_33_P3215333	NFATC2	Homo sapiens nuclear factor of activated T-cells, cytoplasmic, calcineurin-dependent 2 (NFATC2), transcript variant 1, mRNA [NM_012340]	GCGGATCAATGTATGGGCACTAAGCGGACTCTCACTTAAGGAGCTCGCCACCTCCCTCTA	50007824	chr20	50007765	-	FALSE	hs|20q13.2	ENST00000414705	4773	NM_012340	nuclear factor of activated T-cells, cytoplasmic, calcineurin-dependent 2	GO:0050853|GO:0005515|GO:0003700|GO:0005886|GO:0030890|GO:0005634|GO:0001816|GO:0015629|GO:0005829|GO:0005737|GO:0045944|GO:0006355|GO:0042493|GO:0000122|GO:0000978|GO:0003677|GO:0006351|GO:0006974|GO:0001078|GO:0001077|GO:0016477|GO:0030529|GO:0045087|GO:0005654|GO:0045893|GO:0038095	NM_012340	THC2715462
A_21_P0007168	0.00400999	0.391197	6.71088	6.26528	6.79434	P	P	P	8.16011	7.83796	7.86597	P	P	P	A_21_P0007168	LOC101927503	PREDICTED: Homo sapiens uncharacterized LOC101927503 (LOC101927503), transcript variant X2, misc_RNA [XR_428869]	AATGAGAAGCAAATGCTGATCCTGGCCGTCTCCTGGCTCTTGGGTCCCTAGGTTCCTGCT	1054454	chr11	1054395	+	FALSE	hs|11p15.5	ENST00000617529	101927503	XR_428869	uncharacterized LOC101927503	---	XR_428869	THC2607848
[truncated: 190 more rows]
